# Supplementary material for: Modeling neonatal immune response to B. pertussis identifies early B cell activation and differentiation
Source: PLoS Pathog. 2026 Apr 22;22(4):e1014163. doi: 10.1371/journal.ppat.1014163 (PMC13167031; doi:10.1371/journal.ppat.1014163)
Supplement: S1 Dataset — (XLSX) [file ppat.1014163.s013.xlsx]

## Sheet: Feuil1
					GM CSF (44)	Il12p70 (34)	IL17A (36)	Il23 (63)	IL4 (20)	IL8 (27)	MCP-1 (51)	MIP1-alpha (12)	MIP1-beta (47)	SCF (39)	sICAM1 (73)	TNF beta (54)	VEGF A (78)	IFNg (43)	IL1alpha (62)	IL1beta (18)	Il1ra (38)	IL10 (28)	Il12p40 (64)	Il15 (65)	Il18 (66)	Il2 (19)	Il3 (73)	Il5 (21)	Il6 (25)	Il7 (26)	TNFalpha (45)
ID	Blood type	Stimulation	CFU/400 µl	Dilution Factor	Obs Conc	Obs Conc	Obs Conc	Obs Conc	Obs Conc	Obs Conc	Obs Conc	Obs Conc	Obs Conc	Obs Conc	Obs Conc	Obs Conc	Obs Conc	Obs Conc	Obs Conc	Obs Conc	Obs Conc	Obs Conc	Obs Conc	Obs Conc	Obs Conc	Obs Conc	Obs Conc	Obs Conc	Obs Conc	Obs Conc	Obs Conc
A0-4930-S3	Adult	1	40000000	2	133.02	20.65	59.37	1012.75	331.47	600.52	3906.91	536.1	4339.93	31.43	23155.8	147.4	1896.16	246.17	31.37	1591.19	3283.31	293.58	19.92	10.39	63.41	48.99	155.89	56.37	599.54	3.29	827.37
A0-NS2	Adult	0		2	107.04	10.93	61.49	OOR <	207.4	948.82	425.1	40.59	354.05	12.18	22531.3	OOR <	1061.02	OOR <	OOR <	OOR <	OOR <	OOR <	*0.15	OOR <	OOR <	29.1	OOR <	OOR <	20.61	1.45	OOR <
A11-4930-S3	Adult	1	27600000	2	101.55	38.76	106.82	176.14	203.9	1065.52	1314.4	344.07	1054.64	28.5	76861.7	OOR <	1031.13	136.1	21.21	901.28	39231.6	1798.44	14.12	17.9	131.23	121.45	670.47	94.29	OOR >	4.08	22.48
A11-4930-S4	Adult	1	55200000	2	148.96	51.38	135.73	284.63	324.23	1883.68	1127.43	300.08	924.33	40.1	124278	63.3	1431.9	126.02	18.57	753.49	44440.9	1445.25	13.41	26.5	124.81	123.45	1052.78	84.96	OOR >	4.83	21.37
A11-NS2	Adult	0		2	OOR <	OOR <	OOR <	OOR <	OOR <	OOR <	OOR <	OOR <	OOR <	OOR <	OOR <	OOR <	OOR <	36.05	*0.92	*4.35	1132.69	9.28	1.54	20.08	66.96	31.72	752.69	98.8	45.87	2.65	*7.74
A1-4930-S3	Adult	1	15000000	2	72.25	29.26	110.08	730.89	296.94	2241.11	*7348.78	486.79	5129.01	41.75	120480	*25.03	1419.72	123.76	39.8	1018.97	18310.2	600.1	43.46	21.9	86.03	94.11	1873.91	89.68	2823.99	4.08	549.31
A1-4930-S4	Adult	1	75000000	2	56.48	39.84	118.11	340.24	285.05	1662.36	*25651.28	494.72	2794.1	51.27	158837	OOR <	1745.48	156.8	55.35	1681.58	27683.9	1226.04	54.63	31.63	101.25	120.44	1746.03	105.4	3715.32	4.08	247.1
A1-NS2	Adult	0		2	46.11	31.45	117.2	279.3	213.39	165.02	1795.92	47.77	121.13	49.69	276962	OOR <	446.67	38.42	21.14	20.1	1633.76	14.97	6.93	35.38	84.88	67.41	2839.89	120.13	55.23	3.49	11.82
A2-4930-S3	Adult	1	7000000	2	13.4	15.67	94.42	422.99	229.87	1014.43	2488.6	387.18	2231.7	49.21	62062.8	OOR <	1332.46	105.22	48.09	636.95	11384	267.51	64.33	127.47	142.45	198.99	1616.91	59.21	2224.43	15.74	49.18
A2-4930-S4	Adult	1	35000000	2	21.43	16.25	105.96	512.38	219.39	986.1	3167.27	320.07	2017.99	54.41	96539.9	OOR <	1762.11	112.27	65.77	1308.22	16396	564.03	65.29	125.41	180.69	214.37	1731.75	84.96	4719.43	11.31	78.63
A2-NS2	Adult	0		2	*1.92	14.03	104.35	142.27	116.58	489.94	OOR >	40.97	137.63	49.85	91006.2	OOR <	769.08	46.78	12.73	9.64	1313.56	8.4	7.5	140.63	144.47	178.15	1817.22	30.4	*4.12	0.88	18.19
A3-4930-S3	Adult	1	14000000	2	59.76	*8.58	48.05	255.37	131.84	3470.74	OOR >	526.8	2629.17	18.95	32180.9	OOR <	1468.09	79.48	34.96	1904.24	23290.8	539.19	26.61	13.44	116.92	73.28	198.63	94.29	2458.29	0.88	458.06
A3-4930-S4	Adult	1	70000000	2	62.98	12.77	48.05	133.57	104.34	3458.02	OOR >	656.02	1658.35	19.73	50731	OOR <	1766.68	91.98	25.6	1895.83	20396.6	1028.22	23.47	4.93	137.79	92.91	355.68	103.22	2075.17	*0.09	522.13
A3-NS2	Adult	0		2	38.65	*8.77	49	117.26	68.86	397.26	OOR >	20.42	93.77	19.34	34013.3	OOR <	510.28	26.04	*2.92	OOR <	1056.41	8.94	5.81	11.45	93.45	54.44	410.93	26.49	10.92	1.45	*3.70
A4-4930-S3	Adult	1	15000000	2	26.15	*9.56	49.94	157.49	145.52	OOR >	2365.24	496.07	1592.78	14.9	44012.3	OOR <	2260.8	71.07	5.72	1282.63	15011.9	1123.45	17.21	2.59	148.46	86.71	464.82	75.15	4824.45	1.45	56.59
A4-4930-S4	Adult	1	75000000	2	26.15	*5.70	34.62	94.42	88.97	OOR >	474.08	118.85	282.73	10.81	27060.3	OOR <	1993.36	73.03	4.67	1065.21	7419.59	256.61	17.56	6.83	136.01	50.85	637.09	50.48	3991.43	2.87	OOR <
A4-NS2	Adult	0		2	42.45	*4.39	34.62	140.09	121.17	445.51	2824.81	39.39	429.94	16.55	16328.5	OOR <	594.57	29.49	*2.92	13.18	1222.64	*1.68	3.29	6.83	76.22	16.2	317.94	*5.94	24.45	1.96	*3.70
A5-4930-S3	Adult	1	31200000	2	139.22	53.25	130.49	311.53	309.36	730.16	1595.75	399.38	1252	37.54	111167	OOR <	1046.98	90.75	21.42	750.45	24134.1	1570.29	12.96	21.13	122.63	126.41	1264.94	132.13	5679.03	3.29	66.58
A5-4930-S4	Adult	1	156000000	2	212.28	52.57	129.95	236.51	372.64	428.22	454.16	154.78	475.26	42.27	88753.2	OOR <	1209.61	98.06	11.04	470.09	15495	495.16	9.38	33.94	119.47	105.63	1530.05	182.92	2838.39	8.13	25.18
A5-NS2	Adult	0		2	227.5	62.51	125.07	515.75	466.88	237.68	1678.63	79.51	345.12	55.96	90664.9	124.07	446.74	56.14	7.45	21.91	1640.93	14.57	3.1	28.78	120.74	68.91	990.93	116.01	41.96	5.19	12.84
A6-4930-S3	Adult	1	23140000	2	64.56	13.84	97.12	527.65	240.34	3363.18	1108.5	135.78	3162	33.29	32292.2	90.8	1794.93	224.08	64.99	1759.71	11847.6	907.16	20.74	77.52	90.15	245.57	4351.35	212.43	2666.68	2.43	404.71
A6-4930-S4	Adult	1	118370000	2	66.13	15.77	95.78	406.65	238.85	2237.12	300.03	97.05	716.24	33.64	32642	54.47	1999.43	170.6	21.58	806.33	9987.92	656.71	18.19	81.99	87.92	248.67	3965.63	215.6	3231.15	3.29	151.22
A6-NS2	Adult	0		2	138.37	12.29	92.38	261.89	219.39	199.44	1419.79	65.34	186.11	40.09	25685.1	OOR <	468.06	61	8.56	28.06	1432.07	*2.98	3.9	76.1	74.99	216.4	3965.63	181.23	67.57	5.19	42.7
A7-4930-S3	Adult	1	24600000	2	132.54	*10.54	82.13	92.25	184.83	1254.22	1780.16	140.24	889.95	35.36	20052.2	OOR <	952.31	95.64	16.5	741.36	9637.92	394.45	9.87	70.58	92.72	155.49	534.93	179.52	3009.09	11.73	421.7
A7-4930-S4	Adult	1	51660000	2	130.18	*9.17	85.38	118.35	134.88	1788.79	2029.94	148.45	1164.42	32.94	28529.9	OOR <	1237.72	93.2	13.25	695.35	8598.89	421.25	10.28	75.24	101.6	169.5	410.93	179.52	3833.49	12.13	351.2
A7-NS2	Adult	0		2	51.4	*2.74	49	24.78	32.77	57.56	871.61	28.9	96.52	17.96	24231.7	OOR <	185.94	29.49	*2.07	13.18	684.77	10.52	2.3	56.96	76.62	137.81	155.89	126.2	*5.66	8.74	30.07
C0-4930-S3	Cord	1	15000000	2	21.43	39.84	118.11	716.67	241.83	OOR >	*4690.29	710.96	4776.19	66.73	*1.9150E+006	141.36	1418.94	126.02	102.83	*18858.44	3795.75	81.93	104.5	10.02	134.23	45.11	110.68	17.7	*13158.03	2.87	302.4
C0-4930-S4	Cord	1	75000000	2	49.66	43.37	112.58	1278.08	210.39	OOR >	*4069.24	982.74	3650.4	68.51	OOR >	128.88	1627.15	145.99	152.58	*27214.48	5086.38	178.48	167.98	18.18	261.67	45.11	500.1	41	*11004.99	3.89	640.98
C0-NS2	Cord	0		2	23.84	37.93	119.32	127.05	189.35	5383.82	2322.56	109.65	1464.81	69.11	OOR >	102.21	1173.71	69.09	*1.50	48.61	1165.78	8.67	13.48	*0.88	104.01	34.2	279.32	*12.49	282.52	3.29	OOR <
C10-4930-S3	Cord	1	37950000	2	114.75	26.04	64.54	898.89	321.79	644.39	1056.69	329.51	1396.54	51.04	36448.6	OOR <	658.18	265.01	75.38	*12704.35	10395	374.68	103.71	26.97	825.49	77.48	552.19	82.56	2469.72	4.46	3029.7
C10-4930-S4	Cord	1	75900000	2	135.12	40.16	76.46	1295.13	314.37	561.11	811.68	355.35	1298.61	55.96	36402.1	OOR <	549.12	366.27	108	*21308.41	12480.4	418.05	92.72	31.41	916.76	87.98	720	94.29	3042.14	5.19	5188.46
C10-NS2	Cord	0		2	OOR <	10.93	62.52	OOR <	OOR <	317.83	123.04	18.61	240.98	42.27	28724.3	OOR <	489.15	185.18	OOR <	26.99	1701.47	OOR <	10.01	8.89	834.22	40.99	OOR <	OOR <	*2.37	2.43	15.44
C11-4930-S3	Cord	1	58650000	2	168.35	21.03	68.41	948.74	285.93	579.27	927.33	248.69	1002.94	34.89	25563.7	OOR <	605.25	251.03	64.91	*14312.51	14801.1	1120.84	92.74	22.15	683.72	92.91	896.95	120.13	5031.54	6.22	4890.57
C11-4930-S4	Cord	1	115000000	2	89.47	19.14	77.31	586.07	420.71	333.66	1085.72	256.46	915.08	43.79	29147.2	OOR <	394.32	232.96	66.28	*17665.89	21663	1350.51	142.35	18.46	290.04	80.19	464.82	137.96	OOR >	4.46	2592.02
C11-NS2	Cord	0		2	107.04	17.23	68.41	OOR <	OOR <	705.69	72.13	37.52	432.06	50.76	39110.2	OOR <	779.15	197.47	OOR <	25.9	1831.12	*6.00	7.22	13.12	635.39	36.56	392.68	47.42	25.84	3.29	16.06
C1-4930-S3	Cord	1	14000000	2	*1.92	22.29	80.3	52	85.88	1324.61	1480.58	237.37	1789.74	36.05	120809	OOR <	966.38	74.34	17.06	1487.84	5497.6	128.33	24.54	23.89	221.77	54.44	*61.30	47.42	2547.19	3.08	164.99
C1-4930-S4	Cord	1	70000000	2	21.43	26.3	87.15	262.98	139.44	4547.68	1987.17	371.86	2855.64	46	194534	OOR <	1088.98	104.04	41.87	4046.48	6959.19	276.43	33.76	15.3	283.63	52.67	110.68	53.46	3397.36	3.29	740.49
C1-NS2	Cord	0		2	OOR <	19.13	64.38	57.44	78.16	493.63	61.7	20.98	136.48	32.07	71121.1	OOR <	347.82	20.6	OOR <	16.85	931.59	OOR <	6.24	15.89	134.53	54.44	239.63	26.49	*7.08	3.49	9.67
C2-4930-S3	Cord	1	41000000	2	*6.69	*9.95	27.45	313.03	128.79	1500.5	2169.33	293.8	1262.27	31.54	33738.3	OOR <	995.27	286.46	56.18	5624.55	10847.6	561.68	72.82	20.34	446.06	54.44	429.04	61.99	5270.83	1.96	177.31
C2-NS2	Cord	0		2	*1.92	*6.80	39	94.42	71.96	2324.38	452.98	34.98	639.01	40.76	55570.5	OOR <	1160.24	237.38	OOR <	36.13	2127.41	*0.51	12.23	11.45	430.38	23.28	OOR <	OOR <	15.46	OOR <	16.37
C3-4930-S3	Cord	1	33600000	2	*45.29	18.95	68.41	992.44	200.36	729.17	2857.34	439.47	2121.38	65.39	45921.4	OOR <	582.8	233.46	65.22	*12566.28	20899	739.54	110.92	25.09	268.72	82.84	703.56	98.8	4951.21	16.96	1059.93
C3-4930-S4	Cord	1	168000000	2	121.94	12.54	54.91	505.67	129.14	632.36	571.46	498.88	2500.23	59.27	41842	OOR <	463.9	212.62	123.99	*16522.29	19251.1	461.63	68.93	31.84	265.74	90.47	801.26	147.42	3316.63	16.48	1469.57
C3-NS2	Cord	0		2	OOR <	12.14	66.02	OOR <	OOR <	257.07	66.01	24.81	179.37	56.5	40941.4	OOR <	450.92	131.09	OOR <	23.66	1329.09	*3.28	10.98	8.89	568.57	45.11	177.51	34.1	*5.66	5.19	14.16
C4-4930-S3	Cord	1	26700000	2	46.11	15.29	51.8	168.37	119.64	OOR >	339.47	583.08	1192.75	62.68	87416.9	OOR <	1597.5	473.24	116.7	*41148.14	10060.1	105.12	108.65	20.87	1953.83	59.53	687.05	75.15	OOR >	2.43	2553.76
C4-4930-S4	Cord	1	133500000	2	53.12	*11.51	49	133.57	166.72	OOR >	206.05	412.53	665.53	67.62	91626	OOR <	1810.03	452.77	139.26	*42176.79	7598.13	49.1	65.34	17.62	1927.85	57.87	637.09	47.42	OOR >	3.29	1730.77
C4-NS2	Cord	0		2	OOR <	*10.34	43.14	22.61	65.75	1097.4	116.15	40.3	243.05	65.24	92418.8	OOR <	995.79	439.37	*0.14	38.05	3214.84	OOR <	10.34	16.48	2023.1	40.99	198.63	*5.94	10.31	*0.09	33.97
C6-4930-S3	Cord	1	55650000	2	121.94	14.12	53.74	OOR <	152.92	497.66	1429.07	266.43	1614.57	44.69	31195.3	OOR <	514.86	122.62	46.95	6737.48	7508.55	823.63	43.46	11.79	271.27	77.48	336.91	77.65	2643.39	4.46	1127.65
C6-4930-S4	Cord	1	138330000	2	154.5	18	65.04	OOR <	169.94	273.53	609.32	224.71	1464.88	55.56	28704.8	OOR <	281.68	112.27	53.51	7781.98	9880.41	895.52	40.27	7.26	254.1	71.85	198.63	59.21	2982.89	3.08	1492.77
C6-NS2	Cord	0		2	66.96	*7.62	53.74	OOR <	OOR <	108.52	59.08	15.15	82.64	42.58	26094.8	OOR <	256.65	12.55	OOR <	14.71	OOR <	OOR <	6.88	OOR <	143.03	59.53	OOR <	22.29	*1.32	3.29	12.16
