# Supplementary material for: Modeling neonatal immune response to B. pertussis identifies early B cell activation and differentiation
Source: PLoS Pathog. 2026 Apr 22;22(4):e1014163. doi: 10.1371/journal.ppat.1014163 (PMC13167031; doi:10.1371/journal.ppat.1014163)
Supplement: S2 Dataset — (XLSX) [file ppat.1014163.s014.xlsx]

## Sheet: NS vs stim for H4 (CB)
logFC	AveExpr	t	P.Value	adj.P.Val	B	res	Genes	Internal Reference Gene	ALPK1 Signaling	Angiotensin System	Apoptosis	Autophagy	BCR Signaling	Chemokine Signaling	Coagulation	Complement System	Cytotoxicity	DNA Sensing	Glycan Sensing	HIF1A Signaling	Host Defense Peptides	IL-1 Signaling	IL-17 Signaling	IL-2 Signaling	IL-6 Signaling	Immune Exhaustion	Immune Memory	Inflammasomes	Interferon Response Genes	JAK-STAT Signaling	Leukotriene and Prostaglandin Inflammation	Lymphocyte Trafficking	Lysosome	MAPK Signalling	MHC Class I Antigen Presentation	MHC Class II Antigen Presentation	Mononuclear Cell Migration	Myeloid Activation	Myeloid Inflammation	NF-kappaB Signaling	NK Activity	NLR Signaling	NO Signaling	Other Interleukin Signaling	Oxidative Stress Response	Phagocytosis	PPAR Signaling	Proteotoxic Stress	RNA Sensing
7.69374	6.54838087653104	34.6450736122093	2.09214514598793e-36	1.65907110076843e-33	71.8687640661539	Sig	IL6	-	-	-	-	-	-	-	-	-	-	+	-	+	-	-	-	-	+	-	-	-	-	+	-	-	-	-	-	-	+	+	-	-	-	+	-	-	-	-	-	-	-
4.32379	5.73330298245796	13.5082812581466	3.07114518974385e-18	6.08854533866717e-16	31.3063926015101	Sig	IL1A	-	-	-	-	-	-	-	-	-	-	-	-	-	-	+	-	-	-	-	-	-	-	-	-	-	-	-	-	-	-	-	-	-	-	-	-	-	-	-	-	-	-
3.86117	8.73883100723693	12.3375473194739	9.99714603822991e-17	8.8085964536848e-15	27.8358871239892	Sig	CCL4/L1/L2	-	-	-	-	-	-	+	-	-	-	+	-	-	-	-	-	-	-	-	-	-	-	-	-	-	-	-	-	-	+	-	-	+	-	-	-	-	-	-	-	-	-
3.82073	9.10607480961449	13.8395763900602	1.18279706015731e-18	3.1265268956825e-16	32.2562185859256	Sig	IL1B	-	-	-	-	-	-	-	-	-	-	+	+	-	-	+	-	-	-	-	-	+	-	-	-	-	-	-	-	-	-	-	-	+	-	+	-	-	-	-	-	-	-
3.78081	3.58770719697599	11.4362320138226	1.64594930514297e-15	1.00402907613721e-13	25.0415875377375	Sig	IL12B	-	-	-	-	-	-	-	-	-	-	-	-	-	-	-	-	-	-	-	-	-	-	+	-	-	-	-	-	-	-	-	-	-	-	-	-	+	-	-	-	-	+
3.66089	8.08266180899713	11.9880653604976	2.92537767328736e-16	2.31982449491688e-14	26.7650709196861	Sig	CCL3/L1/L3	-	-	-	-	-	-	+	-	-	-	-	-	-	-	-	-	-	-	+	-	-	-	-	-	-	-	-	-	-	+	+	-	-	-	-	-	-	-	-	-	-	-
3.4934	7.0271447521965	13.0424579153874	1.20245623467532e-17	1.58924632349588e-15	29.9469309809125	Sig	CCL20	-	-	-	-	-	-	+	-	-	-	-	-	-	-	-	-	-	-	-	-	-	-	-	-	-	-	-	-	-	+	-	-	-	-	-	-	-	-	-	-	-	-
3.38257	6.64133289411535	10.4586269534584	3.86409330455735e-14	1.91514124407124e-12	21.8915562393814	Sig	CCL18	-	-	-	-	-	-	+	-	-	-	-	-	-	-	-	-	-	-	-	-	-	-	-	-	-	-	-	-	-	+	-	-	-	-	-	-	-	-	-	-	-	-
3.24421	4.58445365933272	11.6095975380085	9.52540463414991e-16	6.86695079534626e-14	25.5873386729791	Sig	IL36G	-	-	-	-	-	-	-	-	-	-	-	-	-	-	+	-	-	-	-	-	-	-	-	-	-	-	-	-	-	-	-	-	-	-	-	-	-	-	-	-	-	-
3.07461	8.12567287185781	10.7935370837925	1.29294867872837e-14	7.32363073022567e-13	22.9844110057153	Sig	CXCL2	-	-	-	-	-	-	+	-	-	-	-	-	-	-	-	-	-	-	-	-	-	-	-	-	-	-	-	-	-	-	-	-	+	-	+	-	-	-	-	-	-	-
3.03997	5.58516943035507	4.74860385465773	1.78597135390108e-05	0.000122092696865824	2.0896098726565	Sig	CXCL10	-	-	-	-	-	-	+	-	-	-	+	-	-	-	-	-	-	-	-	-	-	-	-	-	-	-	-	-	-	+	-	-	-	-	-	-	-	-	-	-	-	+
2.98692	7.38068303090099	8.44582752169506	3.66334818853742e-11	8.70554983057713e-10	15.0518066773821	Sig	CXCL3	-	-	-	-	-	-	+	-	-	-	-	-	-	-	-	-	-	-	-	-	-	-	-	-	-	-	-	-	-	-	-	-	+	-	+	-	-	-	-	-	-	-
2.96919	6.30706610251277	3.99632696271624	0.000213489271193438	0.00109223865842836	-0.315188968816062	Sig	CCL2	-	-	-	-	-	-	+	-	-	-	-	-	-	-	-	-	-	-	-	-	-	-	-	-	-	-	-	-	-	+	-	-	-	-	+	-	-	-	-	-	-	-
2.79793	4.85350945234781	9.67768417634242	5.23413384162826e-13	1.80463832017879e-11	19.2901281275045	Sig	IL23A	-	-	-	-	-	-	-	-	-	-	-	-	-	-	-	-	-	-	-	-	-	-	+	-	-	-	-	-	-	-	-	-	-	-	-	-	+	-	-	-	-	-
2.77839	6.50977429738269	16.5593392225112	7.69037096564614e-22	3.04923208787869e-19	39.5417451037909	Sig	PTGS2	-	-	-	-	-	-	-	-	-	-	-	-	-	-	-	-	-	-	-	-	-	-	-	+	-	-	-	-	-	-	-	-	+	-	-	-	+	-	-	-	-	-
2.70795	5.35880761125705	8.63599250100498	1.88285068133227e-11	4.66593934467653e-10	15.7154447192403	Sig	MX1	-	-	-	-	-	-	-	-	-	-	-	-	-	-	-	-	-	-	-	-	-	+	-	-	-	-	-	-	-	-	-	-	-	-	-	-	-	-	-	-	-	-
2.51665	8.03181535932202	12.5480461323899	5.27605692184166e-17	5.22989142377555e-15	28.4731067984954	Sig	IL1RN	-	-	-	-	-	-	-	-	-	-	-	-	-	-	+	-	-	-	-	-	-	-	-	-	-	-	-	-	-	-	-	-	-	-	-	-	-	-	-	-	-	-
2.47252	5.53693764178181	13.266599674063	6.21384896367165e-18	9.85516445638324e-16	30.6045787278108	Sig	SOCS3	-	-	-	-	-	-	-	-	-	-	-	-	-	-	-	-	-	+	-	-	-	-	-	-	-	-	-	+	-	-	-	-	-	-	-	-	-	-	-	-	-	-
2.44744	5.74059508674912	10.4400546404489	4.10763524056124e-14	1.91609102692063e-12	21.8305427369063	Sig	CD274	-	-	-	-	-	-	-	-	-	-	-	-	-	-	-	-	-	-	-	-	-	-	-	-	-	-	-	-	-	-	-	-	-	-	-	-	-	-	-	-	-	-
2.43134	4.30762500022834	8.20971180184174	8.40698369349735e-11	1.75440475498511e-09	14.223846739307	Sig	LAMP3	-	-	-	-	-	-	-	-	-	-	-	-	-	-	-	-	-	-	-	-	-	-	-	-	-	+	-	-	-	-	-	-	-	-	-	-	-	-	-	-	-	-
2.35306	5.89948972369495	7.30216223077429	2.12077569488824e-09	3.23418293470457e-08	11.010659872187	Sig	TNF	-	-	-	+	-	-	-	-	-	+	-	-	-	-	-	-	-	-	-	-	-	-	-	-	-	-	-	-	-	+	+	-	+	-	+	-	+	-	-	-	-	+
2.32978	4.55195490457672	6.47097574925929	4.17900988626037e-08	4.66754202789362e-07	8.0520155487054	Sig	GBP1	-	-	-	-	-	-	-	-	-	-	-	-	-	-	-	-	-	-	-	-	-	-	-	-	-	-	-	-	-	-	-	-	-	-	+	-	-	-	-	-	-	-
2.28791	10.7555232962778	9.79833138770687	3.48292270927319e-13	1.25543532202438e-11	19.6967047669888	Sig	CXCL8	-	-	-	-	-	-	+	-	-	-	-	-	-	-	-	-	-	-	-	-	-	-	-	-	-	-	-	-	-	-	+	-	+	-	+	-	-	-	-	-	-	+
2.265	4.46932839532925	12.5655135979139	5.00481194399537e-17	5.22989142377555e-15	28.5257225242624	Sig	BATF	-	-	-	-	-	-	-	-	-	-	-	-	-	-	-	-	-	-	+	-	-	-	-	-	-	-	-	-	-	-	+	-	-	-	-	-	+	-	-	-	-	-
2.2594	5.02656273955874	10.6166526874562	2.30113892097791e-14	1.21653544289032e-12	22.408966439426	Sig	IL2RA	-	-	-	-	-	-	-	-	-	-	-	-	-	-	-	-	+	-	-	-	-	-	+	-	-	-	-	-	-	-	-	-	-	-	-	-	-	-	-	-	-	-
2.2347	5.65129088458106	9.88439712283586	2.60733588208981e-13	9.84579692617722e-12	19.9857229331845	Sig	OAS2	-	-	-	-	-	-	-	-	-	-	-	-	-	-	-	-	-	-	-	-	-	+	-	-	-	-	-	-	-	-	-	-	-	-	+	-	-	-	-	-	-	-
2.20894	3.93971202069601	7.77543148392997	3.91628714006972e-10	7.2223620978495e-09	12.6912570743634	Sig	CD80	-	-	-	-	-	-	-	-	-	-	-	-	-	-	-	-	-	-	-	+	-	-	-	-	-	-	-	-	-	-	-	-	-	-	-	-	+	-	-	-	-	-
2.19089	5.31683690754088	6.55384976578189	3.10459231587627e-08	3.56803145868099e-07	8.3464898792859	Sig	IFIT3	-	-	-	-	-	-	-	-	-	-	-	-	-	-	-	-	-	-	-	-	-	-	-	-	-	-	-	-	-	-	-	-	-	-	-	-	-	-	-	-	-	-
2.16132	4.65663450141942	3.67748228429376	0.000579531037018742	0.0026411960480222	-1.2720879188254	Sig	IFNG	-	-	-	-	-	-	-	-	-	-	-	-	+	-	-	-	-	-	-	-	-	-	+	-	-	-	-	-	-	-	+	-	-	-	-	-	+	-	-	-	-	-
2.12447	4.59559879929294	7.28510828482247	2.25427808966167e-09	3.3260217974416e-08	10.9499694714276	Sig	IL10	-	-	-	-	-	-	-	-	-	-	-	-	-	-	-	-	-	-	-	-	-	-	+	-	-	-	-	-	-	-	+	-	-	-	-	-	+	-	-	-	-	-
2.09383	5.33064291808519	6.91223265146555	8.58055058504766e-09	1.12076005274612e-07	9.62206881477888	Sig	OAS1	-	-	-	-	-	-	-	-	-	-	-	-	-	-	-	-	-	-	-	-	-	+	-	-	-	-	-	-	-	-	-	-	-	-	+	-	-	-	-	-	-	-
2.07245	4.87026781646606	6.13710994055833	1.38073667410012e-07	1.45989891008186e-06	6.86919951940637	Sig	HERC5	-	-	-	-	-	-	-	-	-	-	-	-	-	-	-	-	-	-	-	-	-	+	-	-	-	-	-	+	-	-	-	-	-	-	-	-	-	-	-	-	-	+
2.01635	7.24571033413439	9.30499060492266	1.86134105325584e-12	5.67709021243032e-11	18.0239494194421	Sig	CD83	NA	NA	NA	NA	NA	NA	NA	NA	NA	NA	NA	NA	NA	NA	NA	NA	+	NA	NA	NA	NA	NA	NA	NA	NA	NA	NA	NA	NA	NA	NA	NA	NA	NA	NA	NA	+	NA	NA	NA	NA	NA
1.99331	5.13767310044266	4.8306386785796	1.35101695781485e-05	9.56568256738554e-05	2.36199304454267	Sig	IFIT1	-	-	-	-	-	-	-	-	-	-	-	-	-	-	-	-	-	-	-	-	-	+	-	-	-	-	-	-	-	-	-	-	-	-	-	-	-	-	-	-	-	-
1.97753	6.7444003501338	7.40973812989424	1.44330277391924e-09	2.28907819943592e-08	11.3933328283342	Sig	PLAU	-	-	-	-	-	-	-	+	+	-	-	-	-	-	-	-	-	-	-	-	-	-	-	-	-	-	-	-	-	-	+	-	+	-	-	-	-	-	-	-	-	-
1.94992	3.50977384402844	3.988767444193	0.000218694607590836	0.00110461671222633	-0.338361403593041	Sig	CXCL9	-	-	-	-	-	-	+	-	-	-	-	-	-	-	-	-	-	-	-	-	-	-	-	-	-	-	-	-	-	-	-	-	-	-	-	-	-	-	-	-	-	-
1.8969	4.55129954448055	5.79977642288455	4.5911370299788e-07	4.49477983305332e-06	5.68264093613044	Sig	OAS3	-	-	-	-	-	-	-	-	-	-	-	-	-	-	-	-	-	-	-	-	-	+	-	-	-	-	-	-	-	-	-	-	-	-	+	-	-	-	-	-	-	-
1.87639	6.43140769687822	7.84859373067359	3.01938428716933e-10	5.83993107250068e-09	12.9502147094857	Sig	CCRL2	-	-	-	-	-	-	+	-	-	-	-	-	-	-	-	-	-	-	-	-	-	-	-	-	-	-	-	-	-	-	-	-	-	-	-	-	-	-	-	-	-	-
1.84834	3.88405823679803	3.330694353558	0.00164182494225932	0.00660897045285097	-2.26023588565628	Sig	CCL7	-	-	-	-	-	-	+	-	-	-	-	-	-	-	-	-	-	-	-	-	-	-	-	-	-	-	-	-	-	+	-	-	-	-	-	-	-	-	-	-	-	-
1.84819	2.45086794368817	3.58165276914513	0.000776604550470857	0.00344048831577312	-1.55096266008192	Sig	CXCL11	-	-	-	-	-	-	+	-	-	-	-	-	-	-	-	-	-	-	-	-	-	-	-	-	-	-	-	-	-	-	-	-	-	-	-	-	-	-	-	-	-	-
1.84207	5.59634758205924	4.23465470134859	9.89613374373968e-05	0.00055265028582997	0.426407906787591	Sig	IDO1	-	-	-	-	-	-	-	-	-	-	-	-	-	-	-	-	-	-	-	-	-	-	-	-	-	-	-	-	-	-	-	+	-	-	-	-	-	-	-	-	-	-
1.78401	7.48381576207291	10.4092931827024	4.54567126439388e-14	2.00262072925797e-12	21.7293918794009	Sig	TNFAIP3	NA	NA	NA	NA	NA	NA	NA	NA	NA	NA	NA	NA	NA	NA	NA	NA	NA	NA	NA	NA	NA	NA	NA	NA	NA	NA	NA	NA	NA	NA	NA	NA	+	NA	+	NA	NA	+	NA	NA	NA	NA
1.76942	4.45270587784991	5.64965968583316	7.81376705693407e-07	7.20502008854502e-06	5.15845991496065	Sig	CASP5	-	-	-	-	-	-	-	-	-	-	-	-	-	-	-	-	-	-	-	-	-	-	-	-	-	-	-	-	-	-	-	-	-	-	+	-	-	-	-	-	-	-
1.76269	6.07784999936216	7.83144492275737	3.2090905824881e-10	6.05906864741206e-09	12.8895414212756	Sig	OSM	-	-	-	-	-	-	-	-	-	-	-	-	-	-	-	-	-	+	-	-	-	-	+	-	-	-	-	-	-	-	-	-	-	-	-	-	-	-	-	-	-	-
1.7569	4.95425555686023	4.61751589517876	2.78125196822334e-05	0.000182275438909182	1.6580031975603	Sig	ISG15	-	-	-	-	-	-	-	-	-	-	-	-	-	-	-	-	-	-	-	-	-	+	-	-	-	-	-	-	-	-	-	-	-	-	-	-	-	-	-	-	-	+
1.72465	4.96137380216421	5.41223654718968	1.80302124618504e-06	1.53741489056423e-05	4.33558598530925	Sig	IFI44	-	-	-	-	-	-	-	-	-	-	-	-	-	-	-	-	-	-	-	-	-	+	-	-	-	-	-	-	-	-	-	-	-	-	-	-	-	-	-	-	-	-
1.66826	9.12386518239237	10.2696013125045	7.21226006036728e-14	3.01016959361645e-12	21.2685896548399	Sig	NFKBIA	NA	NA	NA	+	NA	NA	+	NA	NA	NA	NA	NA	NA	NA	NA	NA	NA	NA	NA	NA	NA	NA	NA	NA	NA	NA	NA	NA	NA	NA	NA	NA	+	NA	+	NA	+	NA	NA	NA	NA	NA
1.64721	5.40383015548932	7.12803899335053	3.95707616156944e-09	5.60350249307959e-08	10.3907581647049	Sig	EIF2AK2	-	-	-	-	-	-	-	-	-	-	-	-	-	-	-	-	-	-	-	-	-	+	-	-	-	-	-	-	-	-	-	-	-	-	-	-	-	-	-	-	+	-
1.64526	5.48134954914057	11.5715876598285	1.07353933875852e-15	7.09430579696256e-14	25.4680204131923	Sig	NFKB1	-	-	-	-	-	+	-	-	-	-	+	+	-	-	-	-	-	-	-	-	+	-	-	-	-	-	-	-	-	-	+	-	+	-	+	-	-	-	-	-	-	+
1.62673	4.35777410973679	6.81149171753997	1.23172412646597e-08	1.57541489078632e-07	9.26327685346672	Sig	XAF1	-	-	-	-	-	-	-	-	-	-	-	-	-	-	-	-	-	-	-	-	-	-	-	-	-	-	-	-	-	-	-	-	-	-	-	-	-	-	-	-	-	-
1.60652	3.63976285291558	5.37314750778566	2.06776767776699e-06	1.74440400900981e-05	4.20093104982634	Sig	CSF3	-	-	-	-	-	-	-	-	-	-	-	-	-	-	-	-	-	-	-	-	-	-	+	-	-	-	-	-	-	-	-	-	-	-	-	-	+	-	-	-	-	-
1.59761	7.06263227670899	7.88125755634613	2.68865131497517e-10	5.33025123193827e-09	13.0657372532962	Sig	CXCL1	-	-	-	-	-	-	+	-	-	-	-	-	-	-	-	-	-	-	-	-	-	-	-	-	-	-	-	-	-	-	+	-	+	-	+	-	-	-	-	-	-	-
1.59469	6.03145570328982	4.21675362204998	0.000104908302460699	0.000577724193412047	0.369990089348866	Sig	IFIT2	-	-	-	-	-	-	-	-	-	-	-	-	-	-	-	-	-	-	-	-	-	-	-	-	-	-	-	-	-	-	-	-	-	-	-	-	-	-	-	-	-	-
1.55357	6.71828435832907	8.9103556207144	7.24960416112911e-12	2.05319146420549e-10	16.6673721206598	Sig	ICAM1	NA	NA	NA	NA	NA	NA	NA	NA	NA	NA	NA	NA	NA	NA	NA	NA	NA	NA	NA	NA	NA	NA	NA	NA	+	NA	NA	NA	NA	NA	NA	NA	+	NA	NA	NA	NA	NA	NA	NA	NA	NA
1.51455	6.07621702006315	6.412345575483	5.15635998689611e-08	5.67915759667863e-07	7.84385923532863	Sig	GBP4	-	-	-	-	-	-	-	-	-	-	-	-	-	-	-	-	-	-	-	-	-	-	-	-	-	-	-	-	-	-	-	-	-	-	+	-	-	-	-	-	-	-
1.5125	3.29370838252826	7.28379737163834	2.26488243457562e-09	3.3260217974416e-08	10.9453040283126	Sig	EBI3	-	-	-	-	-	-	-	-	-	-	-	-	-	-	-	-	-	-	-	-	-	-	-	-	-	-	-	-	-	-	-	-	-	-	-	-	+	-	-	-	-	-
-1.5681	6.35445565190794	-5.70437553709437	6.43862299688933e-07	6.07836671015862e-06	5.34919961060295	Sig	CD14	-	-	-	-	-	-	-	-	-	-	-	-	-	-	-	-	-	-	-	-	-	-	-	-	-	-	-	-	-	-	+	-	+	-	-	-	-	-	-	-	-	-
-1.58001	4.85423787148792	-3.50496622285001	0.000978981573465471	0.00424225348501704	-1.77100853331641	Sig	CD163	-	-	-	-	-	-	-	-	-	-	-	-	-	-	-	-	-	-	-	-	-	-	-	-	-	-	-	-	-	-	-	+	-	-	-	-	-	-	-	-	-	-
-1.71729	5.46311427844161	-8.36471379852796	4.87067470195756e-11	1.10355572532924e-09	14.7678478908752	Sig	PECAM1	-	-	-	-	-	-	-	+	-	-	-	-	-	-	-	-	-	-	-	-	-	-	-	-	+	-	-	-	-	+	+	-	-	-	-	-	-	-	-	-	-	-
-2.35057	3.93274297274235	-7.727203466718	4.64953620770125e-10	8.01539611458063e-09	12.5204076760414	Sig	CSF1R	-	-	-	-	-	-	-	-	-	-	-	-	-	-	-	-	-	-	-	-	-	-	-	-	-	-	-	-	-	+	-	-	-	-	-	-	+	-	-	-	-	-
-2.60893	3.14878853203494	-10.0272005561043	1.61580335714741e-13	6.4066603110895e-12	20.4633671928402	Sig	CCR2	-	-	-	-	-	-	+	-	-	-	-	-	-	+	-	-	-	-	-	-	-	-	-	-	-	-	-	-	-	+	+	-	-	-	-	-	-	-	-	-	-	-
-1.47951419692038	5.33353605633605	-9.43444166140942	1.19588641183018e-12	3.9514080190889e-11	18.4654542913009	No.sig	TLR1	-	-	-	-	-	-	-	-	-	-	-	-	-	+	-	-	-	-	-	-	-	-	-	-	-	-	-	+	-	-	+	-	-	-	-	-	-	-	-	-	-	-
1.42042784207306	6.02030609779086	9.31134565335359	1.82127318418795e-12	5.67709021243032e-11	18.0456653993131	No.sig	DTX3L	-	-	-	-	-	-	-	-	-	-	-	-	-	-	-	-	-	-	-	-	-	-	-	-	-	-	-	+	-	-	-	-	-	-	-	-	-	-	-	-	-	-
1.41656700904205	8.37625853484898	8.99444513968046	5.41888211378499e-12	1.59154574675241e-10	16.9577288290436	No.sig	PLEK	-	-	-	-	-	-	-	+	-	-	-	-	-	-	-	-	-	-	-	-	-	-	-	-	-	-	-	-	-	-	-	-	-	-	-	-	-	-	-	-	-	-
0.994544123410592	6.9554122800792	8.78090006538995	1.13633079635287e-11	3.10727697071665e-10	16.219065086677	No.sig	CFLAR	-	-	-	-	-	-	-	-	-	-	-	-	-	-	-	-	-	-	-	-	-	-	-	-	-	-	-	-	-	-	-	-	+	-	-	-	-	+	-	-	-	-
1.22589805025082	5.81423008768371	8.73118931362014	1.35096340410397e-11	3.5710465981815e-10	16.0465075036236	No.sig	RIPK2	-	-	-	-	-	-	-	-	-	-	-	-	-	-	+	-	-	-	-	-	-	-	-	-	-	-	-	-	-	-	-	-	-	-	+	-	-	-	-	-	-	-
1.26769526599553	6.59121072865884	8.70833253256373	1.46293837779755e-11	3.74229075352728e-10	15.9670920046067	No.sig	PFKFB3	-	-	-	-	-	-	-	-	-	-	-	-	+	-	-	-	-	-	-	-	-	-	-	-	-	-	-	-	-	-	-	-	-	-	-	-	-	-	-	-	-	-
1.42002575386418	4.76466626497755	8.4404961680049	3.73251821235337e-11	8.70554983057713e-10	15.0331587649005	No.sig	ICOS	-	-	-	-	-	-	-	-	-	-	-	-	-	-	-	-	-	-	-	-	-	-	-	-	-	-	-	-	-	-	-	-	-	-	-	-	-	-	-	-	-	-
0.92515915085531	5.78957997364726	8.33472703762681	5.4123229603989e-11	1.19221447433231e-09	14.662743579718	No.sig	ACSL4	-	-	-	-	-	-	-	-	-	-	-	-	-	-	-	-	-	-	-	-	-	-	-	-	-	-	-	-	-	-	-	-	-	-	-	-	-	-	-	+	-	-
1.00304966272805	5.01959995878861	8.3185379233957	5.72954754876242e-11	1.22798140707259e-09	14.6059722033632	No.sig	MYC	-	-	-	-	-	-	-	-	-	-	-	-	-	-	-	-	-	-	-	-	-	-	-	-	-	-	-	-	-	-	-	-	-	-	-	-	+	-	-	-	-	-
1.33610200393255	7.2329338550625	7.95440031381387	2.07405257288424e-10	4.21724023153128e-09	13.3242068472555	No.sig	GADD45B	-	-	-	+	-	-	-	-	-	-	-	-	-	-	-	-	-	-	-	-	-	-	-	-	-	-	-	-	-	-	-	-	+	-	-	-	-	-	-	-	-	-
0.966766955196174	5.66194102422776	7.75454070953821	4.21845575335113e-10	7.60280775547147e-09	12.6172646098055	No.sig	CCR7	-	-	-	-	-	-	+	-	-	-	-	-	-	-	-	-	-	-	-	+	-	-	-	-	-	-	-	-	-	-	-	-	-	-	-	-	-	+	-	-	-	-
1.44216205332149	9.40981913517132	7.73700187144565	4.49015945375405e-10	7.91265877072659e-09	12.5551279117686	No.sig	SOD2	-	-	-	-	-	-	-	-	-	-	-	-	-	-	-	-	-	-	-	-	-	-	-	-	-	-	-	-	-	-	-	-	-	-	-	-	+	+	-	-	-	-
0.99140957723903	6.3008715442832	7.60794531185072	7.1114834408863e-10	1.19987369545167e-08	12.0974744673829	No.sig	NFKB2	-	-	-	-	-	-	-	-	-	-	+	+	-	-	-	-	-	-	-	-	+	-	-	-	-	-	-	-	-	-	-	-	+	-	-	-	-	-	-	-	-	+
0.959325627726227	4.5398302189952	7.60194690588249	7.26526138840437e-10	1.2002817252093e-08	12.0761859067623	No.sig	IL21R	-	-	-	-	-	-	-	-	-	-	-	-	-	-	-	-	+	-	-	-	-	-	+	-	-	-	-	-	-	-	-	-	-	-	-	-	-	-	-	-	-	-
0.959534949519925	8.176272581279	7.4580188420312	1.21453266879617e-09	1.96556001297014e-08	11.5649749213681	No.sig	CD44	-	-	-	-	-	-	-	-	-	-	-	-	-	-	-	-	-	-	-	-	-	-	-	-	-	-	-	-	-	-	+	-	-	-	-	-	-	-	-	-	-	-
1.16825551894256	5.2894106731718	7.3907067481118	1.54494148499672e-09	2.40223254431842e-08	11.325655772907	No.sig	ADORA2A	-	-	-	-	-	-	-	-	-	-	-	-	-	-	-	-	-	-	-	-	-	-	-	-	-	-	-	-	-	-	-	+	-	-	-	-	-	-	-	-	-	-
1.00155431311987	6.5635343493301	7.26480679690302	2.42423355159e-09	3.49530401165613e-08	10.8777140312465	No.sig	IFI16	-	-	-	-	-	-	-	-	-	-	+	-	-	-	-	-	-	-	-	-	-	-	-	-	-	-	-	-	-	-	-	-	-	-	+	-	-	-	-	-	-	-
0.806731473769285	5.5722540692997	7.05637003124428	5.11642797987479e-09	7.00343980359566e-08	10.1354956026714	No.sig	IL2RB	-	-	-	-	-	-	-	-	-	-	-	-	-	-	-	-	+	-	-	-	-	-	+	-	-	-	-	-	-	-	-	-	-	-	-	-	-	-	-	-	-	-
1.43990512099398	7.30189203645624	7.05604940175035	5.12231410603466e-09	7.00343980359566e-08	10.1343535397159	No.sig	STAT1	-	-	-	-	-	-	-	-	-	-	-	-	-	-	-	-	+	+	-	-	-	+	-	-	-	-	-	-	-	-	-	-	-	-	+	-	-	-	-	-	-	-
1.42664395994899	6.68997166143794	6.98101077387981	6.70426489376668e-09	9.0109865436559e-08	9.8670607475453	No.sig	PLAUR	-	-	-	-	-	-	-	+	+	-	-	-	-	-	-	-	-	-	-	-	-	-	-	-	-	-	-	-	-	-	+	-	-	-	-	-	-	-	-	-	-	-
1.26838246281773	4.38838958387876	6.91091444539713	8.62123117497015e-09	1.12076005274612e-07	9.61737345499906	No.sig	SOCS1	-	-	-	-	-	-	-	-	-	-	-	-	-	-	-	-	-	-	-	-	-	-	-	-	-	-	-	+	-	-	-	-	-	-	-	-	+	-	-	-	-	-
1.20047625622403	4.84436532963633	6.76078785437866	1.47753679216218e-08	1.85982012092796e-07	9.08273949246053	No.sig	TRIM22	-	-	-	-	-	-	-	-	-	-	-	-	-	-	-	-	-	-	-	-	-	-	-	-	-	-	-	-	-	-	-	-	-	-	-	-	-	-	-	-	-	-
1.40141414963314	4.58130169821194	6.73910364268174	1.59710777926197e-08	1.97891635774179e-07	9.0055432085998	No.sig	PARP9	-	-	-	-	-	-	-	-	-	-	-	-	-	-	-	-	-	-	-	-	-	+	-	-	-	-	-	-	-	-	-	-	-	-	-	-	-	-	-	-	-	-
1.16545564777144	4.24577550149259	6.672307523969	2.02971157139206e-08	2.47624811709831e-07	8.76780779733494	No.sig	TRIM25	-	-	-	-	-	-	-	-	-	-	-	-	-	-	-	-	-	-	-	-	-	+	-	-	-	-	-	-	-	-	-	-	+	-	-	-	-	-	-	-	-	+
-0.625600463316961	5.20113908158456	-6.61966397043931	2.45170328638393e-08	2.94575864560978e-07	8.58051955182196	No.sig	CBL	-	-	-	-	-	-	-	-	-	-	-	-	-	-	-	-	-	+	-	-	-	-	-	-	-	-	-	-	-	-	+	-	-	-	-	-	-	-	-	-	-	-
1.0294298108228	7.498608624155	6.5879406465146	2.7472318338756e-08	3.25157439442291e-07	8.46769680980178	No.sig	LCP2	-	-	-	-	-	-	-	-	-	-	-	-	-	-	-	-	-	-	-	-	-	-	-	-	-	-	-	-	-	-	+	-	-	+	-	-	-	-	-	-	-	-
1.0541020801335	6.71970478656732	6.56321902523705	3.0019900908621e-08	3.50085020890242e-07	8.37979750263445	No.sig	STAT5A	-	-	-	-	-	-	-	-	-	-	-	-	-	-	-	-	+	-	-	-	-	-	-	-	-	-	-	-	-	-	-	-	-	-	-	-	-	-	-	-	-	-
-0.706655655713914	4.96116578032968	-6.50113155675847	3.75072773350827e-08	4.24903870381723e-07	8.15913648625647	No.sig	MAP3K1	-	-	-	-	-	-	-	-	-	-	-	-	-	-	-	-	-	-	-	-	-	-	-	-	-	-	+	-	-	-	-	+	-	-	-	-	-	-	-	-	-	+
1.43635582124823	4.23749183662741	6.3127105906146	7.36790258614395e-08	8.00376267234542e-07	7.49050981073137	No.sig	IFI35	-	-	-	-	-	-	-	-	-	-	-	-	-	-	-	-	-	-	-	-	-	-	-	-	-	-	-	-	-	-	-	-	-	-	-	-	-	-	-	-	-	-
-0.847353452359225	5.17187950239127	-6.26082923302343	8.87143913325031e-08	9.50682599009121e-07	7.30673508447372	No.sig	TBXAS1	-	-	-	-	-	-	-	+	-	-	-	-	-	-	-	-	-	-	-	-	-	-	-	-	-	-	-	-	-	-	-	-	-	-	-	-	-	-	-	-	-	-
1.24612177956147	4.92386167281658	6.124567437981	1.44400623323376e-07	1.50670650388733e-06	6.82490355019063	No.sig	IRF4	-	-	-	-	-	-	-	-	-	-	-	-	-	-	-	-	-	-	+	-	-	-	-	-	-	-	-	-	-	-	+	-	-	-	-	-	+	-	-	-	-	-
1.32913481145187	5.99197060056175	6.06344020654514	1.79616579742127e-07	1.84981750305853e-06	6.60919798480043	No.sig	IFIH1	-	-	-	-	-	-	-	-	-	-	-	-	-	-	-	-	-	-	-	-	-	-	-	-	-	-	-	-	-	-	-	-	-	-	-	-	-	-	-	-	-	+
1.34378945011641	4.38961713858107	6.04775379177446	1.89955919976184e-07	1.93121851975787e-06	6.55389269436761	No.sig	CSF1	-	-	-	-	-	-	-	-	-	-	-	-	-	-	-	-	-	-	-	-	-	-	-	-	-	-	-	-	-	+	+	-	-	-	-	-	+	-	-	-	-	-
1.24022734273965	5.49523965649554	5.8976412760797	3.24265131310443e-07	3.2549651788504e-06	6.02575497451263	No.sig	CD69	-	-	-	-	-	-	-	-	-	-	-	-	-	-	-	-	-	-	-	-	-	-	-	-	-	-	-	-	-	-	-	-	-	-	-	-	-	-	-	-	-	-
1.08059356852447	6.40882585181044	5.88926683130722	3.34069049852163e-07	3.31145945665956e-06	5.99635483652022	No.sig	LIMK2	-	-	-	-	-	-	-	-	-	-	-	-	-	-	-	-	-	-	-	-	-	-	-	-	-	-	-	-	-	-	-	-	-	-	-	-	-	-	+	-	-	-
-0.707979222649433	5.68643756900165	-5.74587754081864	5.5583228405414e-07	5.37530489335284e-06	5.49412362709019	No.sig	LTA4H	-	-	-	-	-	-	-	-	-	-	-	-	-	-	-	-	-	-	-	-	-	-	-	+	-	-	-	-	-	-	+	-	-	-	-	-	-	-	-	-	-	-
0.444955675124937	7.37944310783149	5.72701305312673	5.9425764631773e-07	5.6776664280718e-06	5.42822344201718	No.sig	NFE2L2	-	-	-	-	-	-	-	-	-	-	-	-	-	-	-	-	-	-	-	-	-	-	-	-	-	-	-	-	-	-	-	-	-	-	-	-	-	+	-	-	+	-
0.900602827399593	5.78381590871579	5.68121368385514	6.98868513475629e-07	6.52003213160205e-06	5.26841097078366	No.sig	TAP1	-	-	-	-	-	-	-	-	-	-	-	-	-	-	-	-	-	-	-	-	-	-	-	-	-	-	-	+	-	-	-	-	-	-	-	-	-	-	+	-	-	-
-1.43287451787802	4.91355376391686	-5.58506721383607	9.8159146797429e-07	8.9471498172829e-06	4.93379388298751	No.sig	LRRK2	-	-	-	-	-	-	-	-	-	-	-	-	-	-	-	-	-	-	-	-	-	-	-	-	-	-	-	-	-	-	+	-	-	-	-	-	-	+	-	-	-	-
0.975517262953599	4.81353901916971	5.57914317028692	1.00232181504465e-06	9.03228635602732e-06	4.91321721080657	No.sig	PTGER4	-	-	-	-	-	-	-	-	-	-	-	-	-	-	-	-	-	-	-	-	-	-	-	+	-	-	-	-	-	-	-	-	-	-	-	-	-	-	-	-	-	-
-1.21196877492551	3.42010288266953	-5.56489076920727	1.05399079266795e-06	9.39117638860322e-06	4.86373272933455	No.sig	TLR6	-	-	-	-	-	-	-	-	-	-	-	-	-	-	-	-	-	-	-	-	-	-	-	-	-	-	-	+	-	-	+	-	-	-	-	-	-	-	-	-	-	-
-1.07436971627067	5.10351287093202	-5.4801117307644	1.42062503172173e-06	1.25172850017259e-05	4.56998306292153	No.sig	IL13RA1	-	-	-	-	-	-	-	-	-	-	-	-	-	-	-	-	-	-	-	-	-	-	+	-	-	-	-	-	-	-	-	-	-	-	-	-	+	-	-	-	-	-
1.06185589508305	5.69934945384125	5.46335086216354	1.50683577115837e-06	1.31309974343801e-05	4.51203523593614	No.sig	APOL6	-	-	-	-	-	-	-	-	-	-	-	-	-	-	-	-	-	-	-	-	-	+	-	-	-	-	-	-	-	-	-	-	-	-	-	-	-	-	-	-	-	-
0.963918885487965	6.79119998252606	5.44002212691404	1.63551100499064e-06	1.4097393771278e-05	4.43145227521977	No.sig	IRF1	-	-	-	-	-	-	-	-	-	-	-	-	-	-	-	-	-	-	-	-	-	-	-	-	-	-	-	-	-	-	-	-	-	-	-	-	-	-	-	-	-	-
1.02688905322504	4.98978438602682	5.32900915228519	2.41313363402473e-06	2.0143315492438e-05	4.04918738685312	No.sig	UBE2L6	-	-	-	-	-	-	-	-	-	-	-	-	-	-	-	-	-	-	-	-	-	+	-	-	-	-	-	+	-	-	-	-	-	-	-	-	-	-	-	-	-	+
1.4635415798798	5.57402825510078	5.32516993100065	2.44574143655256e-06	2.0202843324856e-05	4.03600416205782	No.sig	GBP5	-	-	-	-	-	-	-	-	-	-	-	-	-	-	-	-	-	-	-	-	-	-	-	-	-	-	-	-	-	-	-	-	-	-	+	-	-	-	-	-	-	-
1.09460034121506	2.50685398056914	5.23459942107124	3.3547400867476e-06	2.74258648328953e-05	3.72575517099894	No.sig	IL5	-	-	-	-	-	-	-	-	-	-	-	-	-	-	-	-	+	-	-	-	-	-	+	-	-	-	-	-	-	-	-	-	-	-	-	-	-	-	-	-	-	-
0.983930412336909	6.32101351120058	5.20487434905468	3.72038594999515e-06	3.01047556974097e-05	3.62425786754879	No.sig	GBP2	-	-	-	-	-	-	-	-	-	-	-	-	-	-	-	-	-	-	-	-	-	-	-	-	-	-	-	-	-	-	-	-	-	-	+	-	-	-	-	-	-	-
1.26909688551803	6.43683312022794	5.18856502671703	3.93744198675313e-06	3.15393080353054e-05	3.56863993141422	No.sig	MAP3K8	-	-	-	-	-	-	-	-	-	-	-	-	-	-	+	-	-	-	-	-	-	-	-	-	-	-	-	-	-	-	-	-	-	-	-	-	-	-	-	-	-	-
0.755935858436226	6.651550814576	5.08169125089352	5.70331542215308e-06	4.52272912976739e-05	3.20546959746798	No.sig	XBP1	-	-	-	-	-	-	-	-	-	-	-	-	-	-	-	-	-	-	-	-	-	-	-	-	-	-	-	-	-	-	-	-	-	-	-	-	-	+	-	-	+	-
-1.10208410090318	4.43577736650606	-5.01815698694979	7.10214501634206e-06	5.57623861184084e-05	2.99068211278593	No.sig	CD84	-	-	-	-	-	-	-	-	-	-	-	-	-	-	-	-	-	-	-	-	-	-	-	-	-	-	-	-	-	-	+	-	-	-	-	-	-	-	-	-	-	-
0.819838454151908	3.39806649993675	4.99421338320421	7.71275229688812e-06	5.98173131060424e-05	2.90996176217503	No.sig	IL15RA	-	-	-	-	-	-	-	-	-	-	-	-	-	-	-	-	+	-	-	-	-	-	+	-	-	-	-	-	-	-	-	-	-	-	-	-	-	-	-	-	-	-
0.59834492478214	5.93547609397457	4.99028603752816	7.81772539261085e-06	5.98173131060424e-05	2.8967336144436	No.sig	BCL6	-	-	-	-	-	-	-	-	-	-	-	-	-	-	-	-	-	-	-	-	-	-	-	-	-	-	-	-	-	-	-	-	-	-	-	-	+	-	-	-	-	-
0.773232205778993	4.7158873306862	4.9892780571617	7.84489352210392e-06	5.98173131060424e-05	2.89333906779879	No.sig	STAT4	-	-	-	-	-	-	-	-	-	-	-	-	-	-	-	-	+	-	-	-	-	-	-	-	-	-	-	-	-	-	-	-	-	-	-	-	-	-	-	-	-	-
-0.606902967609758	5.20302677539021	-4.94047038100843	9.27775081386589e-06	7.00691085275776e-05	2.72924235703226	No.sig	MAP3K3	-	-	-	-	-	-	-	-	-	-	-	-	-	-	+	-	-	-	-	-	-	-	-	-	-	-	-	-	-	-	-	-	-	-	-	-	-	-	-	-	-	-
0.952061242576811	4.45443294356699	4.91903469281979	9.98569494880298e-06	7.40248657310363e-05	2.65734410993958	No.sig	CD40	-	-	-	-	-	-	-	-	-	-	-	-	-	-	-	-	-	-	-	+	-	-	-	-	-	-	-	-	-	-	-	-	+	-	-	-	-	-	-	-	-	-
-0.795741605532981	7.82886793437345	-4.91896086569396	9.98822274050553e-06	7.40248657310363e-05	2.65709666665864	No.sig	TXNIP	-	-	-	-	-	-	-	-	-	-	-	-	-	-	-	-	-	-	-	-	+	-	-	-	-	-	-	-	-	-	-	-	-	-	+	-	-	+	-	-	-	-
0.431866986754596	5.70581500399263	4.91417679227532	1.01533750765248e-05	7.45520966267051e-05	2.64106478321035	No.sig	TAB2	-	+	-	-	-	-	-	-	-	-	-	+	-	-	-	-	-	-	-	-	-	-	-	-	-	-	-	-	-	-	-	-	+	-	+	-	-	-	-	-	-	-
-0.546077915589447	5.11764042471521	-4.9066974560095	1.04169676448032e-05	7.57858288287062e-05	2.61601148290306	No.sig	PXN	-	-	-	-	-	-	+	-	-	-	-	-	-	-	-	-	-	-	-	-	-	-	-	-	+	-	-	-	-	-	-	-	-	-	-	-	-	+	-	-	-	-
-0.867606735223737	4.90714187423649	-4.87831444926907	1.14799036780265e-05	8.27596692425001e-05	2.52105722285516	No.sig	AHR	-	-	-	-	-	-	-	-	-	-	-	-	-	-	-	-	-	-	-	-	-	-	-	-	-	-	-	-	-	-	-	-	-	-	-	-	-	-	-	-	-	-
0.672065828713639	4.59047648347304	4.86306080005812	1.2094480532971e-05	8.64047122760902e-05	2.47010569559486	No.sig	STING1	-	-	-	-	-	-	-	-	-	-	+	-	-	-	-	-	-	-	-	-	-	-	-	-	-	-	-	-	-	-	+	-	-	-	+	-	-	-	-	-	-	+
0.80936159291037	5.57594748334029	4.82539194960012	1.37540815213465e-05	9.65220057205995e-05	2.34452176528098	No.sig	BCL3	-	-	-	-	-	-	-	-	-	-	-	-	-	-	-	-	-	-	-	-	-	-	-	-	-	-	-	-	-	-	-	-	-	-	-	-	-	-	-	-	-	-
0.767352058959963	5.3726769403022	4.76506478296547	1.68889123121756e-05	0.000117481644417152	2.1441289827832	No.sig	TBK1	-	-	-	-	-	-	-	-	-	-	+	-	-	-	+	-	-	-	-	-	-	-	-	-	-	-	-	-	-	-	-	-	-	-	+	-	-	-	-	-	-	+
1.15142061899826	2.05560201256271	4.74967895149667	1.77946707570026e-05	0.000122092696865824	2.09316849637849	No.sig	CCL14	-	-	-	-	-	-	+	-	-	-	-	-	-	-	-	-	-	-	-	-	-	-	-	-	-	-	-	-	-	+	-	-	-	-	-	-	-	-	-	-	-	-
1.31658603813293	4.37969559915932	4.71727743095724	1.9860807302077e-05	0.000134336974357612	1.98604991277872	No.sig	C3	-	-	-	-	-	-	-	-	+	-	-	-	-	-	-	-	-	-	-	-	-	-	-	-	-	-	-	-	-	-	+	-	-	-	-	-	-	-	-	-	-	-
0.70048497805098	6.13174210198613	4.71536852699345	1.99896128300104e-05	0.000134336974357612	1.97974770558834	No.sig	GLA	-	-	-	-	-	-	-	-	-	-	-	-	-	-	-	-	-	-	-	-	-	-	-	-	-	+	-	-	-	-	+	-	-	-	-	-	-	-	-	-	-	-
1.10908001545382	2.01561572871849	4.70103723120683	2.09831483996131e-05	0.000139828879671371	1.93246402260042	No.sig	VCAM1	-	-	-	-	-	-	-	-	-	-	-	-	-	-	-	-	-	-	-	-	-	-	-	-	+	-	-	-	-	-	-	-	+	-	-	-	+	-	-	-	-	-
0.700136667930445	5.86472536623547	4.63522954893028	2.62026909365347e-05	0.000173156115938933	1.7160523377227	No.sig	ADAR	-	-	-	-	-	-	-	-	-	-	+	-	-	-	-	-	-	-	-	-	-	-	-	-	-	-	-	-	-	-	-	-	-	-	-	-	-	-	-	-	-	-
-0.535328589516866	6.61648866392858	-4.61391226303304	2.81516810614077e-05	0.000182937784429632	1.64620451880382	No.sig	CEBPB	-	-	-	-	-	-	-	-	-	-	-	-	-	-	-	-	-	-	-	-	-	-	-	-	-	-	-	-	-	-	-	-	-	-	-	-	-	-	-	-	+	-
1.07564677868172	4.28943660176109	4.61156297165023	2.83749653024523e-05	0.000182937784429632	1.63851464876072	No.sig	TIFA	-	+	-	-	-	-	-	-	-	-	-	-	-	-	-	-	-	-	-	-	-	-	-	-	-	-	-	-	-	-	-	-	-	-	-	-	-	-	-	-	-	-
1.12263702629666	3.79316118373069	4.60860139019992	2.86589154735121e-05	0.000183278386858831	1.62882279754036	No.sig	TNFRSF4	-	-	-	-	-	-	-	-	-	-	-	-	-	-	-	-	-	-	-	-	-	-	-	-	-	-	-	-	-	-	-	-	+	-	-	-	-	-	-	-	-	-
0.795137866611424	7.78276722174365	4.59943149335644	2.95558620046191e-05	0.000187502388557304	1.59882975673367	No.sig	ACSL1	-	-	-	-	-	-	-	-	-	-	-	-	-	-	-	-	-	-	-	-	-	-	-	-	-	-	-	-	-	-	-	-	-	-	-	-	-	-	-	+	-	-
0.750828581508198	4.65906421825542	4.58263361969654	3.12707489790868e-05	0.000196807174130285	1.54394885361522	No.sig	HLX	-	-	-	-	-	-	-	-	-	-	-	-	-	-	-	-	-	-	-	-	-	-	-	-	-	-	-	-	-	-	-	-	-	-	-	-	-	-	-	-	-	-
0.809149383227051	5.42266567429996	4.57232649896696	3.23708078861381e-05	0.000202126383100059	1.51031400177163	No.sig	ITK	-	-	-	-	-	-	+	-	-	-	-	-	-	-	-	-	-	-	-	-	-	-	-	-	-	-	-	-	-	-	-	-	-	-	-	-	-	-	-	-	-	-
0.543767909418829	6.37547275820122	4.54381862466149	3.56143434773607e-05	0.000220641987324586	1.41744502672933	No.sig	JUNB	-	-	-	-	-	-	-	-	-	-	-	-	-	-	-	-	-	-	-	-	-	-	-	-	-	-	+	-	-	-	-	-	-	-	-	-	+	-	-	-	-	-
-1.00553258614875	4.74364627500105	-4.51156237723648	3.96683590661474e-05	0.000242275383653499	1.3126520018441	No.sig	CD86	-	-	-	-	-	-	-	-	-	-	-	-	-	-	-	-	-	-	+	-	-	-	-	-	-	-	-	-	-	-	-	-	-	-	-	-	+	-	-	-	-	-
0.847839468305512	3.97981619466706	4.50920951857928	3.99811189410454e-05	0.000242275383653499	1.30502017724907	No.sig	XCL1/2	-	-	-	-	-	-	+	-	-	-	-	-	-	-	-	-	-	-	-	-	-	-	-	-	-	-	-	-	-	+	-	-	-	-	-	-	-	-	-	-	-	-
-0.581110389576285	5.08934709837247	-4.50889736441454	4.00227935165301e-05	0.000242275383653499	1.30400778583961	No.sig	RPS6KA1	-	-	-	-	-	-	-	-	-	-	-	-	-	-	-	+	-	-	-	-	-	-	-	-	-	-	+	-	-	-	-	-	-	-	-	-	-	-	-	-	-	-
1.10683812633178	5.17704682663485	4.49568413355675	4.1826315164841e-05	0.000251274757013022	1.26118082095039	No.sig	DDX58	-	-	-	-	-	-	-	-	-	-	+	-	-	-	-	-	-	-	-	-	-	+	-	-	-	-	-	-	-	-	-	-	+	-	-	-	-	-	-	-	-	+
1.02819936344484	4.68379367649672	4.44434550545736	4.96181598454149e-05	0.000295843614717399	1.09528308614282	No.sig	IRF7	-	-	-	-	-	-	-	-	-	-	+	-	-	-	-	-	-	-	-	-	-	-	-	-	-	-	-	-	-	-	-	-	-	-	+	-	-	-	-	-	-	+
-0.572852772964379	5.61805056459161	-4.38926431110595	5.95534624406829e-05	0.000352432057578071	0.918199595461119	No.sig	CSF2RA	-	-	-	-	-	-	-	-	-	-	-	-	-	-	-	-	+	-	-	-	-	-	+	-	-	-	-	-	-	-	-	-	-	-	-	-	-	-	-	-	-	-
0.692635318635524	5.73056395334668	4.36931308830917	6.36108610105893e-05	0.000373654909491832	0.854294768097209	No.sig	REL	-	-	-	-	-	+	-	-	-	-	-	-	-	-	-	-	-	-	-	-	-	-	-	-	-	-	-	-	-	-	-	-	+	-	-	-	-	-	-	-	-	-
0.803597294695321	5.04746714284078	4.35005726623845	6.7781794670069e-05	0.000395227670392387	0.792739178205912	No.sig	BST2	-	-	-	-	-	-	-	-	-	-	-	-	-	-	-	-	-	-	-	-	-	-	-	-	-	-	+	-	-	-	+	-	-	-	-	-	-	-	-	-	-	-
1.34294210975848	4.63097818648456	4.29079375995768	8.23607400753931e-05	0.000476730415180925	0.604054478724807	No.sig	IFI6	-	-	-	-	-	-	-	-	-	-	-	-	-	-	-	-	-	-	-	-	-	-	-	-	-	-	-	-	-	-	-	-	-	-	-	-	-	-	-	-	-	-
-1.13662928736286	3.45486757344982	-4.28024337386374	8.52584034919508e-05	0.000489926912819688	0.570586849254672	No.sig	CXCR1	-	-	-	-	-	-	+	-	-	-	-	-	-	-	-	-	-	-	-	-	-	-	-	-	-	-	-	-	-	-	+	-	-	-	-	-	-	-	-	-	-	-
0.919191789607724	5.22666722456195	4.26901375669636	8.84515997737454e-05	0.000504570856516855	0.535006007878212	No.sig	GZMA	-	-	-	-	-	-	-	-	-	+	-	-	-	-	-	-	-	-	-	-	-	-	-	-	-	-	-	-	-	-	-	-	-	-	-	-	-	-	-	-	-	-
0.781125510819397	5.0177021405379	4.26685262137204	8.90793441517777e-05	0.000504570856516855	0.528163411558341	No.sig	NLRP3	-	-	-	-	-	-	-	-	-	-	-	-	-	-	-	-	-	-	-	-	+	-	-	-	-	-	-	-	-	-	-	-	-	-	+	-	-	-	-	-	-	-
-0.445570103359478	5.71996233596909	-4.25055685570744	9.39543655688252e-05	0.000528410013447364	0.476619113308385	No.sig	TGFBR2	-	-	-	-	-	-	-	-	-	-	-	-	-	-	-	-	-	-	-	-	-	-	-	-	-	-	-	-	-	-	+	-	-	-	-	-	-	-	-	-	-	-
-0.537647211170393	4.84257802681044	-4.22684051034087	0.000101515867030085	0.000562951626257743	0.401766628052995	No.sig	CASP8	-	-	-	+	-	-	-	-	-	-	-	+	-	-	-	-	-	-	-	-	-	-	-	-	-	-	-	-	-	-	-	-	-	-	+	-	-	-	-	-	-	+
1.09097878067406	6.13894684423276	4.19516222346406	0.000112544391478502	0.00061550139615484	0.302091118836991	No.sig	VEGFA	-	-	-	-	-	-	-	+	-	-	-	-	+	-	-	-	-	-	-	-	-	-	-	-	-	-	-	-	-	-	-	-	-	-	-	+	+	-	-	-	-	-
0.607033368964191	4.60646925015561	4.18482598325394	0.000116388489146932	0.000632164875982994	0.269644834511753	No.sig	PTGER2	-	-	-	-	-	-	-	-	-	-	-	-	-	-	-	-	-	-	+	-	-	-	-	+	-	-	-	-	-	-	-	-	-	-	-	-	-	-	-	-	-	-
0.478937184128368	6.80666870280621	4.15756551898885	0.000127148624902608	0.000685910609168491	0.18425506713066	No.sig	STAT3	-	-	-	-	-	-	-	-	-	-	-	-	+	-	+	-	+	+	-	-	-	-	-	-	-	-	-	-	-	-	-	-	-	-	-	-	-	-	-	-	-	-
0.888234245227157	6.74769042605419	4.14924887877135	0.000130619383674855	0.000699872778744326	0.158257552141466	No.sig	GK	-	-	-	-	-	-	-	-	-	-	-	-	-	-	-	-	-	-	-	-	-	-	-	-	-	-	-	-	-	-	-	-	-	-	-	-	-	-	-	+	-	-
0.439210555371526	5.23443811873593	4.13883005093249	0.000135097374836897	0.000719008176145367	0.125724082928705	No.sig	C1QBP	-	-	-	+	-	-	-	+	-	-	-	-	-	-	-	-	-	-	-	-	-	-	-	-	-	-	-	-	-	-	-	-	-	-	-	-	-	-	-	-	-	-
0.933752809214763	4.05848889383421	4.13433034742412	0.000137077079128785	0.000724680824994178	0.111685690150904	No.sig	DHX58	-	-	-	-	-	-	-	-	-	-	-	-	-	-	-	-	-	-	-	-	-	-	-	-	-	-	-	-	-	-	-	-	-	-	-	-	-	-	-	-	-	+
0.56372394952174	5.08626296129624	4.12506026601574	0.000141244694480402	0.000741768494854031	0.0827877827681176	No.sig	RELB	-	-	-	-	-	-	-	-	-	-	-	+	-	-	-	-	-	-	-	-	-	-	-	-	-	-	-	-	-	-	+	-	+	-	-	-	-	-	-	-	-	-
1.22049613485904	4.05361005249546	4.08003624761513	0.000163298038145857	0.000849318454904688	-0.0571154972289287	No.sig	OASL	-	-	-	-	-	-	-	-	-	-	-	-	-	-	-	-	-	-	-	-	-	+	-	-	-	-	-	-	-	-	-	-	-	-	-	-	-	-	-	-	-	-
0.72157286717005	9.28045169188221	4.07895634974793	0.000163865981841636	0.000849318454904688	-0.0604617866494754	No.sig	NAMPT	-	-	-	-	-	-	-	-	-	-	-	-	-	-	-	-	-	-	-	-	-	-	-	-	-	-	-	-	-	-	+	-	-	-	+	-	-	-	-	-	-	-
1.22111073430073	3.00148053888702	4.05894546476098	0.000174743164581139	0.000899813828005476	-0.122390155098572	No.sig	CSF2	-	-	-	-	-	-	-	-	-	-	-	-	-	-	-	-	+	-	-	-	-	-	+	-	-	-	-	-	-	-	+	-	-	+	-	-	-	-	-	-	-	-
0.618704135257171	3.68297925577072	3.99082623355278	0.000217264928464579	0.00110443005302828	-0.332052751404158	No.sig	CASP10	-	-	-	+	-	-	-	-	-	-	-	-	-	-	-	-	-	-	-	-	-	-	-	-	-	-	-	-	-	-	-	-	-	-	-	-	-	-	-	-	-	+
0.470576131571114	5.32317730927581	3.97577788402402	0.00022792692604129	0.00114396235665027	-0.378126245091494	No.sig	CASP3	-	-	-	+	-	-	-	-	-	+	-	-	-	-	-	-	-	-	+	-	-	-	-	-	-	-	-	-	-	-	-	-	-	-	-	-	+	-	-	-	-	-
-0.558492425228054	5.14114045154767	-3.95586696406745	0.000242814048333106	0.00121101597690662	-0.438949766915406	No.sig	LAT2	-	-	-	-	-	-	-	-	-	-	-	-	-	-	-	-	-	-	-	-	-	-	-	-	-	-	-	-	-	-	+	+	-	-	-	-	-	-	-	-	-	-
0.448662959566548	6.84070878256255	3.86548478005832	0.00032304475676267	0.00160109057570498	-0.71303572473619	No.sig	RAB7A	-	-	-	-	-	-	-	-	-	-	-	-	-	-	-	-	-	-	-	-	-	-	-	-	-	-	-	-	+	-	+	-	-	-	-	-	-	-	+	-	-	-
0.668438850727788	5.36993982689623	3.84447335512878	0.000345071016763649	0.00169963550492903	-0.776271044050486	No.sig	TRIM21	-	-	-	-	-	-	-	-	-	-	+	-	-	-	-	-	-	-	-	-	-	-	-	-	-	-	-	+	-	-	-	-	-	-	-	-	-	-	-	-	-	-
-0.472712924913253	4.90897552463482	-3.83059504394368	0.000360405795859367	0.00176420861800295	-0.817937027878342	No.sig	RBPJ	-	-	-	-	-	-	-	-	-	-	-	-	-	-	-	-	-	-	-	-	-	-	-	-	-	-	-	-	-	-	+	-	-	-	-	-	-	-	-	-	-	-
0.562203856685992	3.36145809946025	3.82793786550913	0.00036341577604618	0.00176802889818786	-0.825905222213601	No.sig	PANX1	-	-	-	-	-	-	-	-	-	-	-	-	-	-	-	-	-	-	-	-	+	-	-	-	-	-	-	-	-	-	-	-	-	-	+	-	-	-	-	-	-	-
-0.814192026627108	4.29564397256885	-3.81843437403102	0.000374380471627834	0.00181026654878581	-0.854379224665172	No.sig	DDAH2	-	-	-	-	-	-	-	-	-	-	-	-	-	-	-	-	-	-	-	-	-	-	-	-	-	-	-	-	-	-	-	-	-	-	-	+	-	-	-	-	-	-
0.494751246144744	5.3028978147085	3.80305276885983	0.000392805157340867	0.00188784539255338	-0.900383443137803	No.sig	RELA	-	-	-	-	-	+	-	-	-	-	+	+	-	-	-	-	-	-	-	-	+	-	-	-	-	-	-	-	-	-	-	-	+	-	+	-	-	-	-	-	-	+
0.68642306277325	5.41035212265252	3.79729709847672	0.000399921436437146	0.00191046806683528	-0.917571797228646	No.sig	IRF9	-	-	-	-	-	-	-	-	-	-	-	-	-	-	-	-	-	-	-	-	-	-	-	-	-	-	-	-	-	-	-	-	-	-	+	-	-	-	-	-	-	-
1.1319201135408	5.9018371201593	3.79220695334427	0.000406318106415206	0.00192940274483388	-0.932760803607804	No.sig	TNFSF10	-	-	-	+	-	-	-	-	-	+	-	-	-	-	-	-	-	-	-	-	-	-	-	-	-	-	-	-	-	-	-	-	-	-	-	-	-	-	-	-	-	-
-0.631338342219569	3.20424459553812	-3.78571048554118	0.000414625179893407	0.00195712956937781	-0.952130057478943	No.sig	RNF135	-	-	-	-	-	-	-	-	-	-	-	-	-	-	-	-	-	-	-	-	-	-	-	-	-	-	-	-	-	-	-	-	-	-	-	-	-	-	-	-	-	+
1.14931842936685	6.65934451459389	3.73070456820162	0.000491817928450499	0.00230776104888311	-1.11539396309867	No.sig	RSAD2	-	-	-	-	-	-	-	-	-	-	-	-	-	-	-	-	-	-	-	-	-	-	-	-	-	-	-	-	-	-	-	-	-	-	-	-	-	-	-	-	-	-
0.41464456664111	5.42295688879686	3.7069948513622	0.000529191808852585	0.00246852414364765	-1.18535555637307	No.sig	IL4R	-	-	-	-	-	-	-	-	-	-	-	-	-	-	-	-	-	-	-	-	-	-	+	-	-	-	-	-	-	-	+	-	-	-	-	-	+	-	-	-	-	-
0.638261347568918	6.46211713603748	3.69929972935014	0.000541897133311688	0.00251300834336941	-1.20800799932787	No.sig	HLA-DQA	-	-	-	-	-	-	-	-	-	-	-	-	-	-	-	-	-	-	-	-	-	-	-	-	+	-	-	-	+	-	-	-	-	-	-	-	-	-	+	-	-	-
-0.3472979089246	6.30582285159296	-3.68876177403993	0.000559771985221926	0.00258080921093597	-1.23898581581702	No.sig	CAP1	-	-	-	-	-	-	-	+	-	-	-	-	-	-	-	-	-	-	-	-	-	-	-	-	-	-	-	-	-	-	+	-	-	-	-	-	-	-	-	-	-	-
-0.570241338136752	4.68306751609975	-3.68652739522432	0.000563634043496241	0.00258359419937872	-1.24554765529262	No.sig	CD4	-	-	-	-	-	-	-	-	-	-	-	-	-	+	-	-	-	-	-	-	-	-	-	-	-	-	-	-	-	-	-	-	-	-	-	-	+	-	-	-	-	-
0.733468521329774	3.09481523100913	3.6532641643045	0.000624239912971407	0.00282869857706472	-1.34296582171639	No.sig	FOXP3	-	-	-	-	-	-	-	-	-	-	-	-	-	-	-	-	-	-	-	-	-	-	-	-	-	-	-	-	-	-	-	-	-	-	-	-	-	-	-	-	-	-
0.50458192849973	4.45389680979109	3.63676875070067	0.000656564835940825	0.0029582722437561	-1.39108826314146	No.sig	BECN1	-	-	-	-	+	-	-	-	-	-	-	-	-	-	-	-	-	-	-	-	-	-	-	-	-	-	-	-	-	-	-	-	-	-	-	-	-	-	-	-	-	-
0.638722076256698	7.8483894292293	3.59723292298339	0.000740695401267065	0.0033184827864677	-1.50591368168535	No.sig	SERPINA1	-	-	-	-	-	-	-	+	+	-	-	-	-	-	-	-	-	-	-	-	-	-	-	-	-	-	-	-	-	-	+	-	-	-	-	-	-	-	-	-	-	-
1.22403218709604	1.75075401935159	3.58197970650522	0.000775834208467024	0.00344048831577312	-1.55001851927686	No.sig	IL31	-	-	-	-	-	-	-	-	-	-	-	-	-	-	-	-	-	+	-	-	-	-	-	-	-	-	-	-	-	-	-	-	-	-	-	-	-	-	-	-	-	-
0.421957466602344	4.97491889573535	3.52734184613165	0.000915244544718072	0.00403216068867462	-1.70709630526556	No.sig	RASGRP1	-	-	-	-	-	+	-	+	-	-	-	-	-	-	-	-	-	-	-	-	-	-	-	-	-	-	-	-	-	-	+	-	-	-	-	-	-	-	-	-	-	-
0.63013437645986	6.56946835242846	3.51554774003463	0.00094832954535773	0.0041548360744126	-1.74081454968054	No.sig	ATG7	-	-	-	-	+	-	-	-	-	-	-	-	-	-	-	-	-	-	-	-	-	-	-	-	-	-	-	+	-	-	+	-	-	-	-	-	-	-	-	-	-	-
0.712708339983118	4.09848336227452	3.51221078887993	0.00095789561738121	0.00417368804716099	-1.75034231315402	No.sig	CEACAM1	NA	NA	NA	NA	NA	NA	NA	NA	NA	NA	NA	NA	NA	NA	NA	NA	NA	NA	NA	NA	NA	NA	NA	NA	NA	NA	+	NA	NA	NA	+	NA	NA	+	NA	NA	NA	NA	NA	NA	NA	NA
-0.589088127060094	6.56849616663416	-3.47633934801283	0.00106671426613263	0.00458954458682766	-1.8524193806815	No.sig	NPC2	-	-	-	-	-	-	-	-	-	-	-	-	-	-	-	-	-	-	-	-	-	-	-	-	-	+	-	-	-	-	+	-	-	-	-	-	-	-	-	-	-	-
-1.25308336978077	4.19383689735334	-3.47509252506852	0.00107070081786017	0.00458954458682766	-1.85595599688	No.sig	CXCR2	-	-	-	-	-	-	+	-	-	-	-	-	-	-	-	-	-	-	-	-	-	-	-	-	-	-	-	-	-	-	+	-	-	-	-	-	-	-	-	-	-	-
-0.429342262353334	5.77078058791046	-3.4514404115056	0.00114906852238992	0.00489898568954413	-1.92289913516952	No.sig	IL16	-	-	-	-	-	-	-	-	-	-	-	-	-	-	-	-	-	-	-	-	-	-	-	-	-	-	-	-	-	-	+	-	-	-	-	-	+	-	-	-	-	-
0.722330216595642	2.56970556596073	3.43899363845891	0.00119247278722341	0.00505684984100623	-1.95801546188091	No.sig	CD19	-	-	-	-	-	+	-	-	+	-	-	-	-	-	-	-	-	-	-	-	-	-	-	-	-	-	-	-	-	-	-	-	-	-	-	-	-	-	-	-	-	-
0.50831767640865	4.44590532223964	3.43478290634672	0.00120750642464337	0.00509336486564994	-1.96987769199298	No.sig	PRDM1	-	-	-	-	-	+	-	-	-	-	-	-	-	-	-	-	-	-	-	-	-	-	-	-	-	-	-	-	-	-	-	-	-	-	-	-	-	-	-	-	-	-
0.891257792972591	2.07917835081557	3.41864505384946	0.00126681056559993	0.00531524221439547	-2.01525758385103	No.sig	IL37	-	-	-	-	-	-	-	-	-	-	-	-	-	-	+	-	-	-	-	-	-	-	-	-	-	-	-	-	-	-	-	-	-	-	-	-	-	-	-	-	-	-
0.901005009998229	4.46185328953799	3.40695862291749	0.00131147476007592	0.00547368149863264	-2.04803773215903	No.sig	TNFRSF9	-	-	-	-	-	-	-	-	-	-	-	-	-	-	-	-	-	-	+	-	-	-	-	-	-	-	-	-	-	-	-	-	+	-	-	-	-	-	-	-	-	-
-0.849428431514645	6.65848181961364	-3.40355010435002	0.0013247811757574	0.00549777999687096	-2.05758546804754	No.sig	FCGR3A/B	-	-	-	-	-	-	-	-	-	-	-	-	-	-	-	-	-	-	-	-	-	-	-	-	-	-	-	-	-	-	-	-	-	+	-	-	-	-	+	-	-	-
0.527513522304929	4.39892985614101	3.40193921311326	0.00133111445069259	0.00549777999687096	-2.06209573981627	No.sig	MAP1LC3A	-	-	-	-	+	-	-	-	-	-	-	-	-	-	-	-	-	-	-	-	-	-	-	-	-	-	-	-	-	-	-	-	-	-	-	-	-	+	-	-	-	-
0.581502768070419	5.68479391594936	3.39039494166522	0.00137735042381989	0.00565926883984026	-2.0943793331519	No.sig	JUN	-	-	-	-	-	+	-	-	-	-	-	-	-	-	-	-	-	-	-	-	-	-	-	-	-	-	+	-	-	-	+	-	-	-	+	-	-	-	-	-	-	-
-0.257266019828854	6.89100742686687	-3.37651628127417	0.00143495635564827	0.00586556902076845	-2.13310066386219	No.sig	TLN1	-	-	-	-	-	-	-	+	-	-	-	-	-	-	-	-	-	-	-	-	-	-	-	-	-	-	-	-	-	-	-	-	-	-	-	-	-	-	-	-	-	-
0.484681676288146	7.56623338047726	3.36702939468055	0.0014756420555876	0.00600094435938959	-2.15951193461481	No.sig	LYN	-	-	-	-	-	+	-	-	-	-	-	+	-	-	-	-	-	-	-	-	-	-	-	-	-	-	-	-	-	+	+	-	+	-	-	-	-	-	-	-	-	-
0.41090166701954	4.91544869709414	3.33071554436765	0.00164172304388688	0.00660897045285097	-2.26017734371889	No.sig	UBE2N	-	-	-	-	-	-	-	-	-	-	-	+	-	-	+	-	-	-	-	-	-	+	-	-	-	-	-	+	-	-	-	-	-	-	-	-	-	-	-	-	-	-
1.09686126882102	2.00560829248695	3.31649255522873	0.00171148095461203	0.00685456766165323	-2.29941683431855	No.sig	PDCD1	-	-	-	-	-	-	-	-	-	-	-	-	-	-	-	-	-	-	+	-	-	-	-	-	-	-	-	-	-	-	-	-	-	-	-	-	-	-	-	-	-	-
0.712530191074554	2.87547647457153	3.30124335568982	0.00178938741600311	0.00713057397432397	-2.34136895866029	No.sig	IFNW1	-	-	-	-	-	-	-	-	-	-	-	-	-	-	-	-	-	-	-	-	-	-	+	-	-	-	-	-	-	-	-	-	-	-	-	-	-	-	-	-	-	+
-0.510305626376811	4.39821363821078	-3.2624367696503	0.00200306720694657	0.00794216147554316	-2.44757155870813	No.sig	CD27	-	-	-	-	-	-	-	-	-	-	-	-	-	-	-	-	-	-	-	+	-	-	-	-	-	-	-	-	-	-	-	-	+	-	-	-	-	-	-	-	-	-
0.523209150796696	4.17569766888583	3.2476653816079	0.00209057173309692	0.00824787753405899	-2.48778411413922	No.sig	TRIM5	-	-	-	-	-	-	-	-	-	-	-	-	-	-	-	-	-	-	-	-	-	-	-	-	-	-	-	-	-	-	-	-	-	-	-	-	-	-	-	-	-	-
0.630207317109897	4.32811510361955	3.24142971019933	0.00212858516854773	0.00835627741910072	-2.50472420293046	No.sig	CTLA4	-	-	-	-	-	-	-	-	-	-	-	-	-	-	-	-	-	-	+	-	-	-	-	-	-	-	-	-	-	-	-	-	-	-	-	-	-	-	-	-	-	-
-0.508884523442669	4.33660279232711	-3.23898385771204	0.00214367292614306	0.00837405236665736	-2.51136294544936	No.sig	HLA-DMA	-	-	-	-	-	-	-	-	-	-	-	-	-	-	-	-	-	-	-	-	-	-	-	-	-	-	-	-	+	-	-	-	-	-	-	-	-	-	-	-	-	-
-0.341844030888506	6.0486532071483	-3.23566551737703	0.00216430435764529	0.00841320272359174	-2.5203646691731	No.sig	ARRB2	-	-	-	-	-	-	+	+	-	-	-	-	-	-	-	-	-	-	-	-	-	-	-	-	-	-	-	-	-	-	-	-	-	-	-	-	-	-	-	-	-	-
1.35955035768394	2.66593790556918	3.22144274240525	0.00225487587037525	0.00872251983028083	-2.55887905658686	No.sig	CCL23	-	-	-	-	-	-	+	-	-	-	-	-	-	-	-	-	-	-	-	-	-	-	-	-	-	-	-	-	-	+	-	-	-	-	-	-	-	-	-	-	-	-
-0.625966602281806	4.11000981945408	-3.2138225489409	0.00230486196590204	0.00887259970369086	-2.5794685519552	No.sig	NOD2	-	-	-	-	-	-	-	-	-	-	-	-	-	-	+	+	-	-	-	-	-	-	-	-	-	-	-	-	-	-	-	-	-	-	+	-	-	-	-	-	-	-
1.03625247877275	2.20871778497744	3.205328924637	0.00236180906329618	0.00904789655649212	-2.60238045794094	No.sig	IL27	-	-	-	-	-	-	-	-	-	-	-	-	-	-	-	-	-	-	-	-	-	-	-	-	-	-	-	-	-	-	-	-	-	-	-	-	+	-	-	-	-	-
0.468334953929427	5.05792337897148	3.19148887556572	0.00245745422763931	0.00936904424287486	-2.63962939818034	No.sig	KDM6B	-	-	-	-	-	-	-	-	-	-	-	-	-	-	-	-	-	-	-	-	-	-	-	-	-	-	-	-	-	-	-	-	-	-	-	-	-	+	-	-	-	-
-0.479147965818979	4.77657347616112	-3.1695207565021	0.00261680191390436	0.00992882257285243	-2.69853615906369	No.sig	APBB1IP	-	-	-	-	-	-	-	+	-	-	-	-	-	-	-	-	-	-	-	-	-	-	-	-	-	-	-	-	-	-	-	-	-	-	-	-	-	-	-	-	-	-
0.61162851392457	6.34683528736612	3.14671080781711	0.00279252235496533	0.0105450963213691	-2.7594151507177	No.sig	TNFAIP2	NA	NA	NA	NA	NA	NA	NA	NA	NA	NA	NA	NA	NA	NA	NA	NA	NA	NA	NA	NA	NA	NA	NA	NA	NA	NA	NA	NA	NA	NA	NA	NA	+	NA	+	NA	NA	+	NA	NA	NA	NA
1.06818746350728	3.05050319143333	3.14095354396113	0.00283859772773337	0.010599916467622	-2.77473489566502	No.sig	IL17F	-	-	-	-	-	-	-	-	-	-	-	-	-	-	-	+	-	-	-	-	-	-	-	-	-	-	-	-	-	-	-	-	-	-	-	-	-	-	-	-	-	-
-0.549317792175504	3.48432466615851	-3.14055577063206	0.00284180737514621	0.010599916467622	-2.77579265718188	No.sig	RIPK3	-	-	-	-	-	-	-	-	-	-	+	-	-	-	-	-	-	-	-	-	-	-	-	-	-	-	-	-	-	-	-	-	-	-	+	-	-	-	-	-	-	-
0.998209931414906	2.31433979244486	3.13989579965746	0.00284714023657437	0.010599916467622	-2.77754745947605	No.sig	CCR6	-	-	-	-	-	-	+	-	-	-	-	-	-	+	-	-	-	-	-	-	-	-	-	-	-	-	-	-	-	-	-	-	-	-	-	-	-	-	-	-	-	-
1.20413793039665	1.32441710216217	3.13132154172535	0.00291728511514179	0.0108103135341469	-2.80032325800258	No.sig	IL17D	-	-	-	-	-	-	-	-	-	-	-	-	-	-	-	-	-	-	-	-	-	-	+	-	-	-	-	-	-	-	-	-	-	-	-	-	-	-	-	-	-	-
0.614968104910876	4.14558993325319	3.10828668683576	0.00311386090421053	0.0114850776606463	-2.86130422521389	No.sig	TAP2	-	-	-	-	-	-	-	-	-	-	-	-	-	-	-	-	-	-	-	-	-	-	-	-	-	-	-	+	-	-	-	-	-	-	-	-	-	-	+	-	-	-
-0.684176803516909	4.41497809080154	-3.10113383388427	0.00317739081143281	0.0116651431178992	-2.88017868412301	No.sig	NLRC4	-	-	-	-	-	-	-	-	-	-	-	-	-	-	-	-	-	-	-	-	+	-	-	-	-	-	-	-	-	-	-	-	-	-	+	-	-	-	-	-	-	-
-1.21407296999453	3.17109055620202	-3.09800765598287	0.00320553723680444	0.0117142443722854	-2.88841863326036	No.sig	MS4A4A	-	-	-	-	-	-	-	-	-	-	-	-	-	-	-	-	-	-	-	-	-	-	-	-	-	-	-	-	-	-	-	+	-	-	-	-	-	-	-	-	-	-
0.291926609075798	5.43708628584739	3.0886318582578	0.00329136201449182	0.0119727067774863	-2.91309764697098	No.sig	NFATC2	-	-	-	-	-	+	-	-	-	-	-	+	-	-	-	-	-	-	-	-	-	-	-	-	-	-	-	-	-	-	-	-	-	+	-	-	-	-	-	-	-	-
0.36714653351404	7.22089552773851	3.08691169551173	0.00330734042570588	0.0119758947834921	-2.91761998209937	No.sig	PTK2B	-	-	-	-	-	-	+	-	-	-	-	-	-	-	-	-	+	-	-	-	-	-	-	-	+	-	-	-	-	-	-	-	-	+	-	-	-	-	-	-	-	-
-0.520595253882347	4.67954543153314	-3.0761783405022	0.00340869702457845	0.0122868033658669	-2.94579963218184	No.sig	IL17RA	-	-	-	-	-	-	-	-	-	-	-	-	-	-	-	+	-	-	-	-	-	-	-	-	-	-	-	-	-	-	-	-	-	-	-	-	-	-	-	-	-	-
0.532178006190055	3.49629114472967	3.06715782896117	0.00349612460130195	0.0125449176870246	-2.96943086351736	No.sig	MAP3K5	-	-	-	-	-	-	-	-	-	-	-	-	-	-	-	-	-	-	-	-	-	-	-	-	-	-	-	-	-	-	-	-	-	-	-	-	-	+	-	-	+	-
-0.273148102847083	5.3889361271997	-3.0631135776291	0.00353600055141788	0.0126308488165513	-2.98001037057215	No.sig	SP1	-	-	-	-	-	-	-	-	-	-	-	-	-	-	-	-	-	-	-	-	-	-	-	-	-	-	-	-	-	-	-	-	-	-	-	-	-	+	-	-	-	-
-0.435085481885214	5.01292295854774	-3.05671761350816	0.00359993542367623	0.0128015640850908	-2.9967224203476	No.sig	ACOX1	-	-	-	-	-	-	-	-	-	-	-	-	-	-	-	-	-	-	-	-	-	-	-	-	-	-	-	-	-	-	-	-	-	-	-	-	-	-	-	+	-	-
0.463759681623078	4.05276211793421	3.0213038444123	0.00397398011701883	0.0140685992535533	-3.08882292390153	No.sig	NLRC5	-	-	-	-	-	-	-	-	-	-	-	-	-	-	-	-	-	-	-	-	-	-	-	-	-	-	-	-	-	-	-	-	-	-	-	-	-	-	-	-	-	+
0.683277467255181	5.11016562284692	3.01551099944644	0.00403852107852583	0.0142335431789821	-3.10381826415567	No.sig	CD3E	-	-	-	-	-	-	-	-	-	-	-	-	-	-	-	-	-	-	-	-	-	-	-	-	-	-	-	-	-	-	-	-	-	-	-	-	-	-	-	-	-	-
0.652777561470428	3.56956676103696	2.99285710131866	0.00430044881116014	0.0150231537764317	-3.16226938407049	No.sig	HDC	-	-	-	-	-	-	-	-	-	-	-	-	-	-	-	-	-	-	-	-	-	-	-	-	-	-	-	-	-	-	-	+	-	-	-	-	-	-	-	-	-	-
0.412924440572642	5.6170372391411	2.95929925351666	0.0047177440746622	0.0164086449614347	-3.24829235914703	No.sig	SP100	-	-	-	-	-	-	-	-	-	-	-	-	-	-	-	-	-	-	-	-	-	-	-	-	-	-	-	-	-	-	-	-	-	-	-	-	-	-	-	-	-	-
-0.783187758324018	5.6305956433693	-2.95766393072411	0.00473901442581258	0.0164106482081632	-3.25246711147529	No.sig	JAML	-	-	-	-	-	-	-	-	-	-	-	-	-	-	-	-	-	-	-	-	-	-	-	-	-	-	-	-	-	+	-	-	-	-	-	-	-	-	-	-	-	-
-0.559144804139445	3.44612918513051	-2.955459195563	0.00476783259471645	0.016438657598305	-3.25809294258244	No.sig	CD244	-	-	-	-	-	-	-	-	-	-	-	-	-	-	-	-	-	-	+	-	-	-	-	-	-	-	-	-	-	-	-	-	-	+	-	-	-	-	-	-	-	-
0.672927116127534	3.53749226982063	2.95010075648761	0.00483855547641351	0.0166102791895927	-3.27175386267186	No.sig	TNFRSF18	-	-	-	-	-	-	-	-	-	-	-	-	-	-	-	-	-	-	-	-	-	-	-	-	-	-	-	-	-	-	-	-	+	-	-	-	-	-	-	-	-	-
0.413753846997109	3.84347550644994	2.94278959924915	0.00493662926628791	0.0168739095179582	-3.290365084359	No.sig	CARD11	-	-	-	-	-	+	-	-	-	-	-	+	-	-	-	-	-	-	-	-	-	-	-	-	-	-	-	-	-	-	-	-	+	-	-	-	-	-	-	-	-	-
0.588859554023202	4.70225262321294	2.93931070889878	0.00498394357803985	0.016962520417964	-3.29920955080299	No.sig	STAT2	-	-	-	-	-	-	-	-	-	-	-	-	-	-	-	-	-	-	-	-	-	-	-	-	-	-	-	-	-	-	-	-	-	-	+	-	-	-	-	-	-	-
0.304554891892121	5.20886579820591	2.936174762358	0.005026955433315	0.0170357934129008	-3.3071758505529	No.sig	JAK3	-	-	-	-	-	-	-	-	-	-	-	-	-	-	-	-	+	-	-	-	-	-	-	-	-	-	-	-	-	-	-	-	-	-	-	-	-	-	-	-	-	-
1.12826921856602	4.10981888157223	2.93404284808585	0.00505639339213678	0.0170626381275084	-3.31258817944677	No.sig	P2RX7	-	-	-	-	-	-	-	-	-	-	-	-	-	-	-	-	-	-	-	-	+	-	-	-	-	-	-	-	-	-	-	-	-	-	+	-	-	-	-	-	-	-
0.357904614053682	6.1492225550311	2.92664689108561	0.00515976767648949	0.017337693929899	-3.33134299900481	No.sig	PELI1	-	-	-	-	-	-	-	-	-	-	-	-	-	-	+	-	-	-	-	-	-	-	-	-	-	-	-	-	-	-	-	-	-	-	-	-	-	-	-	-	-	-
0.76086433792397	2.54474911802638	2.90894660028074	0.00541520875596641	0.0181192427994994	-3.37609225258159	No.sig	PLG	-	-	-	-	-	-	-	+	+	-	-	-	-	-	-	-	-	-	-	-	-	-	-	-	-	-	-	-	-	+	-	-	-	-	-	-	-	-	-	-	-	-
0.439010098937397	6.06934676956028	2.87886973599544	0.005876402092787	0.0195744299233643	-3.45169037998551	No.sig	PSMB9	-	-	-	-	-	+	-	-	-	-	-	+	-	-	-	-	-	-	-	-	-	-	-	-	-	-	-	+	-	-	-	-	+	-	-	-	-	-	-	-	-	-
0.354923614225122	6.08304573884544	2.8774229261328	0.00589948140187147	0.0195744299233643	-3.45531285260784	No.sig	PSEN1	-	-	-	-	-	-	-	-	-	-	-	-	-	-	-	-	-	-	-	-	-	-	-	-	-	-	-	-	-	-	+	-	-	-	-	-	-	+	-	-	-	-
0.472456465968318	3.89619088206348	2.87350002459291	0.00596248315095058	0.0197010380779326	-3.46512834864107	No.sig	CD8A	-	-	-	-	-	-	-	-	-	-	-	-	-	-	-	-	-	-	-	-	-	-	-	-	-	-	-	-	-	-	-	-	-	-	-	-	-	-	-	-	-	-
-0.45160384467853	5.85062496303312	-2.85835537073843	0.00621161185353107	0.0204021712913398	-3.50293208338175	No.sig	CTSZ	-	-	-	+	-	-	-	-	-	-	-	-	-	-	-	-	-	-	-	-	-	-	-	-	-	+	-	-	-	-	+	-	-	-	-	-	-	-	-	-	-	-
0.989623166133216	1.97361595088049	2.85748995710206	0.00622613550126636	0.0204021712913398	-3.50508799441087	No.sig	IFNB1	-	-	-	-	-	-	-	-	-	-	+	-	-	-	-	-	-	-	-	-	-	-	+	-	-	-	-	-	-	-	-	-	-	-	+	-	-	-	-	-	-	+
1.03125869890158	1.5177340061039	2.85502246340043	0.00626771888154289	0.0204539138809198	-3.51123242732546	No.sig	CXCL12	-	-	-	-	-	-	+	-	-	-	-	-	-	-	-	-	-	-	-	-	-	-	-	-	+	-	-	-	-	+	-	-	+	-	-	-	-	-	-	-	-	-
-0.666517425137303	5.24308578424746	-2.84805118036815	0.00638659812259676	0.0207564438984395	-3.52857142106791	No.sig	CXCL16	-	-	-	-	-	-	+	-	-	-	-	-	-	-	-	-	-	-	-	-	-	-	-	-	-	-	-	-	-	-	-	-	-	-	-	-	-	-	-	-	-	-
0.531236134257151	6.24937441667428	2.80636908076012	0.00714209716423456	0.0231170736785225	-3.63160605049128	No.sig	IL32	-	-	-	-	-	-	-	-	-	-	-	-	-	-	-	-	-	-	-	-	-	-	-	-	-	-	-	-	-	-	-	-	-	-	-	-	+	-	-	-	-	-
-0.600661499974575	4.1953529601313	-2.79983039013131	0.00726785423271974	0.0234052689305699	-3.64766946051021	No.sig	CCR5	-	-	-	-	-	-	+	-	-	-	-	-	-	-	-	-	-	-	-	-	-	-	-	-	-	-	-	-	-	-	-	-	-	-	-	-	-	-	-	-	-	-
-0.326130279790646	4.11690281486424	-2.79868125107085	0.00729016573247258	0.0234052689305699	-3.65048970854897	No.sig	IRAK4	-	-	-	-	-	-	-	-	-	-	-	-	-	-	-	-	-	-	-	-	-	-	-	-	-	-	-	-	-	-	-	-	+	-	+	-	-	-	-	-	-	-
0.567874339948998	7.78846319684227	2.78195383500167	0.00762219282630602	0.0243725762550834	-3.69144727177601	No.sig	MT2A	-	-	-	-	-	-	-	-	-	-	-	-	-	-	-	-	-	-	-	-	-	-	-	-	-	-	-	-	-	-	-	-	-	-	-	-	-	-	-	-	-	-
-0.33586883086794	4.90695580800484	-2.77800815842547	0.00770252128271948	0.0245124890560391	-3.70108231345689	No.sig	STT3B	-	-	-	-	-	-	-	-	-	-	-	-	-	-	-	-	-	-	-	-	-	-	-	-	-	-	-	-	-	-	-	-	-	-	-	-	-	-	-	-	+	-
-0.687460389607873	5.63530677478127	-2.77677576577658	0.0077277708247286	0.0245124890560391	-3.70408967863791	No.sig	TYROBP	-	-	-	-	-	-	-	-	-	-	-	-	-	-	-	-	-	-	-	-	-	-	-	-	-	-	-	-	-	-	+	-	-	+	-	-	-	-	-	-	-	-
-0.67085873164719	4.28426718803369	-2.77427323749152	0.00777927849542119	0.0245775611429044	-3.71019351586293	No.sig	HAVCR2	-	-	-	-	-	-	-	-	-	-	-	-	-	-	-	-	+	-	+	-	-	-	-	-	-	-	-	-	-	-	+	-	-	-	-	-	-	-	-	-	-	-
0.270579929449911	9.62973780174506	2.76860617897185	0.0078970928663278	0.024850772392849	-3.7240010025498	No.sig	UBA52	-	+	-	-	-	+	-	-	-	-	+	+	-	-	-	-	-	-	-	-	-	+	-	-	-	-	-	-	-	-	-	-	+	-	-	-	-	-	-	-	-	+
1.01212559586881	1.81416124460775	2.75308841888715	0.00822817471250862	0.025790286747112	-3.7617034418332	No.sig	CCL11	-	-	-	-	-	-	+	-	-	-	-	-	-	-	-	-	-	-	-	-	-	-	-	-	-	-	-	-	-	+	-	-	-	-	-	-	-	-	-	-	-	-
0.56981215215656	7.61549177373325	2.74761592089112	0.00834795433695598	0.0260627078315201	-3.77496253400651	No.sig	MARCKS	-	-	-	-	-	-	-	-	-	-	-	-	-	-	-	-	-	-	-	-	-	-	-	-	-	-	-	-	-	-	-	-	-	-	-	-	-	-	+	-	-	-
0.476967058054731	4.50226894809632	2.7451619833516	0.00840218518001664	0.0261291484225616	-3.78090178748394	No.sig	CD38	-	-	-	-	-	-	-	-	-	-	-	-	-	-	-	-	-	-	-	-	-	-	-	-	-	-	-	-	-	-	-	-	-	-	-	-	-	+	-	-	-	-
0.296108315402444	7.62263552992476	2.74133193339403	0.00848747653098757	0.026291284722942	-3.79016384431597	No.sig	TXN	-	-	-	-	-	-	-	-	-	-	-	-	-	-	-	-	-	-	-	-	+	-	-	-	-	-	-	-	-	-	-	-	-	-	+	-	-	+	-	-	-	-
-0.357689654937486	5.70717484990015	-2.73228854397875	0.00869203826457227	0.0268201803260926	-3.8119953435978	No.sig	TNFRSF1A	-	-	-	+	-	-	-	-	-	-	-	-	-	-	-	-	-	-	-	-	-	-	-	-	-	-	-	-	-	-	-	-	+	-	-	-	+	-	-	-	-	-
0.378151425221784	7.54741372271755	2.7289057981798	0.00876971575345436	0.0269549790406562	-3.82014791467504	No.sig	IFITM1	-	-	-	-	-	+	-	-	-	-	-	-	-	-	-	-	-	-	-	-	-	-	-	-	-	-	+	-	-	-	-	-	-	-	-	-	-	-	-	-	-	-
0.330092035378926	6.33336670845257	2.7265458722534	0.00882428425531687	0.0270179822952366	-3.82583103208446	No.sig	MCL1	-	-	-	-	-	-	-	-	-	-	-	-	-	-	-	-	-	-	-	-	-	-	-	-	-	-	-	-	-	-	-	-	-	-	-	-	+	+	-	-	-	-
0.916049756738777	2.04086828161753	2.70531182672645	0.0093295205230342	0.0283604954509834	-3.87680280583095	No.sig	CCR10	-	-	-	-	-	-	+	-	-	-	-	-	-	-	-	-	-	-	-	-	-	-	-	-	-	-	-	-	-	-	-	-	-	-	-	-	-	-	-	-	-	-
0.358614041205707	6.66973364523851	2.70511660000157	0.00933428664906263	0.0283604954509834	-3.87727007329998	No.sig	FURIN	-	-	-	-	-	-	-	-	-	-	-	-	-	-	-	-	-	-	-	-	-	-	-	-	-	-	-	-	-	-	-	-	-	-	-	-	-	-	-	-	-	-
-0.559290201938409	3.3420203426552	-2.70290014248234	0.00938855482981923	0.0284041017705124	-3.88257332311024	No.sig	LTBR	-	-	-	-	-	-	-	-	-	-	-	-	+	-	-	-	-	-	-	-	-	-	-	-	-	-	-	-	-	-	+	-	+	-	-	-	-	-	-	-	-	-
0.333307733126979	5.85383525319186	2.7016100173606	0.00942027587092655	0.0284041017705124	-3.88565868092057	No.sig	PSMB8	-	-	-	-	-	+	-	-	-	-	-	+	-	-	-	-	-	-	-	-	-	-	-	-	-	-	-	+	-	-	-	-	+	-	-	-	-	-	-	-	-	-
-0.521050651044904	5.06931809634967	-2.69773756120638	0.00951608260487224	0.0285842935820594	-3.89491316331222	No.sig	TIMP2	-	-	-	-	-	-	-	-	-	-	-	-	-	-	-	-	-	-	-	-	-	-	-	-	-	-	-	-	-	-	+	-	-	-	-	-	-	-	-	-	-	-
-0.294748433433301	5.5138848547412	-2.69083830532086	0.00968899531174929	0.0289514804682739	-3.91137671516585	No.sig	RAF1	-	-	-	-	-	+	-	-	-	-	-	+	-	-	-	-	-	-	-	-	-	-	-	-	-	-	+	-	-	-	-	-	-	-	-	-	-	-	-	-	-	-
-0.639298377103085	5.0206548360873	-2.6897788356558	0.00971580242783996	0.0289514804682739	-3.91390212879525	No.sig	PRCP	-	-	+	-	-	-	-	+	-	-	-	-	-	-	-	-	-	-	-	-	-	-	-	-	-	-	-	-	-	-	+	-	-	-	-	-	-	-	-	-	-	-
0.247495803862026	5.7578693932953	2.68851575844368	0.00974785029637973	0.0289514804682739	-3.91691190617119	No.sig	AKT2	-	-	-	-	-	+	-	-	-	-	-	-	-	-	-	-	-	-	-	-	-	-	-	-	-	-	-	-	-	-	-	-	-	-	-	-	-	-	-	-	-	-
0.625024773466258	5.39444745612194	2.67815944742652	0.0100143027975492	0.0296318735763304	-3.94155016102174	No.sig	FAS	-	-	-	+	-	-	-	-	-	+	-	-	-	-	-	-	-	-	-	-	-	-	-	-	-	-	-	-	-	-	-	-	-	-	-	-	-	-	-	-	-	-
-0.494771395650983	3.14344307793716	-2.67452782330511	0.0101093108162493	0.0298017973133297	-3.95017320617877	No.sig	SMAD5	-	-	-	-	-	-	-	-	-	-	-	-	-	-	-	-	-	-	-	-	-	-	-	-	-	-	-	-	-	-	-	-	-	-	-	-	-	-	-	-	-	-
0.783527637810196	2.39709969657294	2.66911588949717	0.010252429120623	0.0301117640468667	-3.96300726046321	No.sig	IFNL2/3	-	-	-	-	-	-	-	-	-	-	-	-	-	-	-	-	-	-	-	-	-	-	+	-	-	-	-	-	-	-	-	-	-	-	-	-	+	-	-	-	-	-
0.530083218827742	4.02869751326765	2.66222409501204	0.0104373716629478	0.0305418292572605	-3.97932256872634	No.sig	CXCR5	-	-	-	-	-	-	+	-	-	-	-	-	-	-	-	-	-	-	-	-	-	-	-	-	-	-	-	-	-	-	-	-	-	-	-	-	-	-	-	-	-	-
0.423986853818446	5.98572349457901	2.66013453013417	0.0104940467593923	0.03059477603014	-3.98426306809444	No.sig	CASP4	-	-	-	-	-	-	-	-	-	-	-	-	-	-	-	-	-	-	-	-	-	-	-	-	-	-	-	-	-	-	-	-	-	-	+	-	-	-	-	-	-	-
-0.458998803193327	8.07484471657267	-2.64842949799124	0.0108167695702537	0.0314201401802607	-4.01188428248918	No.sig	CXCR4	-	-	-	-	-	-	+	-	-	-	-	-	-	-	-	-	-	-	-	-	-	-	-	-	+	-	-	-	-	-	-	-	-	-	-	-	-	-	-	-	-	-
-0.317426863981247	6.14410064338104	-2.64338017457326	0.0109587719466689	0.0317164458164541	-4.0237713027174	No.sig	TGFB1	-	-	-	-	-	-	-	-	-	-	-	-	-	-	-	-	-	-	-	-	-	-	-	-	-	-	-	-	-	+	+	-	-	-	-	-	+	-	-	-	-	-
0.537158197123273	3.29402185129586	2.63735309929585	0.0111305052045353	0.0320963295534417	-4.03793779368493	No.sig	IL12RB2	-	-	-	-	-	-	-	-	-	-	-	-	-	-	-	-	-	-	-	-	-	-	+	-	-	-	-	-	-	-	-	-	-	-	-	-	+	-	-	-	-	-
0.310706833415176	5.50213635705456	2.63378213641893	0.0112334132894814	0.032275712820865	-4.04631976943782	No.sig	RB1CC1	-	-	-	-	+	-	-	-	-	-	-	-	-	-	-	-	-	-	-	-	-	-	-	-	-	-	-	-	-	-	-	-	-	-	-	-	-	-	-	-	-	-
0.477019185338326	4.71556146092765	2.61560796160292	0.0117707727697239	0.0336975552577294	-4.08884647137257	No.sig	CD22	-	-	-	-	-	+	-	-	-	-	-	-	-	-	-	-	-	-	-	-	-	-	-	-	+	-	-	-	-	-	-	-	-	-	-	-	-	-	-	-	-	-
0.347186344241535	3.89436942765504	2.59828958035598	0.0123045831069493	0.0350990446180244	-4.12916327220477	No.sig	NFATC1	-	-	-	-	-	+	-	-	-	-	-	+	-	-	-	-	-	-	-	-	-	-	-	-	-	-	-	-	-	-	-	-	-	+	-	-	-	-	-	-	-	-
0.260011372425637	7.6236603442432	2.56889139801526	0.0132615422985304	0.0376932008700164	-4.19713510881471	No.sig	TANK	-	-	-	-	-	-	-	-	-	-	-	-	-	-	-	-	-	-	-	-	-	-	-	-	-	-	-	-	-	-	-	-	-	-	+	-	-	-	-	-	-	+
0.339794870570586	4.8878513312806	2.56218734001417	0.0134890534738887	0.038202926445692	-4.2125529740916	No.sig	CD28	-	-	-	-	-	-	-	-	-	-	-	-	-	-	-	-	-	-	-	-	-	-	-	-	-	-	-	-	-	-	-	-	-	-	-	-	-	-	-	-	-	-
0.584051607900199	6.94409994982973	2.52257356254605	0.0149074423370187	0.0420697572001986	-4.30302456002878	No.sig	FCAR	-	-	-	-	-	-	-	-	-	-	-	-	-	-	-	-	-	-	-	-	-	-	-	-	-	-	-	-	-	-	+	-	-	-	-	-	-	+	+	-	-	-
-0.447960364176005	3.7126461536041	-2.51161126695027	0.0153231929993025	0.0430896881150598	-4.32786880586389	No.sig	PELI2	-	-	-	-	-	-	-	-	-	-	-	-	-	-	+	-	-	-	-	-	-	-	-	-	-	-	-	-	-	-	-	-	-	-	-	-	-	-	-	-	-	-
0.522137039440248	3.71732300830703	2.49750124342974	0.0158737947989752	0.0444802801257502	-4.35972362240548	No.sig	IL18	-	-	-	-	-	-	-	-	-	-	+	-	-	-	+	-	-	-	-	-	-	-	-	-	-	-	-	-	-	-	+	-	-	-	+	-	-	-	-	-	-	-
-0.62620492575469	3.40875101134239	-2.4852711937406	0.0163654721139775	0.0456965471351556	-4.38722157157763	No.sig	MME	-	-	+	-	-	-	-	-	-	-	-	-	-	-	-	-	-	-	-	-	-	-	-	-	-	-	-	-	-	-	+	-	-	-	-	-	-	-	-	-	-	-
0.25250453859237	6.12776679999058	2.46377757448923	0.0172630735705272	0.0480337450576423	-4.43529302543348	No.sig	RPS6KA3	-	-	-	-	-	-	-	-	-	-	-	-	-	-	-	+	-	-	-	-	-	-	-	-	-	-	+	-	-	-	-	-	-	-	-	-	-	-	-	-	-	-
1.49949926238626	3.77025940322183	2.46203090609915	0.0173379364823431	0.0480733693374058	-4.43918521876834	No.sig	CCL8	-	-	-	-	-	-	+	-	-	-	-	-	-	-	-	-	-	-	-	-	-	-	-	-	-	-	-	-	-	+	-	-	-	-	-	-	-	-	-	-	-	-
-0.310002784531579	3.98218154245129	-2.45992390211463	0.0174286338074831	0.0481564690220701	-4.44387749751594	No.sig	ITGB7	-	-	-	-	-	-	-	-	-	-	-	-	-	-	-	-	-	-	-	-	-	-	-	-	+	-	-	-	-	-	-	-	-	-	-	-	-	-	-	-	-	-
-0.506188009466964	4.64783053718867	-2.44310373529237	0.0181681747648251	0.0500255645434247	-4.48122312622536	No.sig	CD3G	-	-	-	-	-	-	-	-	-	-	-	-	-	-	-	-	-	-	-	-	-	-	-	-	-	-	-	-	-	-	-	-	-	-	-	-	-	-	+	-	-	-
0.244740588361031	7.10201897877443	2.43693187850515	0.0184465590334972	0.0504761381823492	-4.49487606087636	No.sig	DDX5	-	-	-	-	-	-	-	-	-	-	-	-	-	-	-	-	-	-	-	-	-	-	-	-	-	-	-	-	-	-	-	-	-	-	-	-	-	-	-	-	-	-
-0.481815686983729	4.58914319586249	-2.43665544164514	0.0184591173680722	0.0504761381823492	-4.49548694032346	No.sig	TLR8	-	-	-	-	-	-	-	-	-	-	-	-	-	-	-	-	-	-	-	-	-	-	-	-	-	-	-	-	-	-	+	-	-	-	-	-	-	-	-	-	-	-
-0.461547049105495	7.91667671506387	-2.42600024524473	0.0189490894621493	0.0516378967130049	-4.51899164415894	No.sig	CTSS	-	-	-	+	-	-	-	-	-	-	-	-	-	-	-	-	-	-	-	-	-	-	-	-	-	+	-	+	+	-	+	-	-	-	-	-	-	-	-	-	-	-
0.6951149639103	1.39792510988904	2.40480192046275	0.0199588664780013	0.0542033599899144	-4.56551247470815	No.sig	IFNA2	-	-	-	-	-	-	-	-	-	-	+	-	-	-	-	-	-	-	-	-	-	-	+	-	-	-	-	-	-	-	-	-	-	-	+	-	-	-	-	-	-	+
0.614205268270362	3.09622311755007	2.39581493035317	0.0204013790104599	0.0552160189600503	-4.58513754867974	No.sig	TREM2	NA	NA	NA	+	NA	NA	+	NA	NA	NA	NA	NA	NA	NA	NA	NA	NA	+	NA	NA	NA	NA	NA	NA	NA	NA	NA	NA	NA	NA	NA	NA	+	NA	NA	NA	+	+	NA	NA	NA	NA
0.798799150143157	3.21232300529837	2.38800741168208	0.0207929514557417	0.0559172969724291	-4.60213976394217	No.sig	ACKR3	-	-	-	-	-	-	+	-	-	-	-	-	-	-	-	-	-	-	-	-	-	-	-	-	-	-	-	-	-	-	-	-	-	-	-	-	-	-	-	-	-	-
0.516209935823005	2.51074020140413	2.38783811456161	0.020801516528205	0.0559172969724291	-4.60250795041754	No.sig	RPS6KB1	-	-	-	-	-	-	-	-	-	-	-	-	+	-	-	-	-	-	-	-	-	-	-	-	-	-	-	-	-	-	-	-	-	-	-	-	-	-	+	-	-	-
0.367342584204426	3.30516278855381	2.37442090440084	0.0214904784299792	0.057574153361397	-4.63162173810074	No.sig	TNFSF4	-	-	-	-	-	-	-	-	-	-	-	-	-	-	-	-	-	-	-	-	-	-	-	-	-	-	-	-	-	-	-	-	+	-	-	-	-	-	-	-	-	-
0.58030732421467	4.13407774660015	2.3727381628871	0.0215783151241762	0.0576148279241473	-4.63526389437734	No.sig	CD2	-	-	-	-	-	-	-	-	-	-	-	-	-	-	-	-	-	-	-	-	-	-	-	-	+	-	-	-	-	-	+	-	-	-	-	-	-	-	-	-	-	-
0.544956284907665	2.92319307067491	2.3613510854209	0.0221812135532479	0.0590258468044481	-4.65985628674601	No.sig	CFH	NA	NA	NA	NA	NA	NA	NA	NA	+	NA	NA	NA	NA	NA	NA	NA	NA	NA	NA	NA	NA	NA	NA	NA	NA	NA	NA	NA	NA	NA	NA	NA	NA	NA	NA	NA	NA	NA	NA	NA	NA	NA
-0.67349119787051	4.93777843378572	-2.34663875669938	0.022982500725982	0.0609535888819522	-4.69149044457335	No.sig	VSIR	-	-	-	-	-	-	-	-	-	-	-	-	-	-	-	-	-	-	-	-	-	-	-	-	-	-	-	-	-	-	-	-	-	-	-	-	-	-	-	-	-	-
0.49498553382435	5.39347335765176	2.34283351435375	0.023193920980255	0.0613092644578075	-4.69964669406135	No.sig	IL1R1	-	-	-	-	-	-	-	-	-	-	-	-	-	-	+	-	-	-	-	-	-	-	-	-	-	-	-	-	-	-	-	-	+	-	-	-	-	-	-	-	-	-
0.203326282552902	8.30400614074597	2.33319177558131	0.0237374281565867	0.0625374768377849	-4.72026560805173	No.sig	HLA-E	-	-	-	-	-	-	-	-	-	-	-	-	-	-	-	-	-	-	-	-	-	-	-	-	-	-	-	+	-	-	-	-	-	-	-	-	-	-	-	-	-	-
0.455373696593483	2.79689136851996	2.32613266784101	0.024142541319307	0.0633941565106306	-4.73531834549472	No.sig	FAM30A	-	-	-	-	-	-	-	-	-	-	-	-	-	-	-	-	-	-	-	-	-	-	-	-	-	-	-	-	-	-	-	-	-	-	-	-	-	-	-	-	-	-
0.794848689005106	2.07595025629477	2.30757509072352	0.0252371465527267	0.0660496937832089	-4.77471546555019	No.sig	PLAT	-	-	-	-	-	-	-	+	+	-	-	-	-	-	-	-	-	-	-	-	-	-	-	-	-	-	-	-	-	-	-	-	-	-	-	-	-	-	-	-	-	-
0.289806361354475	6.05865594292474	2.30137096963738	0.0256128436821198	0.0668124507892138	-4.78782996044589	No.sig	MAPKAPK2	-	-	-	-	-	-	-	-	-	-	-	-	-	-	-	+	-	-	-	-	-	-	-	-	-	-	-	-	-	-	-	-	-	-	-	-	-	-	-	-	-	-
0.733632648467515	1.73893740589304	2.29750097952744	0.0258497120100262	0.0669517098840171	-4.79599607134449	No.sig	IFNA14/16	-	-	-	-	-	-	-	-	-	-	+	-	-	-	-	-	-	-	-	-	-	-	+	-	-	-	-	-	-	-	-	-	-	-	+	-	-	-	-	-	-	+
0.381222597597156	3.73151835008236	2.29643829464686	0.0259150958150603	0.0669517098840171	-4.79823651506468	No.sig	HLA-DOB	-	-	-	-	-	-	-	-	-	-	-	-	-	-	-	-	-	-	-	-	-	-	-	-	-	-	-	-	+	-	-	-	-	-	-	-	-	-	-	-	-	-
-0.313087728918128	4.71767135612612	-2.29636656514416	0.0259195144191592	0.0669517098840171	-4.79838771124748	No.sig	NGLY1	-	-	-	-	-	-	-	-	-	-	-	-	-	-	-	-	-	-	-	-	-	-	-	-	-	-	-	-	-	-	-	-	-	-	-	-	-	-	-	-	+	-
0.239723413556799	6.4112875592026	2.29390818037338	0.0260713594656793	0.0670393822765457	-4.80356735329353	No.sig	CYSTM1	-	-	-	-	-	-	-	-	-	-	-	-	-	-	-	-	-	-	-	-	-	-	-	-	-	-	-	-	-	-	+	-	-	-	-	-	-	-	-	-	-	-
0.69609165220911	2.39052398146797	2.2930825399014	0.0261225335730802	0.0670393822765457	-4.80530591455951	No.sig	KIR3DL1/2	-	-	-	-	-	-	-	-	-	-	-	-	-	-	-	-	-	-	-	-	-	-	-	-	-	-	-	-	-	-	-	-	-	+	-	-	-	-	-	-	-	-
-0.191454441097796	5.24929635480558	-2.24996198242763	0.0289226377169128	0.07398597325649	-4.89540038020158	No.sig	CBFB	-	-	-	-	-	-	-	-	-	-	-	-	-	-	-	-	-	-	-	-	-	-	-	-	-	-	-	-	-	-	-	-	-	-	-	-	-	-	-	-	+	-
0.370176414218347	5.35317393908729	2.24302294551957	0.0293972973750177	0.0749583820526979	-4.90976871378079	No.sig	CASP1	-	-	-	-	-	-	-	-	-	-	+	-	-	-	+	-	-	-	-	-	+	-	-	-	-	-	-	-	-	-	-	-	-	-	+	-	-	-	-	-	-	-
-0.46040018330911	3.20325499767221	-2.23952420828175	0.029639234298046	0.075257616704795	-4.91699966806165	No.sig	PYCARD	-	-	-	-	-	-	-	-	-	-	+	+	-	-	-	-	-	-	-	-	+	-	-	-	-	-	-	-	-	-	+	-	-	-	+	-	-	-	-	-	-	-
0.64285979184296	2.17578493230015	2.23658329911136	0.0298439605916394	0.075257616704795	-4.92307062025716	No.sig	IL12A	-	-	-	-	-	-	-	-	-	-	-	-	-	-	-	-	-	-	-	-	-	-	+	-	-	-	-	-	-	-	-	-	-	-	-	-	+	-	-	-	-	+
0.381920464501008	5.73396348487414	2.23621049964658	0.0298700016379612	0.075257616704795	-4.92383972966724	No.sig	ERN1	-	-	-	+	-	-	-	-	-	-	-	-	-	-	-	-	-	-	-	-	-	-	-	-	-	-	-	-	-	-	-	-	-	-	-	-	-	-	-	-	+	-
0.593579203970456	2.54991484933789	2.23586346020843	0.029894261364452	0.075257616704795	-4.92455560046211	No.sig	IL20	-	-	-	-	-	-	-	-	-	-	-	-	-	-	-	-	-	-	-	-	-	-	+	-	-	-	-	-	-	-	-	-	-	-	-	-	+	-	-	-	-	-
0.338905201192889	7.52475127125095	2.2238841359917	0.0307424425498978	0.0771479650065474	-4.94921084280395	No.sig	IFNGR2	-	-	-	-	-	-	-	-	-	-	-	-	+	-	-	-	-	-	-	-	-	-	+	-	-	-	-	-	-	-	+	-	-	-	-	-	-	-	-	-	-	-
0.194297695787199	6.8792027538605	2.22082932472091	0.0309621133678694	0.0774541195606322	-4.95548077482245	No.sig	IL2RG	-	-	-	-	-	-	-	-	-	-	-	-	-	-	-	-	+	-	-	-	-	-	+	-	-	-	-	-	-	-	-	-	-	-	-	-	-	-	-	-	-	-
-0.41576237590323	3.70731542071289	-2.21501996702207	0.0313836962295659	0.078261858836622	-4.96738488851604	No.sig	RNASEL	-	-	-	-	-	-	-	-	-	-	-	-	-	-	-	-	-	-	-	-	-	+	-	-	-	-	-	-	-	-	-	-	-	-	+	-	-	-	-	-	-	-
0.217777640523255	5.15664561423113	2.20653110262524	0.0320088535490862	0.0795705983210827	-4.98473370670231	No.sig	RIPK1	-	-	-	-	-	-	-	-	-	-	+	-	-	-	-	-	-	-	-	-	-	-	-	-	-	-	-	-	-	-	-	-	+	-	+	-	-	-	-	-	-	+
-0.381826498517907	5.04558397662302	-2.1994178665464	0.0325411466444527	0.0806410290282842	-4.99922904274844	No.sig	PIK3CG	-	-	-	-	-	-	+	+	-	-	-	-	-	-	-	-	-	-	-	-	-	-	-	-	-	-	-	-	-	-	+	-	-	-	-	-	-	-	-	-	-	-
0.663149099651729	2.02297770289677	2.19508840467597	0.0328689371896515	0.0811799309251671	-5.0080327889084	No.sig	IL17RB	-	-	-	-	-	-	-	-	-	-	-	-	-	-	-	+	-	-	-	-	-	-	-	-	-	-	-	-	-	-	-	-	-	-	-	-	-	-	-	-	-	-
0.294350860578226	4.23629988400499	2.19384844533585	0.0329633515232078	0.0811799309251671	-5.01055155824373	No.sig	MLKL	-	-	-	-	-	-	-	-	-	-	-	-	-	-	-	-	-	-	-	-	-	-	-	-	-	-	-	-	-	-	-	-	-	-	-	-	-	-	-	-	-	-
0.508551906748124	2.47184375387962	2.18947409130211	0.0332983415170415	0.0817510366037581	-5.01942797573932	No.sig	IFNLR1	-	-	-	-	-	-	-	-	-	-	-	-	-	-	-	-	-	-	-	-	-	-	+	-	-	-	-	-	-	-	-	-	-	-	-	-	+	-	-	-	-	-
0.292598057962979	4.24976125479679	2.18551852675967	0.0336038408723751	0.0822464376907205	-5.02744203456938	No.sig	PIK3R4	-	-	-	-	+	-	-	-	-	-	-	-	-	-	-	-	-	-	-	-	-	-	-	-	-	-	-	-	-	-	-	-	-	-	-	-	-	-	-	-	-	-
-0.446396613602956	3.56118313089838	-2.18312882419631	0.033789598885974	0.0824466212817766	-5.03227784107032	No.sig	IL1RAP	-	-	-	-	-	-	-	-	-	-	-	-	-	-	-	-	-	-	-	-	-	-	-	-	-	-	-	-	-	-	-	-	-	-	-	-	-	-	-	-	-	-
0.478517823416289	3.17635611117815	2.17548378314406	0.0343899590818403	0.0836541029199367	-5.04771907031815	No.sig	GUCY1A1	-	-	-	-	-	-	-	-	-	-	-	-	-	-	-	-	-	-	-	-	-	-	-	-	-	-	-	-	-	-	-	-	-	-	-	+	-	-	-	-	-	-
-0.671329166331729	6.59512209801496	-2.16450880749352	0.0352682293968252	0.0852816711545664	-5.06980784034951	No.sig	C5AR1	-	-	-	-	-	-	-	-	+	-	-	-	-	-	-	-	-	-	-	-	-	-	-	-	-	-	-	-	-	+	+	-	-	-	-	-	-	-	-	-	-	-
0.455630585236353	6.29830782417692	2.16443584212112	0.0352741338445117	0.0852816711545664	-5.06995438518097	No.sig	SIRPA	-	-	-	-	-	-	-	-	-	-	-	-	-	-	-	-	-	-	-	-	-	-	-	-	-	-	-	-	-	+	+	-	-	-	-	-	-	+	-	-	-	-
0.341730072514819	5.04412406150538	2.15285342031436	0.0362224872302387	0.087308305086867	-5.09316488928335	No.sig	NEU1	-	-	-	-	-	-	-	-	-	-	-	-	-	-	-	-	-	-	-	-	-	-	-	-	-	+	-	-	-	-	+	-	-	-	-	-	-	-	-	-	-	-
-0.687277228595204	3.09039946857843	-2.14850596401908	0.0365841898624953	0.0879129168513902	-5.10185032080984	No.sig	TCN2	-	-	-	-	-	-	-	-	-	-	-	-	-	-	-	-	-	-	-	-	-	-	-	-	-	-	-	-	-	-	-	+	-	-	-	-	-	-	-	-	-	-
0.256849600275658	4.99217820516499	2.14578973176289	0.036811782777582	0.0881925792828474	-5.10726947507212	No.sig	CBLB	-	-	-	-	-	-	-	-	-	-	-	-	-	-	-	-	-	-	-	-	-	-	-	-	-	-	-	+	-	-	-	-	-	-	-	-	-	-	-	-	-	-
0.398707449380805	3.61739546149423	2.12232710327608	0.0388299799405414	0.0927475123278595	-5.15384267585031	No.sig	IL3RA	-	-	-	-	-	-	-	-	-	-	-	-	-	-	-	-	+	-	-	-	-	-	+	-	-	-	-	-	-	-	-	-	-	-	-	-	-	-	-	-	-	-
0.38567546543766	3.48122321502519	2.11883671428239	0.0391383476412156	0.0932033323708228	-5.1607346769841	No.sig	LANCL1	-	-	-	-	-	-	-	-	-	-	-	-	-	-	-	-	-	-	-	-	-	-	-	-	-	-	-	-	-	-	-	-	-	-	-	-	-	+	-	-	-	-
0.514112659288604	2.68805325855788	2.11110407207437	0.0398291503839537	0.0945644199235788	-5.17596960439684	No.sig	TLR3	-	-	-	-	-	-	-	-	-	-	+	-	-	-	-	-	-	-	-	-	-	-	-	-	-	-	-	-	-	-	+	-	-	-	-	-	-	-	-	-	-	-
-0.376366981485512	4.76117751751909	-2.10835312834847	0.0400774668363016	0.0948699438841408	-5.18137833511682	No.sig	LRG1	-	-	-	-	-	-	-	-	-	-	-	-	-	-	-	-	-	-	-	-	-	-	-	-	-	-	-	-	-	-	+	-	-	-	-	-	-	-	-	-	-	-
0.674743267459426	1.79703017250587	2.10156473919084	0.0406960239716274	0.0960474613377991	-5.19470003713505	No.sig	CCL16	-	-	-	-	-	-	+	-	-	-	-	-	-	-	-	-	-	-	-	-	-	-	-	-	-	-	-	-	-	+	-	-	-	-	-	-	-	-	-	-	-	-
0.268996175100398	4.04441793835565	2.0984816229748	0.0409796997445132	0.0964299759566734	-5.20073856533421	No.sig	RUNX3	-	-	-	-	-	-	-	-	-	-	-	-	-	-	-	-	-	-	-	-	-	-	-	-	-	-	-	-	-	-	-	-	-	-	-	-	-	-	-	-	-	-
0.657162367511812	3.28063234232089	2.08433659284837	0.0423034135954425	0.0992378505198189	-5.22834761868631	No.sig	HAMP	-	-	-	-	-	-	-	-	-	-	-	-	-	-	-	-	-	-	-	-	-	-	-	-	-	-	-	-	-	-	-	-	-	-	-	-	-	-	-	-	-	-
0.314002383730976	8.17398892571125	2.08307524904481	0.04242324252991	0.0992378505198189	-5.23080198320034	No.sig	LCP1	-	-	-	-	-	-	-	-	-	-	-	-	-	-	-	-	-	-	-	-	-	-	-	-	-	-	-	-	-	-	-	-	-	-	-	-	+	-	-	-	-	-
-0.497688351759235	3.01559364524641	-2.07956213354208	0.042758552647436	0.0997280360276963	-5.23763135272818	No.sig	F5	-	-	-	-	-	-	-	+	+	-	-	-	-	-	-	-	-	-	-	-	-	-	-	-	-	-	-	-	-	-	-	-	-	-	-	-	-	-	-	-	-	-
-0.214459859445365	5.7196549397636	-2.06387679707781	0.0442839584931659	0.102982929868272	-5.2680049837832	No.sig	SSR1	-	-	-	-	-	-	-	-	-	-	-	-	-	-	-	-	-	-	-	-	-	-	-	-	-	-	-	-	-	-	-	-	-	-	-	-	-	-	-	-	+	-
0.36195813264321	8.08548230561052	2.06065995298575	0.0446025815879875	0.103420605845831	-5.27421030249742	No.sig	MAP2K3	-	-	-	-	-	-	-	-	-	-	-	-	-	-	-	+	-	-	-	-	-	-	-	-	-	-	+	-	-	-	-	+	-	-	-	-	-	-	-	-	-	-
0.551763970431695	1.89806959005742	2.05054085970167	0.045617888173733	0.105466429509534	-5.29367697040594	No.sig	TMPRSS2	-	-	-	-	-	-	-	-	-	-	-	-	-	-	-	-	-	-	-	-	-	-	-	-	-	-	-	-	-	-	-	-	-	-	-	-	-	-	-	-	-	-
0.288630031843905	4.72156983374387	2.04630644183345	0.0460486713642512	0.106152896487939	-5.30179898703224	No.sig	ZAP70	-	-	-	-	-	-	-	-	-	-	-	-	-	-	-	-	-	-	-	-	-	-	-	-	-	-	-	-	-	-	-	-	+	+	-	-	-	-	-	-	-	-
0.34013042611475	5.14869236700675	2.03619381544965	0.0470917736320687	0.108242830406465	-5.32113863213094	No.sig	CD247	-	-	-	-	-	-	-	-	-	-	-	-	-	-	-	-	-	-	-	-	-	-	-	-	-	-	-	-	-	-	-	-	-	+	-	-	-	-	-	-	-	-
0.614516134088628	2.13903936707227	2.02831582429099	0.047918509438111	0.109824791862491	-5.33614859403786	No.sig	HSD11B1	-	-	-	-	-	-	-	-	-	-	-	-	-	-	-	-	-	-	-	-	-	-	-	-	-	-	-	-	-	-	-	-	-	-	-	-	-	-	-	-	-	-
0.524590829169672	2.35368044829045	2.02329477428223	0.0484519637405237	0.110727398404136	-5.34568952849198	No.sig	MS4A2	-	-	-	-	-	-	-	-	-	-	-	-	-	-	-	-	-	-	-	-	-	-	-	-	-	-	-	-	-	-	-	+	-	-	-	-	-	-	-	-	-	-
-0.216898838618369	5.00527231441226	-2.01058437627858	0.0498253860533102	0.113538882586997	-5.36975208905352	No.sig	OS9	-	-	-	-	-	-	-	-	-	-	-	-	-	-	-	-	-	-	-	-	-	-	-	-	-	-	-	-	-	-	-	-	-	-	-	-	-	-	-	-	+	-
0.266166673464358	6.65884435588969	1.99238678873439	0.0518502141330036	0.117814383402498	-5.40397847972914	No.sig	SELL	-	-	-	-	-	-	-	-	-	-	-	-	-	-	-	-	-	-	-	+	-	-	-	-	+	-	-	-	-	-	+	-	-	-	-	-	-	-	-	-	-	-
0.321717818944405	4.71980602091913	1.98890124315249	0.0522460396170475	0.118374598332339	-5.41050395737843	No.sig	IRAK3	-	-	-	-	-	-	-	-	-	-	-	-	-	-	+	-	-	-	-	-	-	-	-	-	-	-	-	-	-	-	-	-	-	-	-	-	-	-	-	-	-	-
0.236218985783501	5.06750472147926	1.9686233905964	0.0546008353767141	0.123357442888132	-5.44827398250148	No.sig	GSK3B	-	-	-	-	-	+	-	-	-	-	-	-	-	-	-	-	-	-	-	-	-	-	-	-	-	-	-	-	-	-	-	-	-	-	-	-	-	-	-	-	-	-
0.202842137204624	7.25220880680802	1.955010282481	0.0562323672984443	0.126682577464961	-5.47344453681264	No.sig	ATF4	-	-	-	-	-	-	-	-	-	-	-	-	-	-	-	-	-	-	-	-	-	-	-	-	-	-	-	-	-	-	-	-	-	-	-	-	-	+	-	-	+	-
0.278638473580584	6.96766568193369	1.95085390624344	0.0567387715899241	0.127461319747337	-5.48109985851386	No.sig	CD59	-	-	-	-	-	-	-	-	+	-	-	-	-	-	-	-	-	-	-	-	-	-	-	-	-	-	-	-	-	-	+	-	-	-	-	-	-	-	-	-	-	-
0.705785811663943	2.93588827063119	1.93264696968743	0.0590033938519934	0.131703706437533	-5.51446916236424	No.sig	CXCL13	-	-	-	-	-	-	+	-	-	-	-	-	-	-	-	-	-	-	-	-	-	-	-	-	-	-	-	-	-	-	-	-	-	-	-	-	-	-	-	-	-	-
0.267729452048866	5.17860070387439	1.93195204142372	0.0590913413728823	0.131703706437533	-5.51573748984998	No.sig	MIF	-	-	-	-	-	-	-	-	-	-	-	-	-	-	-	-	-	-	-	-	-	-	-	-	-	-	-	-	-	-	+	-	-	-	-	-	+	-	-	-	-	-
-0.212031949147414	4.31651191762502	-1.93168239127236	0.0591254974675432	0.131703706437533	-5.51622952818266	No.sig	PDHB	-	-	-	-	-	-	-	-	-	-	-	-	+	-	-	-	-	-	-	-	-	-	-	-	-	-	-	-	-	-	-	-	-	-	-	-	-	-	-	-	-	-
-0.32044095126528	7.89781801665269	-1.92331082035896	0.0601943394535779	0.133708994920693	-5.53147599348501	No.sig	PSAP	-	-	-	-	-	-	-	+	-	-	-	-	-	-	-	-	-	-	-	-	-	-	-	-	-	+	-	-	-	-	+	-	-	-	-	-	-	-	-	-	-	-
-0.356314617705934	5.68828705564146	-1.88780383487013	0.0649129846207541	0.143491496245862	-5.59550711999671	No.sig	ITGB2	-	-	-	-	-	-	-	-	+	-	-	-	-	-	-	-	-	-	-	-	-	-	-	-	+	-	-	-	-	-	+	-	-	+	-	-	+	-	-	-	-	-
0.380825629267904	4.15958739919415	1.88734180081672	0.0649764024081794	0.143491496245862	-5.59633352901302	No.sig	IRAK1	-	-	-	-	-	-	-	-	-	-	-	-	-	-	-	+	-	-	-	-	-	-	-	-	-	-	-	-	-	-	-	-	+	-	-	-	-	-	-	-	-	-
-0.460165284693687	4.46905673996673	-1.88614324986673	0.0651411584470497	0.143491496245862	-5.59847647986391	No.sig	IL1R2	-	-	-	-	-	-	-	-	-	-	-	-	-	-	+	-	-	-	-	-	-	-	-	-	-	-	-	-	-	-	-	-	-	-	-	-	-	-	-	-	-	-
0.277125313865464	4.66446932795963	1.88257970162195	0.0656331118778243	0.144174675122201	-5.6048409702672	No.sig	CTSW	-	-	-	+	-	-	-	+	-	-	-	-	-	-	-	-	-	-	-	-	-	-	-	-	-	+	-	-	-	-	-	-	-	-	-	-	-	-	-	-	-	-
0.237883116627119	4.85580960898244	1.88065201674186	0.0659005446843568	0.144362242913522	-5.60827946776298	No.sig	MVP	-	-	-	-	-	-	-	-	-	-	-	-	-	-	-	-	-	-	-	-	-	-	-	-	-	-	-	-	-	-	+	-	-	-	-	-	-	-	-	-	-	-
0.443989019588151	3.1747600203311	1.86525733510872	0.0680696718234671	0.148703167371927	-5.63563003949448	No.sig	CXCR6	-	-	-	-	-	-	+	-	-	-	-	-	-	-	-	-	-	-	-	-	-	-	-	-	-	-	-	-	-	-	-	-	-	-	-	-	-	-	-	-	-	-
-0.364530860044938	6.15856103941518	-1.85620581005449	0.069373064261327	0.151134175712177	-5.65162007438386	No.sig	SAMHD1	-	-	-	-	-	-	-	-	-	-	-	-	-	-	-	-	-	-	-	-	-	-	-	-	-	-	-	-	-	-	-	-	-	-	-	-	-	-	-	-	-	-
0.319025769039963	8.12884616982674	1.84834605739426	0.0705219169718564	0.153216110023787	-5.66544990420571	No.sig	LGALS3	-	-	-	-	-	-	-	-	-	-	-	-	-	-	-	-	-	-	-	-	-	-	-	-	-	-	-	-	-	+	+	-	-	-	-	-	-	-	-	-	-	-
-0.825616255927467	2.58266929244682	-1.83999976059528	0.0717594509212022	0.155478810329272	-5.68007990313812	No.sig	IL5RA	-	-	-	-	-	-	-	-	-	-	-	-	-	-	-	-	+	-	-	-	-	-	+	-	-	-	-	-	-	-	-	-	-	-	-	-	-	-	-	-	-	-
0.230491789940482	3.82745692197978	1.81906821587101	0.074943895326479	0.161935991808986	-5.71651609394819	No.sig	TRAF2	-	-	-	-	-	-	-	-	-	-	-	-	-	-	-	-	-	-	-	-	-	-	-	-	-	-	-	-	-	-	-	-	+	-	+	-	-	-	-	-	-	+
0.223716102824632	5.20541087642585	1.81488066175873	0.075595049634056	0.16289911510817	-5.72376177015175	No.sig	MAP2K7	-	-	-	-	-	-	-	-	-	-	-	-	-	-	-	-	-	-	-	-	-	-	-	-	-	-	+	-	-	-	-	-	-	-	-	-	-	-	-	-	+	-
0.621016549892889	1.93694811073677	1.80798450979272	0.0766777508713261	0.164291981272828	-5.73566225175486	No.sig	IL4	-	-	-	-	-	-	-	-	-	-	-	-	-	-	+	-	-	-	-	-	-	-	+	-	-	-	-	-	-	+	+	-	-	-	-	-	-	-	-	-	-	-
0.56417674080271	2.80282027006012	1.80728680666006	0.0767880129326126	0.164291981272828	-5.73686404739232	No.sig	CPA3	-	-	+	-	-	-	-	-	-	-	-	-	-	-	-	-	-	-	-	-	-	-	-	-	-	-	-	-	-	-	-	-	-	-	-	-	-	-	-	-	-	-
-0.257825432490538	5.18655469529496	-1.80681306353937	0.0768629571906926	0.164291981272828	-5.73767983968814	No.sig	SYK	-	-	-	-	-	+	-	-	-	-	-	+	-	-	-	-	+	-	-	-	-	-	-	-	-	-	-	-	-	-	+	-	+	+	-	-	-	-	-	-	-	-
-0.246849917774628	6.08901393808569	-1.80153148715634	0.0777026493749284	0.165640325146017	-5.74676209791561	No.sig	AP1S2	-	-	-	-	-	-	-	-	-	-	-	-	-	-	-	-	-	-	-	-	-	-	-	-	-	+	-	-	+	-	-	-	-	-	-	-	-	-	-	-	-	-
-0.376393999321554	6.96738641149423	-1.79834389632133	0.0782131443736512	0.166281564311811	-5.75223223724921	No.sig	FCGR2A	-	-	-	-	-	-	-	-	-	-	-	-	-	-	-	-	-	-	-	-	-	-	-	-	-	-	-	-	-	-	+	-	-	-	-	-	-	-	+	-	-	-
-0.239479762907632	5.72489452201231	-1.79540433578705	0.0786864076396955	0.166840431171868	-5.75726920805499	No.sig	MAPK14	-	-	-	-	-	-	-	-	-	-	-	-	-	-	-	-	-	-	-	-	-	-	-	-	-	-	+	-	-	+	+	-	-	-	+	-	-	-	-	-	-	+
0.213372937173841	4.75945702144852	1.78467257565306	0.0804346274862141	0.170092425590847	-5.77559678675219	No.sig	PARP1	-	-	-	+	-	-	-	-	-	-	-	-	-	-	-	-	-	-	-	-	-	-	-	-	-	-	-	-	-	-	-	-	+	-	-	-	-	+	-	-	-	-
0.22887266296416	5.19302101284266	1.77956766515527	0.0812775681273921	0.17141784980059	-5.78428100830045	No.sig	KRAS	-	-	-	-	-	+	-	-	-	-	-	-	-	-	-	-	-	-	-	-	-	-	-	-	-	-	-	-	-	-	-	-	-	-	-	-	-	-	-	-	-	-
0.304030398579742	4.67738945732624	1.77702706438971	0.081699826719985	0.171851359652382	-5.78859480032284	No.sig	CCR4	-	-	-	-	-	-	+	-	-	-	-	-	-	-	-	-	-	-	-	-	-	-	-	-	-	-	-	-	-	-	-	-	-	-	-	-	-	-	-	-	-	-
0.548218880418431	1.80389302120029	1.76632337192848	0.0834990134958794	0.175171210852467	-5.80670946989349	No.sig	IL25	-	-	-	-	-	-	-	-	-	-	-	-	-	-	-	+	-	-	-	-	-	-	-	-	-	-	-	-	-	-	-	-	-	-	-	-	-	-	-	-	-	-
0.279242198798208	4.90030467222874	1.75287161195983	0.085806893061729	0.179537905535491	-5.82933809053032	No.sig	CDH1	-	-	-	+	-	-	-	-	-	-	-	-	-	-	-	-	-	-	-	-	-	-	-	-	+	-	-	-	-	-	-	-	-	-	-	-	-	-	-	-	-	-
-0.186387846460972	4.43347667179748	-1.75092394203335	0.0861454111256016	0.179623045193889	-5.83260181943187	No.sig	TRAF6	-	+	-	-	-	-	-	-	-	-	-	+	-	-	-	-	-	-	-	-	-	-	-	-	-	-	-	-	-	-	+	-	+	-	+	-	-	-	-	-	-	+
-0.358624329130634	5.56933128009847	-1.75003315721572	0.0863006055723476	0.179623045193889	-5.83409344820652	No.sig	AIF1	-	-	-	-	-	-	-	-	-	-	-	-	-	-	-	-	-	-	-	-	-	-	-	-	-	-	-	-	-	+	+	-	-	-	-	-	-	+	-	-	-	-
0.371245191388417	2.72146920350534	1.73264786721825	0.0893763841291096	0.185537886425089	-5.86307093546135	No.sig	ACSL3	-	-	-	-	-	-	-	-	-	-	-	-	-	-	-	-	-	-	-	-	-	-	-	-	-	-	-	-	-	-	-	-	-	-	-	-	-	-	-	+	-	-
-0.312430341806314	3.7383754959595	-1.72741324459511	0.0903201144235431	0.187007443179816	-5.87174575463716	No.sig	LILRA6	-	-	-	-	-	+	-	-	-	-	-	-	-	-	-	-	-	-	-	-	-	-	-	-	-	-	-	-	-	-	-	-	-	-	-	-	-	-	-	-	-	-
-0.247395376953003	5.04984461435065	-1.72482875170273	0.0907891009355531	0.187488950629931	-5.87602020261784	No.sig	TCIRG1	-	-	-	-	-	-	-	-	-	-	-	-	-	-	-	-	-	-	-	-	-	-	-	-	-	+	-	-	-	-	+	-	-	-	-	-	-	-	+	-	-	-
0.242216666530161	4.65163696627188	1.70844494546108	0.0938092887902929	0.193222768858967	-5.90298500804999	No.sig	RBCK1	-	-	-	-	-	-	-	-	-	-	-	-	-	-	-	-	-	-	-	-	-	-	-	-	-	-	-	+	-	-	-	-	-	-	+	-	-	-	-	-	-	-
0.242976471395652	6.12371606497869	1.69815058907734	0.095749083083524	0.196707313174183	-5.91981071001847	No.sig	STAT5B	-	-	-	-	-	-	-	-	-	-	-	-	-	-	-	-	+	-	-	-	-	-	-	-	-	-	-	-	-	-	-	-	-	-	-	-	-	-	-	-	-	-
0.525672951842828	1.86828257998597	1.69626664281279	0.0961076381112489	0.196933739075505	-5.9228801525628	No.sig	BDKRB2	-	-	+	-	-	-	-	-	+	-	-	-	-	-	-	-	-	-	-	-	-	-	-	-	-	-	-	-	-	-	-	-	-	-	-	-	-	-	-	-	-	-
-0.247121458702287	4.14980492363256	-1.68772938215917	0.097746362901444	0.198430893512599	-5.93675157209048	No.sig	HLA-DMB	-	-	-	-	-	-	-	-	-	-	-	-	-	-	-	-	-	-	-	-	-	-	-	-	-	-	-	-	+	-	-	-	-	-	-	-	-	-	-	-	-	-
0.182419788072047	7.6558140502029	1.68677747853535	0.0979304979603975	0.198430893512599	-5.93829437109622	No.sig	MAPK1	-	-	-	-	-	+	-	-	-	-	-	-	-	-	-	-	-	-	-	-	-	-	-	-	-	-	+	-	-	+	+	-	-	-	+	-	-	-	-	-	-	-
-0.192012594264575	5.5418495119606	-1.68622344436394	0.0980378010534564	0.198430893512599	-5.93919196564572	No.sig	IFNAR2	-	-	-	-	-	-	-	-	-	-	-	-	-	-	-	-	-	-	-	-	-	-	+	-	-	-	-	-	-	-	-	-	-	-	+	-	-	-	-	-	-	-
-0.278708212977515	4.97964046071138	-1.68507669420881	0.0982602064584943	0.198430893512599	-5.94104898864751	No.sig	NLRP1	-	-	-	-	-	-	-	-	-	-	-	-	-	-	-	-	-	-	-	-	+	-	-	-	-	-	-	-	-	-	-	-	-	-	+	-	-	-	-	-	-	-
0.308992850205503	3.47517782840786	1.68485832282402	0.0983026053259413	0.198430893512599	-5.94140248705423	No.sig	TRIM56	-	-	-	-	-	-	-	-	-	-	+	-	-	-	-	-	-	-	-	-	-	-	-	-	-	-	-	-	-	-	-	-	-	-	-	-	-	-	-	-	-	-
0.260349651591885	5.37589606196354	1.68466759958389	0.0983396483612251	0.198430893512599	-5.94171119539292	No.sig	RAC2	-	-	-	-	-	+	-	-	-	-	-	-	-	-	-	-	-	-	-	-	-	-	-	-	+	-	-	-	-	-	+	+	-	-	-	-	-	-	-	-	-	-
0.192062958730189	4.20783353037765	1.67477522938051	0.100276788792774	0.201826125666676	-5.95768044687157	No.sig	DIABLO	-	-	-	+	-	-	-	-	-	-	-	-	-	-	-	-	-	-	-	-	-	-	-	-	-	-	-	-	-	-	-	-	-	-	-	-	-	+	-	-	-	-
0.259028392488116	5.38774346967034	1.66916142088027	0.101389965616917	0.203483267494463	-5.96670548613207	No.sig	NKG7	-	-	-	-	-	-	-	-	-	+	-	-	-	-	-	-	-	-	-	-	-	-	-	-	-	-	-	-	-	-	-	-	-	-	-	-	-	-	-	-	-	-
0.420941387227237	6.86660673843437	1.66804106169476	0.101613334082985	0.203483267494463	-5.96850339244985	No.sig	CCL5	-	-	-	-	-	-	+	-	-	-	+	-	-	-	-	-	-	-	-	-	-	-	-	-	-	-	-	-	-	+	+	-	-	-	+	-	-	-	-	-	-	-
0.172327473034737	6.71962027331876	1.65888751758032	0.103453458480463	0.2066463289043	-5.98315220568818	No.sig	ATF2	-	-	-	-	-	-	-	-	-	-	-	-	-	-	-	+	-	-	-	-	-	-	-	-	-	-	+	-	-	-	-	-	-	-	-	-	-	-	-	-	-	-
0.29391742207158	4.26513194028568	1.65656292786125	0.103925088783068	0.207066822625559	-5.98686087035589	No.sig	PRF1	-	-	-	+	-	-	-	-	-	+	-	-	-	-	-	-	-	-	-	-	-	-	-	-	-	-	-	-	-	-	-	-	-	-	-	-	-	-	-	-	-	-
-0.418782480974608	3.67259094080454	-1.64681655755686	0.105921703140806	0.21006366055312	-6.002359612951	No.sig	GAB2	-	-	-	-	-	-	-	-	-	-	-	-	-	-	-	-	+	-	-	-	-	-	-	-	-	-	-	-	-	-	+	+	-	-	-	-	-	-	-	-	-	-
0.660101418578072	6.97376551080651	1.64545031818797	0.106204076279644	0.21006366055312	-6.00452567027287	No.sig	CXCL5	-	-	-	-	-	-	+	-	-	-	-	-	-	-	-	-	-	-	-	-	-	-	-	-	-	-	-	-	-	-	-	-	-	-	-	-	-	-	-	-	-	-
0.295766404880807	3.07759562072606	1.64532296763614	0.106230428285894	0.21006366055312	-6.00472749176997	No.sig	VWF	-	-	-	-	-	-	-	+	+	-	-	-	-	-	-	-	-	-	-	-	-	-	-	-	-	-	-	-	-	-	-	-	-	-	-	-	-	-	-	-	-	-
0.179483463955315	4.06104699265788	1.64407587078599	0.106488766131594	0.21006366055312	-6.00670311538175	No.sig	FOXO1	-	-	-	-	-	-	-	-	-	-	-	-	-	-	-	-	-	-	-	-	-	-	-	-	-	-	-	-	-	-	-	-	-	-	-	-	+	+	-	-	-	-
-0.290826581034328	4.84448929423163	-1.6294403151306	0.10955905224344	0.215583941511285	-6.02978802978107	No.sig	FCGRT	-	-	-	-	-	-	-	-	-	-	-	-	-	-	-	-	-	-	-	-	-	-	-	-	-	-	-	-	-	-	-	+	-	-	-	-	-	-	-	-	-	-
0.459155410898435	3.21681582705576	1.62148090811651	0.111258838557982	0.218386779644751	-6.04226473108818	No.sig	CCL22	-	-	-	-	-	-	+	-	-	-	-	-	-	-	-	-	-	-	-	-	-	-	-	-	-	-	-	-	-	+	-	-	-	-	-	-	-	-	-	-	-	-
0.497903358507459	4.67271977496294	1.61721132968329	0.112179438332261	0.219650110117242	-6.04893484352212	No.sig	CARD16	-	-	-	-	-	-	-	-	-	-	-	-	-	-	-	-	-	-	-	-	-	-	-	-	-	-	-	-	-	-	-	-	-	-	+	-	-	-	-	-	-	-
0.241133426829051	4.78636847016143	1.61552553282031	0.112544627615943	0.219822388422273	-6.05156411015571	No.sig	TNFRSF25	-	-	-	-	-	-	-	-	-	-	-	-	-	-	-	-	-	-	-	-	-	-	-	-	-	-	-	-	-	-	-	-	+	-	-	-	-	-	-	-	-	-
0.360648491120135	2.92954539804349	1.60740218544949	0.114317924926086	0.222737381981292	-6.06419915661575	No.sig	TPSAB1/B2	-	-	-	-	-	-	-	-	-	-	-	-	-	-	-	-	-	-	-	-	-	-	-	-	-	-	-	-	-	-	-	-	-	-	-	-	-	-	-	-	-	-
0.195135732195216	7.34603203524423	1.60570777477608	0.114690650480544	0.222915896644783	-6.06682741306495	No.sig	HSP90AB1	-	-	-	-	-	-	-	-	-	-	-	-	-	-	-	-	-	-	-	-	+	-	-	-	-	-	-	-	-	-	+	-	-	-	+	-	-	-	-	-	+	-
-0.307918239740807	5.22878956938789	-1.60261100762433	0.11537440296225	0.223696580804558	-6.07162445877357	No.sig	WAS	-	-	-	-	-	-	+	-	-	-	-	-	-	-	-	-	-	-	-	-	-	-	-	-	-	-	-	-	-	-	-	-	-	-	-	-	-	-	+	-	-	-
-0.154635594829101	5.73571283844746	-1.59706100629592	0.116608080374796	0.225537092041983	-6.08020080258753	No.sig	CREBBP	-	-	-	-	-	-	-	-	-	-	+	+	+	-	-	-	-	-	-	-	-	-	-	-	-	-	-	-	-	-	-	-	-	-	-	-	-	-	-	-	-	+
-0.239131833459457	3.89437084849481	-1.59478332711337	0.117117452814404	0.225971143751393	-6.08371270630677	No.sig	PSTPIP1	-	-	-	-	-	-	-	-	-	-	-	-	-	-	-	-	-	-	-	-	+	-	-	-	-	-	-	-	-	-	-	-	-	-	+	-	-	-	-	-	-	-
0.2573073911667	3.66494162069918	1.58479050778763	0.119373522276871	0.229765056227085	-6.099066959977	No.sig	TXK	-	-	-	-	-	-	-	-	-	-	-	-	-	-	-	-	-	-	-	-	-	-	-	-	+	-	-	-	-	-	-	+	-	-	-	-	-	-	-	-	-	-
0.231352975728532	5.82999811005625	1.58186915883372	0.120039661390164	0.230487775986442	-6.10353923327747	No.sig	CD58	NA	NA	NA	NA	NA	NA	NA	NA	NA	NA	NA	NA	NA	NA	NA	NA	NA	NA	NA	NA	NA	+	NA	NA	NA	NA	NA	NA	NA	NA	NA	NA	NA	NA	NA	NA	NA	NA	NA	NA	NA	NA
-0.221340981468928	6.65383023141693	-1.57356004391183	0.121950752276317	0.233591658345698	-6.11621882536982	No.sig	SPI1	-	-	-	-	-	-	-	-	-	-	-	-	-	-	-	-	-	-	-	-	-	-	-	-	-	-	-	-	-	-	+	-	-	-	-	-	-	-	-	-	-	-
-0.244289231162021	3.869261718495	-1.56950336249917	0.122892650699598	0.234828607240437	-6.12238732280376	No.sig	PIK3CB	-	-	-	-	-	+	-	-	-	-	-	-	-	-	-	-	-	-	-	-	-	-	-	-	-	-	-	-	-	-	-	-	-	-	-	-	-	-	-	-	-	-
0.342724858436151	2.86140697323141	1.56079668576006	0.124933974400766	0.237719663457367	-6.13557782763748	No.sig	TIRAP	NA	NA	NA	NA	NA	NA	NA	NA	NA	NA	NA	NA	NA	NA	NA	NA	NA	NA	NA	NA	NA	NA	NA	NA	NA	NA	NA	+	NA	NA	NA	NA	+	NA	NA	NA	NA	NA	NA	NA	NA	NA
-0.352657013454034	4.08226466874618	-1.56049509217841	0.125005169813016	0.237719663457367	-6.13603354723149	No.sig	EGLN1	-	-	-	-	-	-	-	-	-	-	-	-	+	-	-	-	-	-	-	-	-	-	-	-	-	-	-	-	-	-	-	-	-	-	-	-	-	+	-	-	-	-
0.387111890241226	2.44731236020801	1.55902217114351	0.125353341976438	0.237811483701712	-6.13825804160867	No.sig	IL20RB	-	-	-	-	-	-	-	-	-	-	-	-	-	-	-	-	-	-	-	-	-	-	+	-	-	-	-	-	-	-	-	-	-	-	-	-	+	-	-	-	-	-
0.143525667380932	5.21409620319752	1.5536877453505	0.126620826937518	0.238864940896738	-6.14629847938479	No.sig	AP1G1	-	-	-	-	-	-	-	-	-	-	-	-	-	-	-	-	-	-	-	-	-	-	-	-	-	+	-	-	+	-	-	-	-	-	-	-	-	-	-	-	-	-
-0.223245759310964	4.19140872098841	-1.55300546290335	0.126783679524196	0.238864940896738	-6.14732506334659	No.sig	ACVR1	-	-	-	-	-	-	-	-	-	-	-	-	-	-	-	-	-	-	-	-	-	-	-	-	-	-	-	-	-	-	-	-	-	-	-	-	-	-	-	-	-	-
0.176074886697957	6.46040877995924	1.55288570079382	0.126812282619832	0.238864940896738	-6.14750521905668	No.sig	LAMP1	-	-	-	-	-	-	-	-	-	-	-	-	-	-	-	-	-	-	-	-	-	-	-	-	-	+	-	-	-	-	+	-	-	-	-	-	-	-	+	-	-	-
0.38500307276564	2.30497879586688	1.54882197669492	0.127785903387037	0.240128486696495	-6.15361072820433	No.sig	IL36B	-	-	-	-	-	-	-	-	-	-	-	-	-	-	+	-	-	-	-	-	-	-	-	-	-	-	-	-	-	-	-	-	-	-	-	-	-	-	-	-	-	-
-0.199554133551761	4.79819176431015	-1.53883248640292	0.130204738170851	0.244095407492872	-6.16855762992999	No.sig	JAK2	-	-	-	-	-	-	-	-	-	-	-	-	-	-	-	-	+	+	-	-	-	-	-	-	-	-	-	-	-	-	+	-	-	-	-	-	-	-	-	-	-	-
0.3713667258891	2.31833170959954	1.52825408130989	0.132805942894778	0.248384699800847	-6.18428989031145	No.sig	ACKR2	-	-	-	-	-	-	+	-	-	-	-	-	-	-	-	-	-	-	-	-	-	-	-	-	-	-	-	-	-	-	-	-	-	-	-	-	-	-	-	-	-	-
0.394459671727161	3.0751414895801	1.52484522637068	0.133652950997995	0.249380682685671	-6.189338529776	No.sig	LAG3	-	-	-	-	-	-	-	-	-	-	-	-	-	-	-	-	-	-	+	-	-	-	-	-	-	-	-	-	+	-	-	-	-	-	-	-	-	-	-	-	-	-
0.46250217028734	2.25018438565944	1.52316849233284	0.134071151315937	0.249573762895629	-6.19181807031571	No.sig	CD276	-	-	-	-	-	-	-	-	-	-	-	-	-	-	-	-	-	-	-	-	-	-	-	-	-	-	-	-	-	-	-	-	-	-	-	-	-	-	-	-	-	-
0.178878926148232	4.43294571659564	1.51689108886465	0.135646088521574	0.251914164397209	-6.20107898632859	No.sig	APEX1	-	-	-	-	-	-	-	-	-	-	-	-	-	-	-	-	-	-	-	-	-	-	-	-	-	-	-	-	-	-	-	-	-	-	-	-	-	+	-	-	-	-
0.47507321993894	4.45079143902027	1.51240003739113	0.13678185683063	0.253429935669835	-6.20768315679895	No.sig	IL1RL1	-	-	-	-	-	-	-	-	-	-	-	-	-	-	+	-	-	-	-	-	-	-	-	-	-	-	-	-	-	-	+	-	-	-	-	-	-	-	-	-	-	-
0.27585411216239	4.46858036142357	1.50484658574037	0.138709131500434	0.256401727925045	-6.21875037716363	No.sig	EVL	-	-	-	-	-	-	-	-	-	-	-	-	-	-	-	-	-	-	-	-	-	-	-	-	-	-	-	-	-	-	-	-	-	-	-	-	-	-	-	-	-	-
0.28051745557823	7.66069254439146	1.49156392434638	0.142150433068386	0.262151845170302	-6.23808929069733	No.sig	HSP90AA1	-	-	-	-	-	-	-	-	-	-	-	-	-	-	-	-	-	-	-	-	-	-	-	-	-	-	-	-	-	-	+	-	-	-	+	-	+	-	-	-	+	-
0.190331803535774	5.93909604236373	1.4819699430959	0.144677826838187	0.266193774205759	-6.25196020451684	No.sig	STRAP	-	-	-	-	-	-	-	-	-	-	-	-	-	-	-	-	-	-	-	-	-	-	-	-	-	-	-	-	-	-	-	-	-	-	-	-	-	-	-	-	-	-
-0.174989080214395	4.90584122980378	-1.47810291512989	0.145706518280835	0.26746590045533	-6.25752797608977	No.sig	DDOST	-	-	-	-	-	-	-	-	-	-	-	-	-	-	-	-	-	-	-	-	-	-	-	-	-	-	-	-	-	-	+	-	-	-	-	-	-	-	-	-	+	-
0.301101015904159	4.91720146125249	1.4768285087863	0.146046792107958	0.267471376770463	-6.25935995775115	No.sig	GBA	-	-	-	-	-	-	-	-	-	-	-	-	-	-	-	-	-	-	-	-	-	-	-	-	-	+	-	-	-	-	-	-	-	-	-	-	-	+	-	-	-	-
0.192859624948278	5.21490820555055	1.46959717734178	0.147989479656216	0.270404740477833	-6.26972772449245	No.sig	ATP6AP2	-	-	+	-	-	-	-	-	-	-	-	-	-	-	-	-	-	-	-	-	-	-	-	-	-	-	-	-	-	-	+	-	-	-	-	-	-	-	-	-	-	-
0.422884433991578	2.10227763259648	1.46522346306516	0.14917431053243	0.271413391556053	-6.27597581560479	No.sig	IL1F10	-	-	-	-	-	-	-	-	-	-	-	-	-	-	+	-	-	-	-	-	-	-	-	-	-	-	-	-	-	-	-	-	-	-	-	-	-	-	-	-	-	-
0.505424004638471	2.18735293043712	1.46503318220072	0.149226026126657	0.271413391556053	-6.27624725484256	No.sig	IFNL1	-	-	-	-	-	-	-	-	-	-	-	-	-	-	-	-	-	-	-	-	-	-	+	-	-	-	-	-	-	-	-	-	-	-	-	-	+	-	-	-	-	-
-0.33961376124919	3.79177969601969	-1.4581882474392	0.151095773358149	0.274185236322682	-6.28599018561774	No.sig	TCL1A	-	-	-	-	-	-	-	-	-	-	-	-	-	-	-	-	-	-	-	-	-	-	-	-	-	-	-	-	-	-	-	-	-	-	-	-	-	-	-	-	-	-
-0.271174968214928	5.51600363740404	-1.44882616748914	0.153682822992944	0.27824310190275	-6.29924816511487	No.sig	ITGAL	-	-	-	-	-	-	-	-	-	-	-	-	-	-	-	-	-	-	-	-	-	-	-	-	+	-	-	-	-	-	+	-	-	+	-	-	-	-	-	-	-	-
-0.141571864713371	6.16021373869584	-1.44523776607246	0.154683567520869	0.279417013767766	-6.30430904030592	No.sig	EIF3F	-	-	-	-	-	-	-	-	-	-	-	-	-	-	-	-	-	-	-	-	-	-	-	-	-	-	-	-	-	-	-	-	-	-	-	-	-	-	-	-	-	-
0.189317724980484	6.20313196699077	1.44205292906525	0.155576030760079	0.280390437256232	-6.30879109204537	No.sig	SOD1	-	-	-	-	-	-	-	+	-	-	-	-	-	-	-	-	-	-	-	-	-	-	-	-	-	-	-	-	-	-	-	-	-	-	-	-	+	+	-	-	-	-
0.179457416853721	4.08828666519089	1.44012406669739	0.156118496576355	0.280730085680385	-6.31150117962771	No.sig	IKBKB	-	-	-	-	-	+	-	-	-	-	+	+	-	-	-	-	-	-	-	-	-	-	-	-	-	-	-	-	-	-	-	-	+	-	+	-	-	-	-	-	-	+
0.339656671828054	5.28671492737607	1.43447247565054	0.157716443284114	0.282366164563147	-6.31942256512934	No.sig	MGAM	-	-	-	-	-	-	-	-	-	-	-	-	-	-	-	-	-	-	-	-	-	-	-	-	-	-	-	-	-	-	+	-	-	-	-	-	-	-	-	-	-	-
0.170876151444937	4.65992867407169	1.43438775951021	0.157740492940068	0.282366164563147	-6.31954108705891	No.sig	MDFIC	-	-	-	-	-	-	-	-	-	-	-	-	-	-	-	-	-	-	+	-	-	-	-	-	-	-	-	-	-	-	-	-	-	-	-	-	-	-	-	-	-	-
0.377640290470794	2.66100715975348	1.40343531843375	0.166720523227796	0.297768862431627	-6.36241327942621	No.sig	NCR3	-	-	-	-	-	-	-	-	-	-	-	-	-	-	-	-	-	-	-	-	-	-	-	-	-	-	-	-	-	-	-	-	-	+	-	-	-	-	-	-	-	-
-0.19443879529301	6.37258656230587	-1.40094311842951	0.167460461318431	0.298418305225878	-6.36582769157347	No.sig	LAMP2	-	-	-	-	-	-	-	+	-	-	-	-	-	-	-	-	-	-	-	-	-	-	-	-	-	+	-	-	-	-	+	-	-	-	-	-	-	-	+	-	-	-
0.593366876726178	1.63258586995471	1.39587065852048	0.168974331947849	0.300440908597857	-6.37275984584428	No.sig	IL34	-	-	-	-	-	-	-	-	-	-	-	-	-	-	-	-	-	-	-	-	-	-	-	-	-	-	-	-	-	+	-	-	-	-	-	-	+	-	-	-	-	-
-0.308482029967195	5.48138113301494	-1.38911008175694	0.171008439532455	0.301988370171308	-6.38196289499994	No.sig	TLR4	-	-	-	-	-	-	-	-	-	-	-	-	+	-	-	-	-	-	-	-	-	-	-	-	-	-	-	-	-	-	+	-	+	-	+	-	-	-	-	-	-	-
0.274375614752528	3.8864971162659	1.38830868451325	0.17125080976721	0.301988370171308	-6.38305108353359	No.sig	BCL2	-	-	-	+	-	-	-	-	-	-	-	-	-	-	-	-	-	-	-	-	+	-	+	-	-	-	+	-	-	-	-	-	+	-	+	-	+	-	-	-	-	-
0.38139408845105	5.01475710509528	1.38819019836895	0.171286666552223	0.301988370171308	-6.38321192233349	No.sig	ARG1	NA	NA	NA	NA	NA	NA	NA	NA	NA	NA	NA	NA	NA	NA	NA	NA	NA	NA	NA	NA	NA	NA	NA	NA	NA	NA	NA	NA	NA	NA	NA	NA	NA	NA	NA	NA	NA	+	NA	NA	NA	NA
-0.176678514499029	6.34114215691409	-1.38792174798153	0.171367927587753	0.301988370171308	-6.383576282853	No.sig	CD45RB	-	-	-	-	-	-	-	-	-	-	-	-	-	-	-	-	-	-	-	-	-	-	-	-	-	-	-	-	-	-	+	-	-	-	-	-	-	-	-	-	-	-
0.275085445325589	3.72839738868362	1.38432361769971	0.172459969100546	0.303238925713376	-6.38845363656689	No.sig	BTK	NA	NA	NA	NA	NA	NA	NA	NA	NA	NA	NA	NA	NA	NA	NA	NA	NA	NA	NA	NA	NA	NA	NA	NA	NA	NA	NA	+	NA	NA	NA	NA	+	NA	NA	NA	NA	NA	NA	NA	NA	NA
-0.146707673443836	4.99132726772221	-1.37543564623449	0.175180472711948	0.307340962080918	-6.40045127333417	No.sig	PIK3CA	-	-	-	-	-	+	-	-	-	-	-	-	-	-	-	-	-	-	-	-	-	-	-	-	-	-	-	-	-	-	-	-	-	-	-	-	-	-	-	-	-	-
0.501007096576677	1.40633591632668	1.35929373838475	0.180205536835008	0.315459140640532	-6.42205765894046	No.sig	IL33	-	-	-	-	-	-	-	-	-	-	+	-	-	-	+	-	-	-	-	-	-	-	-	-	-	-	-	-	-	-	+	-	-	-	-	-	-	-	-	-	-	-
0.274525721402867	4.31968404974685	1.34893158162587	0.183489029787825	0.320499560840848	-6.43580295347593	No.sig	TMEM140	-	-	-	-	-	-	-	-	-	-	-	-	-	-	-	-	-	-	-	-	-	+	-	-	-	-	-	-	-	-	-	-	-	-	-	-	-	-	-	-	-	-
0.546157545323185	4.01963177759369	1.34005009365901	0.18633951951968	0.324763162591442	-6.44750638153234	No.sig	FCGR1A/B	-	-	-	-	-	-	-	-	-	-	-	-	-	-	-	-	-	-	-	-	-	-	-	-	-	-	-	+	-	-	-	-	-	-	-	-	-	-	+	-	-	-
-0.258517611593711	4.3764329065582	-1.33385881692581	0.188346454969696	0.326535024900904	-6.45562230607008	No.sig	RASGRP4	-	-	-	-	-	-	-	-	-	-	-	-	-	-	-	-	-	-	-	-	-	-	-	-	-	-	-	-	-	-	-	+	-	-	-	-	-	-	-	-	-	-
0.496454743370621	2.13542365192932	1.33385258810361	0.188348482317651	0.326535024900904	-6.4556304536067	No.sig	RGMA	-	-	-	-	-	-	-	-	-	-	-	-	-	-	-	-	-	-	-	-	-	-	-	-	-	-	-	-	-	-	-	-	-	-	-	-	-	-	-	-	-	-
-0.252013413181876	5.44373451694454	-1.3331063797216	0.188591477181102	0.326535024900904	-6.4566062664283	No.sig	ALOX5	-	-	-	-	-	-	-	-	-	-	-	-	-	-	+	-	-	-	-	-	-	-	-	+	-	-	-	-	-	-	+	+	-	-	-	-	-	-	-	-	-	-
-0.280792281714109	6.17643980732525	-1.32387071850819	0.191618723681613	0.33105369908392	-6.46864161171634	No.sig	LILRB2	-	-	-	-	-	+	-	-	-	-	-	-	-	-	-	-	-	-	-	-	-	-	-	-	-	-	-	-	-	-	+	-	-	-	-	-	-	-	-	-	-	-
-0.380687595705799	3.18330035219558	-1.3175535121644	0.193710484100952	0.33394003020012	-6.47682891959959	No.sig	KIR2DL3	-	-	-	-	-	-	-	-	-	-	-	-	-	-	-	-	-	-	-	-	-	-	-	-	-	-	-	-	-	-	-	-	-	+	-	-	-	-	-	-	-	-
0.237195505685822	6.51910809241508	1.30915726426537	0.196517340483441	0.337541709145433	-6.48765422302476	No.sig	HCK	-	-	-	-	-	-	+	-	-	-	-	-	-	-	-	-	-	-	-	-	-	-	-	-	-	-	-	-	-	-	-	-	-	-	-	-	-	-	+	-	-	-
0.209154957121695	6.73899400725152	1.30760070776805	0.197041052201151	0.337541709145433	-6.48965400245001	No.sig	IFITM3	-	-	-	-	-	-	-	-	-	-	-	-	-	-	-	-	-	-	-	-	-	-	-	-	-	-	+	-	-	-	-	-	-	-	-	-	-	-	-	-	-	-
-0.1342975199403	4.36868574526356	-1.30551933827582	0.197742984422185	0.337541709145433	-6.4923245643403	No.sig	MAPK8	-	-	-	-	-	-	-	-	-	-	-	-	-	-	+	-	-	-	-	-	-	-	-	-	-	-	+	-	-	-	-	-	-	-	+	-	-	-	-	-	-	+
0.280973634227232	6.31181422230712	1.30415689051812	0.198203483557157	0.337541709145433	-6.49407054263722	No.sig	CARD17	-	-	-	-	-	-	-	-	-	-	-	-	-	-	-	-	-	-	-	-	-	-	-	-	-	-	-	-	-	-	-	-	-	-	+	-	-	-	-	-	-	-
0.165172436784114	6.05430033249015	1.30282801015275	0.198653415263089	0.337541709145433	-6.49577186499914	No.sig	PRKCD	-	-	-	-	-	-	+	-	-	-	-	+	-	-	-	-	-	-	-	-	-	-	-	-	-	-	-	-	-	-	+	-	-	-	+	-	-	-	-	-	-	-
-0.15717576532077	5.00512966468396	-1.30268740655991	0.198701065741625	0.337541709145433	-6.49595178049451	No.sig	PIK3C3	-	-	-	-	+	-	-	-	-	-	-	-	-	-	-	-	-	-	-	-	-	-	-	-	-	-	-	-	-	-	-	-	-	-	-	-	-	-	+	-	-	-
0.232277010186475	5.99898000293598	1.30245663866321	0.198779291514398	0.337541709145433	-6.4962470303897	No.sig	VAMP3	-	-	-	-	-	-	-	-	-	-	-	-	-	-	-	-	-	-	-	-	-	-	-	-	-	-	-	+	-	-	+	-	-	-	-	-	-	-	+	-	-	-
-0.229421149487098	4.64569605955988	-1.29868087961429	0.200062496302481	0.338994785401426	-6.50107088866578	No.sig	ULK1	-	-	-	-	+	-	-	-	-	-	-	-	-	-	-	-	-	-	-	-	-	-	-	-	-	-	-	-	-	-	-	-	-	-	-	-	-	-	-	-	-	-
0.462306761283001	2.92422592909386	1.27093140810372	0.209685023017548	0.354542053844169	-6.53612141845211	No.sig	CCL19	-	-	-	-	-	-	+	-	-	-	-	-	-	-	-	-	-	-	-	-	-	-	-	-	-	-	-	-	-	+	-	-	+	-	-	-	-	-	-	-	-	-
0.120324084391668	5.81582291307323	1.26041446124458	0.213420815277581	0.360090864925792	-6.54922018749585	No.sig	DERL1	-	-	-	-	-	-	-	-	-	-	-	-	-	-	-	-	-	-	-	-	-	-	-	-	-	-	-	-	-	-	-	-	-	-	-	-	-	-	-	-	+	-
-0.161233960303143	4.13444532617956	-1.25771873781275	0.214386303579373	0.360406606623875	-6.55256125873919	No.sig	TOLLIP	-	-	-	-	-	-	-	-	-	-	-	-	-	-	+	-	-	-	-	-	-	-	-	-	-	-	-	-	-	-	+	-	-	-	-	-	-	-	-	-	-	-
0.404142134809823	2.22986015524318	1.25735473654672	0.214516920966544	0.360406606623875	-6.55301188667825	No.sig	TNFSF9	-	-	-	-	-	-	-	-	-	-	-	-	-	-	-	-	-	-	+	-	-	-	-	-	-	-	-	-	-	-	-	-	+	-	-	-	-	-	-	-	-	-
0.271092614864688	6.24992723027341	1.25441973436893	0.215572271401834	0.3614139772128	-6.55664090320622	No.sig	TREM1	NA	NA	NA	NA	NA	NA	+	NA	NA	NA	NA	NA	NA	NA	NA	NA	NA	NA	NA	NA	NA	NA	NA	NA	NA	NA	NA	NA	NA	NA	NA	NA	NA	NA	NA	NA	+	NA	NA	NA	NA	NA
-0.22889072362233	6.19381241433832	-1.246840768011	0.218315286104923	0.364294440385448	-6.5659751880859	No.sig	NCF2	-	-	-	-	-	-	-	-	-	-	-	-	-	-	-	-	-	-	-	-	-	-	-	-	-	-	-	+	-	-	-	-	-	-	-	-	-	+	+	-	-	-
0.253679118419165	3.17635564325242	1.24670896339481	0.218363217059292	0.364294440385448	-6.56613704939501	No.sig	C5	-	-	-	-	-	-	-	-	+	-	-	-	-	-	-	-	-	-	-	-	-	-	-	-	-	-	-	-	-	-	-	-	-	-	-	-	-	-	-	-	-	-
0.430530146615477	1.67825285264641	1.24586985796542	0.218668541769827	0.364294440385448	-6.56716712748198	No.sig	CCL1	-	-	-	-	-	-	+	-	-	-	-	-	-	-	-	-	-	-	-	-	-	-	-	-	-	-	-	-	-	+	-	-	-	-	-	-	-	-	-	-	-	-
0.163581232400944	6.2432498961099	1.23396654708077	0.223033877156046	0.370286531303511	-6.58170933662786	No.sig	LDHB	-	-	-	-	-	-	-	-	-	-	-	-	+	-	-	-	-	-	-	-	-	-	-	-	-	-	-	-	-	-	-	-	-	-	-	-	-	-	-	-	-	-
-0.304686300338153	3.20161608470948	-1.23351915348931	0.223199195413718	0.370286531303511	-6.58225335635248	No.sig	NOX1	-	-	-	-	-	-	-	-	-	-	-	-	-	-	-	-	-	-	-	-	-	-	-	-	-	-	-	-	-	-	-	-	-	-	-	-	-	+	-	-	-	-
-0.148188930824311	5.16537220380627	-1.22831084181845	0.225130391533638	0.372710648196607	-6.5885728853205	No.sig	AP1M1	-	-	-	-	-	-	-	-	-	-	-	-	-	-	-	-	-	-	-	-	-	-	-	-	-	+	-	-	+	-	+	-	-	-	-	-	-	-	-	-	-	-
0.240982886632306	3.62792952004601	1.21512996875915	0.230072628507748	0.380099155013842	-6.60445352342627	No.sig	HPGD	-	-	-	-	-	-	-	-	-	-	-	-	-	-	-	-	-	-	-	-	-	-	-	+	-	-	-	-	-	-	-	-	-	-	-	-	-	-	-	-	-	-
0.2514704311362	2.79026668281468	1.20997231301253	0.23202800971475	0.382532664664859	-6.61062366801008	No.sig	IRF3	-	-	-	-	-	-	-	-	-	-	+	-	-	-	-	-	-	-	-	-	-	+	-	-	-	-	-	-	-	-	-	-	-	-	+	-	-	-	-	-	-	+
0.203776384447363	5.9578010402838	1.20420934313927	0.23422722817287	0.385357244691049	-6.61748869291563	No.sig	CSF2RB	-	-	-	-	-	-	-	-	-	-	-	-	-	-	-	-	+	-	-	-	-	-	+	-	-	-	-	-	-	-	-	-	-	-	-	-	-	-	-	-	-	-
0.207188308756217	3.36609590975165	1.20140058860972	0.235304582390812	0.386328227403548	-6.62082336514732	No.sig	TLR9	-	-	-	-	-	-	-	-	-	-	-	-	-	-	-	-	-	-	-	-	-	-	-	-	-	-	-	-	-	-	-	-	-	-	-	-	-	-	-	-	-	-
-0.195132435922658	4.684195607485	-1.198551746486	0.236401000583679	0.387326432774499	-6.62419812804498	No.sig	LCK	-	-	-	-	-	-	-	-	-	-	-	-	-	-	-	-	-	-	-	-	-	-	-	-	-	-	-	-	-	-	-	-	+	+	-	-	-	-	-	-	-	-
0.289809684279954	3.25766598420422	1.19304452188947	0.238531080289	0.390010611689025	-6.63070059965313	No.sig	ATG10	-	-	-	-	+	-	-	-	-	-	-	-	-	-	-	-	-	-	-	-	-	-	-	-	-	-	-	-	-	-	-	-	-	-	-	-	-	-	-	-	-	-
0.309575073365192	5.11787311261801	1.18786375337423	0.240547603878687	0.392486015335958	-6.63679181186928	No.sig	HMOX1	-	-	-	-	-	-	-	-	-	-	-	-	+	-	-	-	-	-	-	-	-	-	-	-	-	-	-	-	-	-	+	-	-	-	-	-	+	+	-	-	-	-
-0.188236316367777	5.48329722908443	-1.1866165032709	0.241034917362688	0.392486015335958	-6.6382545090084	No.sig	HLA-DPA1	-	-	-	-	-	-	-	-	-	-	-	-	-	-	-	-	-	-	-	-	-	-	-	-	-	-	-	-	+	-	-	-	-	-	-	-	-	-	-	-	-	-
0.231184785412253	7.41636898109352	1.18295738422119	0.242468705620552	0.394011646633397	-6.6425373194644	No.sig	LITAF	-	-	-	-	-	-	-	-	-	-	-	-	-	-	-	-	-	-	-	-	-	-	-	-	-	+	-	-	-	-	-	-	-	-	-	-	-	-	-	-	-	-
0.383360801721716	1.66365769920966	1.18032606803546	0.24350357370429	0.394884118502048	-6.64560941423162	No.sig	CCL27	-	-	-	-	-	-	+	-	-	-	-	-	-	-	-	-	-	-	-	-	-	-	-	-	-	-	-	-	-	+	-	-	-	-	-	-	-	-	-	-	-	-
0.408470091368389	2.18014487843764	1.17869258639091	0.244147611050351	0.395120521556997	-6.64751327193648	No.sig	IL23R	-	-	-	-	-	-	-	-	-	-	-	-	-	-	-	-	-	-	-	-	-	-	+	-	-	-	-	-	-	-	-	-	-	-	-	-	+	-	-	-	-	-
0.245545750783082	3.11568570146555	1.17248858322731	0.246604909633405	0.398284507819329	-6.6547214560569	No.sig	PIK3R3	-	-	-	-	-	+	-	-	-	-	-	-	-	-	-	-	-	-	-	-	-	-	-	-	-	-	-	-	-	-	-	-	-	-	-	-	-	-	-	-	-	-
0.204365358397058	5.69681669043554	1.16600412547869	0.249192325114455	0.401645353284071	-6.66221702828003	No.sig	LEF1	-	-	-	-	-	-	-	-	-	-	-	-	-	-	-	-	-	-	-	-	-	-	-	-	-	-	-	-	-	-	-	-	-	-	-	-	-	-	-	-	-	-
0.246902479139871	4.31906432447155	1.16410611751553	0.249953351344005	0.402054782182143	-6.66440354831318	No.sig	MYD88	-	-	-	-	-	-	-	-	-	-	+	-	-	-	-	-	-	-	-	-	-	-	-	-	-	-	-	-	-	-	-	-	+	-	+	-	-	-	-	-	-	-
0.468593927610306	1.88310937271215	1.16228167892691	0.250686454794174	0.402307257069024	-6.66650213751159	No.sig	IL9	-	-	-	-	-	-	-	-	-	-	-	-	-	-	-	-	+	-	-	-	-	-	+	-	-	-	-	-	-	-	-	-	-	-	-	-	-	-	-	-	-	-
0.312118653473254	2.8910790737121	1.16119222968584	0.251124958700084	0.402307257069024	-6.66775380764186	No.sig	ULK2	-	-	-	-	+	-	-	-	-	-	-	-	-	-	-	-	-	-	-	-	-	-	-	-	-	-	-	-	-	-	-	-	-	-	-	-	-	-	-	-	-	-
-0.380908634715079	4.27011470037034	-1.15658893955057	0.252983873705628	0.404468169049522	-6.67303026463047	No.sig	MEFV	-	-	-	-	-	-	-	-	-	-	-	-	-	-	-	-	-	-	-	-	+	-	-	-	-	-	-	-	-	-	-	-	-	-	+	-	-	-	-	-	-	-
0.557913112401457	3.87767903746143	1.15385263408994	0.254093527437189	0.405339437503204	-6.67615730847372	No.sig	MMP8	NA	NA	NA	NA	NA	NA	NA	NA	NA	NA	NA	NA	NA	NA	NA	NA	NA	+	NA	NA	NA	NA	NA	NA	NA	NA	+	NA	NA	NA	NA	NA	+	NA	NA	NA	+	+	NA	NA	NA	NA
-0.372684253467604	1.59330017283692	-1.1527267428528	0.254551122164686	0.405339437503204	-6.67744193668089	No.sig	CCL26	-	-	-	-	-	-	+	-	-	-	-	-	-	-	-	-	-	-	-	-	-	-	-	-	-	-	-	-	-	+	-	-	-	-	-	-	-	-	-	-	-	-
-0.118467180647503	5.43307468573554	-1.14957203295536	0.255836433024098	0.406569722220661	-6.68103509178424	No.sig	SMAD4	-	-	-	-	-	-	-	-	-	-	-	-	-	-	-	-	-	-	-	-	-	-	-	-	-	-	-	-	-	-	-	-	-	-	-	-	-	-	-	-	-	-
0.136321975566051	6.56743206780598	1.14506213128072	0.257681943684759	0.408683562684027	-6.68615557381174	No.sig	PTPRC	-	-	-	-	-	-	-	-	-	-	-	-	-	-	-	-	-	-	-	-	-	-	-	-	-	-	-	-	-	-	+	-	-	-	-	-	-	-	-	-	-	-
0.315567092440269	2.33337207597288	1.13032577708161	0.263778532540065	0.416788582004757	-6.70275388496499	No.sig	TGFB2	-	-	-	-	-	-	-	+	-	-	-	-	-	-	-	-	-	-	-	-	-	-	-	-	-	-	-	-	-	-	-	-	-	-	-	-	-	-	-	-	-	-
-0.349208429962392	2.91351672616759	-1.13005056844915	0.263893356664959	0.416788582004757	-6.70306192533342	No.sig	CEACAM3	-	-	-	-	-	-	-	-	-	-	-	-	-	-	-	-	-	-	-	-	-	-	-	-	-	-	-	-	-	-	+	-	-	-	-	-	-	-	-	-	-	-
-0.243710375256498	3.4099606123302	-1.12853272906166	0.264527276591036	0.416788582004757	-6.70475955958309	No.sig	CD79B	-	-	-	-	-	+	-	-	-	-	-	-	-	-	-	-	-	-	-	-	-	-	-	-	-	-	-	-	-	-	-	-	-	-	-	-	-	-	-	-	-	-
-0.356389272070664	1.67305277159827	-1.12765431973876	0.264894634716769	0.416788582004757	-6.70574103050764	No.sig	IL21	-	-	-	-	-	-	-	-	-	-	-	-	-	-	-	-	+	-	-	-	-	-	+	-	-	-	-	-	-	-	-	-	-	-	-	-	-	-	-	-	-	-
0.107774051202172	4.2840260357831	1.12498405482967	0.266013585754569	0.417658337084811	-6.70872013356151	No.sig	RNF31	-	-	-	-	-	-	-	-	-	-	-	-	-	-	-	-	-	-	-	-	-	-	-	-	-	-	-	-	-	-	-	-	-	-	+	-	-	-	-	-	-	-
0.235042907876889	7.06415767470847	1.12382390429095	0.266500780031418	0.417658337084811	-6.71001237423758	No.sig	S100A12	-	-	-	-	-	-	-	-	-	-	-	-	-	-	+	-	-	-	-	-	-	-	-	-	-	-	-	-	-	+	+	-	-	-	-	-	-	-	-	-	-	+
0.214329233730023	4.96195334607162	1.11932457175749	0.268396215593126	0.419799209004634	-6.71501199765457	No.sig	TCF7	-	-	-	-	-	-	-	-	-	-	-	-	-	-	-	-	-	-	-	-	-	-	-	-	-	-	-	-	-	-	-	-	-	-	-	-	-	-	-	-	-	-
-0.388229607865076	1.3032565351302	-1.11746916671184	0.269180615119922	0.420197298799406	-6.71706815790252	No.sig	IFNK	-	-	-	-	-	-	-	-	-	-	-	-	-	-	-	-	-	-	-	-	-	-	+	-	-	-	-	-	-	-	-	-	-	-	-	-	-	-	-	-	-	+
0.387704410870592	5.90175624649622	1.11323645181952	0.27097612178185	0.421686302313577	-6.72174671451333	No.sig	LCN2	-	-	-	-	-	-	-	-	-	-	-	-	-	+	-	-	-	-	-	-	-	-	-	-	-	-	-	-	-	-	+	-	-	-	-	-	+	-	-	-	-	-
0.432676368618296	2.49006424674999	1.11271477396954	0.27119800022689	0.421686302313577	-6.72232217320634	No.sig	IFNA6	-	-	-	-	-	-	-	-	-	-	+	-	-	-	-	-	-	-	-	-	-	-	+	-	-	-	-	-	-	-	-	-	-	-	+	-	-	-	-	-	-	+
0.257693576666746	2.88489341895085	1.11143758962474	0.271741749699852	0.421704907068459	-6.72372994224818	No.sig	EPHX2	-	-	-	-	-	-	-	-	-	-	-	-	-	-	-	-	-	-	-	-	-	-	-	+	-	-	-	-	-	-	-	-	-	-	-	-	-	-	-	-	-	-
0.341994759795693	2.0010015025199	1.10676358770984	0.273738219978461	0.423973453990077	-6.72886871959591	No.sig	IL26	-	-	-	-	-	-	-	-	-	-	-	-	-	-	-	-	-	-	-	-	-	-	-	-	-	-	-	-	-	-	-	-	-	-	-	-	+	-	-	-	-	-
0.378736814574766	3.91784138412053	1.10493609716699	0.274521623556885	0.424357987291637	-6.73087232933419	No.sig	CEACAM8	NA	NA	NA	NA	NA	NA	NA	NA	NA	NA	NA	NA	NA	NA	NA	NA	NA	NA	NA	NA	NA	NA	NA	NA	NA	NA	+	NA	NA	NA	+	NA	NA	+	NA	NA	NA	NA	NA	NA	NA	NA
0.257692483948772	3.78720289007956	1.08446615618034	0.283404508800893	0.43723691727453	-6.75309948148367	No.sig	IL18RAP	-	-	-	-	-	-	-	-	-	-	-	-	-	-	+	-	-	-	-	-	-	-	-	-	-	-	-	-	-	-	+	-	-	-	-	-	-	+	-	-	-	-
0.311569250634623	2.13620621201425	1.0822821272103	0.284363979385671	0.437865311947257	-6.75544760733288	No.sig	TRIM6	-	-	-	-	-	-	-	-	-	-	-	-	-	-	-	-	-	-	-	-	-	-	-	-	-	-	-	-	-	-	-	-	-	-	-	-	-	-	-	-	-	-
0.442457589682547	2.46788708879299	1.07810710931486	0.286204414147448	0.439845155850632	-6.75992375040091	No.sig	IL19	-	-	-	-	-	-	-	-	-	-	-	-	-	-	-	-	-	-	-	-	-	-	+	-	-	-	-	-	-	-	-	-	-	-	-	-	+	-	-	-	-	-
0.341701190233492	3.47749403731477	1.06532601974877	0.291890059715214	0.447715314031266	-6.77352403420768	No.sig	TLR7	-	-	-	-	-	-	-	-	-	-	-	-	-	-	-	-	-	-	-	-	-	-	-	-	-	-	-	-	-	-	+	-	-	-	-	-	-	-	-	-	-	-
0.161317109438392	3.89945437711445	1.0451611156866	0.301018514136878	0.460825640367846	-6.79466622034006	No.sig	THOP1	-	-	+	-	-	-	-	-	-	-	-	-	-	-	-	-	-	-	-	-	-	-	-	-	-	-	-	+	-	-	-	-	-	-	-	-	-	-	-	-	-	-
0.39549391260374	2.20853526232026	1.03563622758022	0.305397790336193	0.465970378846773	-6.80451832722394	No.sig	IL22RA2	-	-	-	-	-	-	-	-	-	-	-	-	-	-	-	-	-	-	-	-	-	-	+	-	-	-	-	-	-	-	-	-	-	-	-	-	+	-	-	-	-	-
0.363633886083301	1.98931063223988	1.03529745442555	0.305554346784769	0.465970378846773	-6.80486714850397	No.sig	IL1RL2	-	-	-	-	-	-	-	-	-	-	-	-	-	-	+	-	-	-	-	-	-	-	-	-	-	-	-	-	-	-	-	-	-	-	-	-	-	-	-	-	-	-
-0.325744717585869	5.20147217078216	-1.03117839050579	0.30746226790521	0.467979997022709	-6.80909964230039	No.sig	CCR1	-	-	-	-	-	-	+	-	-	-	-	-	-	-	-	-	-	-	-	-	-	-	-	-	-	-	-	-	-	+	-	-	-	-	-	-	-	-	-	-	-	-
0.303187320382657	2.0273280504824	1.02742457770833	0.309208071191358	0.46973563305507	-6.81294275045157	No.sig	FCRL4	-	-	-	-	-	+	-	-	-	-	-	-	-	-	-	-	-	-	-	-	-	-	-	-	-	-	-	-	-	-	-	-	-	-	-	-	-	-	-	-	-	-
-0.131140611449299	6.14637781591028	-1.02561923547351	0.310050089781575	0.469877625175317	-6.81478625582536	No.sig	RHOG	-	-	-	-	-	-	-	+	-	-	-	-	-	-	-	-	-	-	-	-	-	-	-	-	-	-	-	-	-	-	+	-	-	-	-	-	-	-	-	-	-	-
0.137363482341834	5.14735404586913	1.02468463753734	0.310486602259604	0.469877625175317	-6.81573938972667	No.sig	TRAF3	-	-	-	-	-	-	-	-	-	-	-	-	-	-	-	-	-	-	-	-	+	-	-	-	-	-	-	-	-	-	-	-	+	-	+	-	-	-	-	-	-	+
0.278818377518082	2.10220291745275	1.02253468958889	0.311492341183728	0.470501764873707	-6.81792881637783	No.sig	CCL15	-	-	-	-	-	-	+	-	-	-	-	-	-	-	-	-	-	-	-	-	-	-	-	-	-	-	-	-	-	+	-	-	-	-	-	-	-	-	-	-	-	-
0.205932290865562	3.27479011726812	1.01855800168104	0.313358451838864	0.472420631764676	-6.82196690874285	No.sig	TIGIT	-	-	-	-	-	-	-	-	-	-	-	-	-	-	-	-	-	-	+	-	-	-	-	-	-	-	-	-	-	-	-	-	-	-	-	-	-	-	-	-	-	-
0.195228605566845	7.28410020274576	1.00939360051467	0.317687783572003	0.478038733154836	-6.83121535442844	No.sig	SLC2A3	-	-	-	-	-	-	-	-	-	-	-	-	-	-	-	-	-	-	-	-	-	-	-	-	-	-	-	-	-	-	+	-	-	-	-	-	-	-	-	-	-	-
0.327801223886954	2.39596815141153	1.0080936326174	0.318305154794619	0.478060582863889	-6.83252074927525	No.sig	CYP2E1	-	-	-	-	-	-	-	-	-	-	-	-	-	-	-	-	-	-	-	-	-	-	-	+	-	-	-	-	-	-	-	-	-	-	-	-	-	+	-	-	-	-
0.306477365532816	3.40915295145044	1.00234394892401	0.321045459197516	0.481264743182666	-6.83827507120567	No.sig	GZMH	-	-	-	-	-	-	-	-	-	+	-	-	-	-	-	-	-	-	-	-	-	-	-	-	-	-	-	-	-	-	-	-	-	-	-	-	-	-	-	-	-	-
0.207960800041184	2.98550557609772	0.996799408030203	0.323702991719143	0.484332966855246	-6.84379415216184	No.sig	CR2	NA	NA	NA	NA	NA	NA	NA	NA	+	NA	NA	NA	NA	NA	NA	NA	NA	NA	NA	NA	NA	NA	NA	NA	NA	NA	NA	NA	NA	NA	NA	NA	NA	NA	NA	NA	NA	NA	NA	NA	NA	NA
-0.141198217323564	4.60520822589222	-0.992491517144024	0.325777958581823	0.486519625528033	-6.84806196127248	No.sig	SH2D1A	-	-	-	-	-	-	-	-	-	-	-	-	-	-	-	-	-	-	-	-	-	-	-	-	-	-	-	-	-	-	-	-	-	+	-	-	-	-	-	-	-	-
0.303438380588119	1.89523699905654	0.98576563534368	0.329035372747076	0.489421608371791	-6.85468974487708	No.sig	CXCL17	-	-	-	-	-	-	-	-	-	-	-	-	-	-	-	-	-	-	-	-	-	-	-	-	-	-	-	-	-	+	-	-	-	-	-	-	-	-	-	-	-	-
0.302724450709172	2.30238988689059	0.985305538039225	0.329258994908062	0.489421608371791	-6.85514154843908	No.sig	CCL17	-	-	-	-	-	-	+	-	-	-	-	-	-	-	-	-	-	-	-	-	-	-	-	-	-	-	-	-	-	+	-	-	-	-	-	-	-	-	-	-	-	-
-0.300678630258679	1.93371607312948	-0.984660480455121	0.32957268457823	0.489421608371791	-6.85577463671465	No.sig	CD209	-	-	-	-	-	-	-	-	-	-	-	+	-	-	-	-	-	-	-	-	-	-	-	-	-	-	-	-	-	-	-	-	-	-	-	-	-	-	+	-	-	-
0.258711240469719	2.65424688561176	0.980509456425603	0.331596086696673	0.491505975234508	-6.85983909892003	No.sig	TLR5	-	-	-	-	-	-	-	-	-	-	-	-	-	-	-	-	-	-	-	-	-	-	-	-	-	-	-	-	-	-	-	-	-	-	-	-	-	-	-	-	-	-
-0.206870156466147	6.74484581554582	-0.977921529940302	0.332861741746092	0.492461494784797	-6.86236470147045	No.sig	CD45R0	-	-	-	-	-	-	-	-	-	-	-	-	-	-	-	-	-	-	-	+	-	-	-	-	-	-	-	-	-	-	+	-	-	-	-	-	-	-	-	-	-	-
0.133267390626238	5.624044914446	0.976543166881202	0.333537156087903	0.492541833850479	-6.86370724925987	No.sig	PIK3R5	-	-	-	-	-	-	+	+	-	-	-	-	-	-	-	-	-	-	-	-	-	-	-	-	-	-	-	-	-	-	-	-	-	-	-	-	-	-	-	-	-	-
-0.311944814095203	1.75571015990248	-0.974958212855558	0.33431492798852	0.492772747016537	-6.86524876799031	No.sig	CD1E	-	-	-	-	-	-	-	-	-	-	-	-	-	-	-	-	-	-	-	-	-	-	-	-	-	-	-	-	-	-	-	-	-	-	-	-	-	-	-	-	-	-
-0.36972116778264	4.2789585616428	-0.970886524419764	0.33631851457527	0.494806274690518	-6.86919782628202	No.sig	CCR3	-	-	-	-	-	-	+	-	-	-	-	-	-	-	-	-	-	-	-	-	-	-	-	-	-	-	-	-	-	-	-	-	-	-	-	-	-	-	-	-	-	-
0.163677384067493	6.15636202072763	0.96882923671025	0.337333881163999	0.495381051413058	-6.87118710379699	No.sig	TPP1	-	-	-	-	-	-	-	-	-	-	-	-	-	-	-	-	-	-	-	-	-	-	-	-	-	+	-	-	-	-	-	-	-	-	-	-	-	-	-	-	-	-
-0.321862079275973	7.19384061648634	-0.963174091609529	0.340135406951935	0.497724070547043	-6.8766343658613	No.sig	FPR1	-	-	-	-	-	-	-	-	-	-	-	-	-	-	-	-	-	-	-	-	-	-	-	-	-	-	-	-	-	-	+	-	-	-	-	+	+	-	-	-	-	-
0.203054389717375	8.75961572108737	0.962071439829668	0.340683439436667	0.497724070547043	-6.87769290639776	No.sig	BCL2L1	-	-	-	+	-	-	-	-	-	-	-	-	-	-	-	-	-	-	-	-	+	-	+	-	-	-	-	-	-	-	-	-	+	-	+	-	+	-	-	-	-	-
0.212598000478307	5.36517648624933	0.961812298396061	0.340812320689842	0.497724070547043	-6.8779415114713	No.sig	NCF4	-	-	-	-	-	-	-	-	-	-	-	-	-	-	-	-	-	-	-	-	-	-	-	-	-	-	-	+	-	-	-	-	-	-	-	-	-	+	+	-	-	-
0.261543601851409	2.31930567808809	0.954554385435683	0.344435035561274	0.502090042647225	-6.88487811537707	No.sig	CCR9	-	-	-	-	-	-	+	-	-	-	-	-	-	-	-	-	-	-	-	-	-	-	-	-	-	-	-	-	-	-	-	-	-	-	-	-	-	-	-	-	-	-
0.183940999745562	3.94415003111272	0.951819714082073	0.34580656406915	0.502982319445771	-6.8874785886213	No.sig	TBX21	-	-	-	-	-	-	-	-	-	-	-	-	-	-	-	-	-	-	-	-	-	-	-	-	-	-	-	-	-	-	-	-	-	-	-	-	-	-	-	-	-	-
-0.126813007263562	3.7755789675664	-0.95080637768148	0.346315695356105	0.502982319445771	-6.88844037154053	No.sig	TAB1	-	+	-	-	-	-	-	-	-	-	-	+	-	-	-	+	-	-	-	-	-	-	-	-	-	-	-	-	-	-	-	-	+	-	+	-	-	-	-	-	-	-
0.395393108766313	2.75994181387308	0.941085517023067	0.351224732205639	0.508990545516641	-6.89761648538591	No.sig	IL24	-	-	-	-	-	-	-	-	-	-	-	-	-	-	-	-	-	-	-	-	-	-	+	-	-	-	-	-	-	-	-	-	-	-	-	-	+	-	-	-	-	-
0.198973130722435	4.89166810861973	0.940077802504934	0.351736215565094	0.508990545516641	-6.89856252524489	No.sig	MAPK13	-	-	-	-	-	-	-	-	-	-	-	-	-	-	-	-	-	-	-	-	-	-	-	-	-	-	+	-	-	-	-	-	-	-	+	-	-	-	-	-	-	+
0.116080630527119	6.16816860464964	0.930815182153716	0.356460376000519	0.514887209778528	-6.9072124299864	No.sig	YWHAQ	-	-	-	+	-	-	-	-	-	-	-	-	-	-	-	-	-	-	-	-	-	-	-	-	-	-	-	-	-	-	-	-	-	-	-	-	-	-	-	-	-	-
-0.230320934176921	4.42437297969886	-0.927328343252664	0.358249376399985	0.516037842809327	-6.91044719378538	No.sig	TNFSF13B	-	-	-	-	-	-	-	-	-	-	-	-	-	-	-	-	-	-	-	-	-	-	-	-	-	-	-	-	-	-	-	-	+	-	-	-	-	-	-	-	-	-
-0.18458347239978	2.95041008743128	-0.926727088981143	0.35855845067836	0.516037842809327	-6.9110037962912	No.sig	CCL28	-	-	-	-	-	-	+	-	-	-	-	-	-	-	-	-	-	-	-	-	-	-	-	-	-	-	-	-	-	-	-	-	-	-	-	-	-	-	-	-	-	-
0.255453868467598	2.87844736708889	0.922330475196973	0.360823775788496	0.51835734456572	-6.91506330045172	No.sig	NEO1	-	-	-	-	-	-	-	-	-	-	-	-	-	-	-	-	-	-	-	-	-	-	-	-	+	-	-	-	-	-	-	-	-	-	-	-	-	-	-	-	-	-
0.210083476123724	3.12950388223668	0.919156856642901	0.362464698475732	0.519082523065123	-6.91798199155285	No.sig	FBXO6	-	-	-	-	-	-	-	-	-	-	-	-	-	-	-	-	-	-	-	-	-	-	-	-	-	-	-	+	-	-	-	-	-	-	-	-	-	-	-	-	+	-
0.119683223789887	4.93255648173943	0.918822752130239	0.362637727336795	0.519082523065123	-6.91828869286483	No.sig	NAE1	-	-	-	-	-	-	-	-	-	-	-	-	-	-	-	-	-	-	-	-	-	-	-	-	-	-	-	-	-	-	-	-	-	-	-	-	-	-	-	-	+	-
0.111876264884937	5.09736307299238	0.90835949810904	0.368083479908642	0.525928287509105	-6.92783920363371	No.sig	CUL1	-	-	-	-	-	+	-	-	-	-	-	+	-	-	-	-	-	-	-	-	-	-	-	-	-	-	-	-	-	-	-	-	+	-	-	-	-	-	-	-	-	-
0.198629522564647	3.45279676145101	0.900406120087571	0.372257845954937	0.530936100435728	-6.93502801090129	No.sig	NT5E	-	-	-	-	-	-	-	-	-	-	-	-	-	-	-	-	-	-	-	-	-	-	-	-	-	-	-	-	-	-	-	+	-	-	-	-	-	-	-	-	-	-
0.201208382249982	3.01002543928724	0.896313425510194	0.374417652822097	0.53305780733918	-6.93870342800533	No.sig	FASLG	-	-	-	+	-	-	-	-	-	+	-	-	-	-	-	-	-	-	+	-	-	-	-	-	-	-	-	-	-	-	-	-	+	-	-	-	+	-	-	-	-	-
-0.0928183087208485	5.18573420706669	-0.891436301401396	0.377001826043128	0.53577499650932	-6.94306212926865	No.sig	HMGB1	-	-	-	-	-	-	-	-	-	-	-	-	-	-	+	-	-	-	-	-	-	-	-	-	-	-	-	-	-	+	+	-	-	-	-	-	-	-	-	-	-	+
0.142721277040087	6.35855414727774	0.878442922198478	0.383941596892456	0.544661335126507	-6.9545619123264	No.sig	TLR2	-	-	-	-	-	-	-	-	-	-	-	-	-	+	-	-	-	-	-	-	-	-	-	-	-	-	-	+	-	-	+	-	-	-	-	-	-	-	-	-	-	-
-0.117731237105681	4.63697726140566	-0.874759738124268	0.385923355095671	0.546495036769406	-6.95779194568218	No.sig	SMAD3	-	-	-	-	-	-	-	-	-	-	-	-	-	-	+	-	-	-	-	-	-	-	-	-	-	-	-	-	-	-	-	-	-	-	-	-	-	-	-	-	-	-
0.23137154601298	2.23024883197559	0.865193134509735	0.391100724539521	0.55252149691105	-6.96612006262916	No.sig	TNFRSF17	-	-	-	-	-	-	-	-	-	-	-	-	-	-	-	-	-	-	-	-	-	-	-	-	-	-	-	-	-	-	-	-	+	-	-	-	-	-	-	-	-	-
-0.121058701445353	4.37786861844664	-0.86432515062122	0.391572611934439	0.55252149691105	-6.96687128237987	No.sig	PLCG1	-	-	-	-	-	-	-	-	-	-	-	-	+	-	-	-	-	-	-	-	-	+	-	-	-	-	-	-	-	-	-	-	+	+	-	-	-	-	-	-	-	-
0.114834527594343	5.59244400005164	0.861600838128024	0.393056020789093	0.553629528393874	-6.96922435943008	No.sig	ETS1	-	-	-	-	-	-	-	-	-	-	-	-	-	-	-	-	-	-	-	-	-	-	-	-	-	-	-	-	-	-	-	-	-	-	-	-	-	+	-	-	-	-
-0.106004526030504	4.37296592578525	-0.857590953346456	0.395245807042953	0.554769307332349	-6.97267471248338	No.sig	IKBKE	-	-	-	-	-	-	-	-	-	-	+	-	-	-	-	-	-	-	-	-	-	-	-	-	-	-	-	-	-	-	-	-	-	-	+	-	-	-	-	-	-	+
-0.226310004980416	5.47262233868747	-0.8575569900669	0.395264386686983	0.554769307332349	-6.97270386987377	No.sig	LILRA5	-	-	-	-	-	+	-	-	-	-	-	-	-	-	-	-	-	-	-	-	-	-	-	-	-	-	-	-	-	-	-	-	-	-	-	-	-	-	-	-	-	-
-0.305643768266184	1.40453834787408	-0.851678678892702	0.398488313048917	0.558306064042034	-6.97773349677937	No.sig	IL1RAPL1	-	-	-	-	-	-	-	-	-	-	-	-	-	-	+	-	-	-	-	-	-	-	-	-	-	-	-	-	-	-	-	-	-	-	-	-	-	-	-	-	-	-
0.111746155072082	3.70866817419895	0.846045806891427	0.401592894647153	0.560721861344958	-6.98252159845321	No.sig	NDUFS8	-	-	-	-	-	-	-	-	-	-	-	-	-	-	-	-	-	-	-	-	-	-	-	-	-	-	-	-	-	-	-	-	-	-	-	-	-	+	-	-	-	-
0.143609125938448	4.2588243719795	0.84598451923855	0.401626755667007	0.560721861344958	-6.98257352498473	No.sig	EIF2AK3	-	-	-	+	-	-	-	-	-	-	-	-	-	-	-	-	-	-	-	-	-	-	-	-	-	-	-	-	-	-	-	-	-	-	-	-	-	-	-	-	+	-
-0.127313719694932	4.77560338325393	-0.841267746495636	0.404238035538509	0.561895733921748	-6.98655889010213	No.sig	SLC11A1	-	-	-	-	-	-	-	-	-	-	-	-	-	+	-	-	-	-	-	-	-	-	-	-	-	+	-	-	-	-	+	-	-	-	-	-	-	-	-	-	-	-
-0.106250611765646	5.3035089063602	-0.841073684689352	0.404345694984669	0.561895733921748	-6.98672239594655	No.sig	AKT3	-	-	-	-	-	+	-	-	-	-	-	-	-	-	-	-	-	-	-	-	-	-	-	-	-	-	-	-	-	-	-	-	-	-	-	-	-	-	-	-	-	-
0.198292740004681	4.25275323947152	0.840627536363447	0.404593271209733	0.561895733921748	-6.98709815707211	No.sig	IL18R1	-	-	-	-	-	-	-	-	-	-	-	-	-	-	+	-	-	-	-	-	-	-	-	-	-	-	-	-	-	-	-	-	-	-	-	-	-	-	-	-	-	-
-0.104048805506896	5.83558781598576	-0.837750595638922	0.406191983270063	0.563129794988042	-6.98951656001833	No.sig	LTB	-	-	-	-	-	-	-	-	-	-	-	-	-	-	-	-	-	-	-	-	-	-	-	-	-	-	-	-	-	-	-	-	+	-	-	-	-	-	-	-	-	-
0.115667326584766	5.19470892976852	0.82672520584085	0.412354679354544	0.570675847693113	-6.99871003983449	No.sig	APOBEC3G	-	-	-	-	-	-	-	-	-	-	-	-	-	-	-	-	-	-	-	-	-	-	-	-	-	-	-	-	-	-	-	-	-	-	-	-	-	-	-	-	-	+
0.253777669800817	2.16802060706626	0.821685348328408	0.415190657353128	0.573599636378101	-7.0028730531155	No.sig	PDCD1LG2	-	-	-	-	-	-	-	-	-	-	-	-	-	-	-	-	-	-	-	+	-	-	-	-	-	-	-	-	-	-	-	-	-	-	-	-	-	-	-	-	-	-
0.0933245974095577	5.42496580232451	0.815408396134428	0.418739321263737	0.577496142195032	-7.0080232895857	No.sig	MAPK9	-	-	-	-	-	-	-	-	-	-	-	-	-	-	-	-	-	-	-	-	-	-	-	-	-	-	+	-	-	-	-	-	-	-	+	-	-	-	-	-	-	+
0.162582377190965	3.71699436903834	0.812742805061576	0.420251856249621	0.578575906260329	-7.01019877660841	No.sig	SPIB	-	-	-	-	-	-	-	-	-	-	-	-	-	-	-	-	-	-	-	-	-	-	-	-	-	-	-	-	-	-	-	-	-	-	-	-	-	-	-	-	-	-
-0.436413453064877	7.36932656398272	-0.808097573564129	0.422895587964391	0.581206587964926	-7.01397334563254	No.sig	THBS1	-	-	-	-	-	-	-	+	-	-	-	-	-	-	-	-	-	-	-	-	-	-	-	-	-	-	-	-	-	+	+	-	-	-	-	+	-	-	-	-	-	-
0.0727528961194237	6.12086861622533	0.803837834934479	0.425328725039157	0.583539236948186	-7.01741615399088	No.sig	JAK1	-	-	-	-	-	-	-	-	-	-	-	-	-	-	-	-	+	+	-	-	-	+	-	-	-	-	-	-	-	-	-	-	-	-	+	-	-	-	-	-	-	-
0.121010369118841	5.16889567924565	0.801592127955218	0.426614843644276	0.584292868756322	-7.01922404474006	No.sig	KLRK1	-	-	-	-	-	-	-	-	-	-	-	-	-	-	-	-	-	-	-	-	-	-	-	-	-	-	-	-	-	-	-	-	-	+	-	-	-	-	-	-	-	-
0.18715777767084	2.57643473457464	0.796955038693193	0.42927789157688	0.586926496587011	-7.02294150630563	No.sig	IGFBP7	-	-	-	-	-	-	-	-	-	-	-	-	-	-	-	-	-	-	-	-	-	-	-	-	-	-	-	-	-	-	-	-	-	-	-	-	-	-	-	-	-	-
0.0690788342469004	7.14385310376217	0.789686521026787	0.43347212721411	0.591640958486728	-7.02872622887758	No.sig	RACK1	-	-	-	-	-	-	-	-	-	-	-	-	-	-	-	-	-	-	-	-	-	-	-	-	-	-	-	-	-	-	-	-	-	-	-	-	-	+	-	-	-	-
-0.168320582232856	4.58269570450077	-0.786043053087103	0.435583716650372	0.593032416626424	-7.03160647454907	No.sig	LAT	-	-	-	-	-	-	-	-	-	-	-	-	-	-	-	-	-	-	-	-	-	-	-	-	-	-	-	-	-	-	+	-	+	+	-	-	-	-	-	-	-	-
-0.0773642456508472	6.87269801078752	-0.785347947066263	0.43598726216041	0.593032416626424	-7.03215449642253	No.sig	CALM1	-	-	-	-	-	+	-	+	-	-	-	+	-	-	-	-	-	-	-	-	-	-	-	-	-	-	-	-	-	-	-	+	-	-	-	-	-	-	-	-	-	-
-0.26611213881527	2.30319472690842	-0.783755212937567	0.436912765033262	0.593273668957836	-7.03340842548526	No.sig	IL9R	-	-	-	-	-	-	-	-	-	-	-	-	-	-	-	-	+	-	-	-	-	-	+	-	-	-	-	-	-	-	-	-	-	-	-	-	-	-	-	-	-	-
0.109693429648157	5.38000527787174	0.77741725640808	0.440607145206707	0.597267463502425	-7.03837357325733	No.sig	APP	-	-	-	-	-	-	-	-	-	-	-	-	-	-	+	-	-	-	-	-	+	-	-	-	-	-	-	-	-	+	+	-	-	-	-	-	-	-	-	-	-	+
0.156931561525003	4.58210183210178	0.77349064646182	0.442905187614549	0.599358043990337	-7.04142993863774	No.sig	HLA-DPB1	-	-	-	-	-	-	-	-	-	-	-	-	-	-	-	-	-	-	-	-	-	-	-	-	-	-	-	-	+	-	-	-	-	-	-	-	-	-	-	-	-	-
-0.0879802138026144	4.15009910873719	-0.768688962488217	0.445724941098414	0.602146300325456	-7.04514690544809	No.sig	IL27RA	-	-	-	-	-	-	-	-	-	-	-	-	-	-	-	-	-	-	-	-	-	-	+	-	-	-	-	-	-	-	-	-	-	-	-	-	+	-	-	-	-	-
-0.0776425616246731	6.01143769325788	-0.759787418704657	0.450980095445002	0.608209550489603	-7.05197776813044	No.sig	CD36	-	-	-	-	-	-	-	-	-	-	-	-	-	-	-	-	-	-	-	-	-	-	-	-	-	-	-	+	-	-	+	-	-	-	-	+	+	-	-	+	-	-
-0.100667757666494	4.86492194550774	-0.741603296194989	0.461826943322712	0.62075581754304	-7.0656902306469	No.sig	SUGT1	-	-	-	-	-	-	-	-	-	-	-	-	-	-	-	-	-	-	-	-	+	-	-	-	-	-	-	-	-	-	-	-	-	-	+	-	-	-	-	-	-	-
0.2647374259051	1.78938654852819	0.741567253973627	0.461848590605793	0.62075581754304	-7.06571708724508	No.sig	IFNL4	-	-	-	-	-	-	-	-	-	-	-	-	-	-	-	-	-	-	-	-	-	-	-	-	-	-	-	-	-	-	-	-	-	-	-	-	-	-	-	-	-	-
0.143464461956576	2.84069221489595	0.73790356148216	0.464052080957873	0.62266209847647	-7.06844040043657	No.sig	PLIN4	-	-	-	-	-	-	-	-	-	-	-	-	-	-	-	-	-	-	-	-	-	-	-	-	-	-	-	-	-	-	-	-	-	-	-	-	-	-	-	+	-	-
0.0967827792299913	5.15287325615568	0.73258238591938	0.467263164267927	0.624801950567468	-7.07237226245371	No.sig	KPNB1	-	-	-	-	-	-	-	-	-	-	-	-	-	-	-	-	-	-	-	-	-	+	-	-	-	-	-	-	-	-	+	-	-	-	-	-	-	-	-	-	-	-
-0.158019186158304	3.64062697084037	-0.731928959760661	0.467658350162556	0.624801950567468	-7.07285316521561	No.sig	ITGAM	-	-	-	-	-	-	-	-	+	-	-	-	-	-	-	-	-	-	-	-	-	-	-	-	+	-	-	-	-	-	+	-	-	-	-	-	+	-	-	-	-	-
0.076012126196322	4.57854196544567	0.731165503575054	0.468120322857848	0.624801950567468	-7.07341451495361	No.sig	DNAJC10	-	-	-	-	-	-	-	-	-	-	-	-	-	-	-	-	-	-	-	-	-	-	-	-	-	-	-	-	-	-	-	-	-	-	-	-	-	-	-	-	+	-
0.101123179272711	8.77420012206968	0.729256500604973	0.469276613081222	0.624801950567468	-7.07481564680215	No.sig	HLA-B	-	-	-	-	-	-	-	-	-	-	-	-	-	-	-	-	-	-	-	-	-	-	-	-	-	-	-	+	-	-	+	-	-	-	-	-	-	-	-	-	-	-
0.0856022663268216	5.43403273253709	0.728745616108574	0.469586333591691	0.624801950567468	-7.07519000753232	No.sig	NRAS	-	-	-	-	-	+	-	-	-	-	-	+	-	-	-	-	-	-	-	-	-	-	-	-	-	-	-	-	-	-	+	-	-	-	-	-	-	-	-	-	-	-
0.0696570065829482	5.46800597550729	0.724118072263044	0.472397051234915	0.627488880451068	-7.07856923419138	No.sig	ATG13	-	-	-	-	+	-	-	-	-	-	-	-	-	-	-	-	-	-	-	-	-	-	-	-	-	-	-	-	-	-	-	-	-	-	-	-	-	-	-	-	-	-
-0.0827051879616599	5.1830847983952	-0.717256742882647	0.476582066223877	0.631599328717894	-7.08354087130032	No.sig	TRIM33	-	-	-	-	-	-	-	-	-	-	-	-	-	-	-	-	-	-	-	-	-	-	-	-	-	-	-	-	-	-	-	-	-	-	-	-	-	-	-	-	-	-
0.0880832055583088	5.97897641811721	0.716435318750697	0.477084486635584	0.631599328717894	-7.08413295859248	No.sig	IL6ST	-	-	-	-	-	-	-	-	-	-	-	-	-	-	-	-	-	+	-	-	-	-	+	-	-	-	-	-	-	-	-	-	-	-	-	-	-	-	-	-	-	-
0.181598989115823	2.6863106808021	0.712949012055876	0.479220192147659	0.633369353955156	-7.08663851296706	No.sig	TGFB3	-	-	-	-	-	-	-	+	-	-	-	-	-	-	-	-	-	-	-	-	-	-	-	-	-	-	-	-	-	-	-	-	-	-	-	-	-	-	-	-	-	-
0.15915162778894	3.75074431068388	0.709051206072054	0.481614335777499	0.634643175230607	-7.08942562827718	No.sig	CD8B	-	-	-	-	-	-	-	-	-	-	-	-	-	-	-	-	-	-	-	-	-	-	-	-	-	-	-	-	-	-	-	-	-	-	-	-	-	-	-	-	-	-
-0.171816792518342	2.46449956894303	-0.708774413009963	0.481784604651735	0.634643175230607	-7.08962297908989	No.sig	ACKR4	-	-	-	-	-	-	+	-	-	-	-	-	-	-	-	-	-	-	-	-	-	-	-	-	-	-	-	-	-	-	-	-	-	-	-	-	-	-	-	-	-	-
-0.090941464876187	5.4690558878839	-0.706385634932683	0.48325545961014	0.63520168664219	-7.09132301734231	No.sig	RAB31	-	-	-	-	-	-	-	-	-	-	-	-	-	-	-	-	-	-	-	-	-	-	-	-	-	-	-	-	-	-	+	-	-	-	-	-	-	-	-	-	-	-
0.0858567341556667	3.68654426442792	0.705485077043984	0.483810616307545	0.63520168664219	-7.09196246375012	No.sig	MAVS	-	-	-	-	-	-	-	-	-	-	+	-	-	-	-	-	-	-	-	-	-	-	-	-	-	-	-	-	-	-	-	-	-	-	+	-	-	-	-	-	-	+
0.352992479651794	4.91388834814687	0.699264292023893	0.487655194197844	0.639191023138661	-7.0963577303525	No.sig	LTF	-	-	-	-	-	-	-	-	-	-	-	-	-	+	-	-	-	-	-	-	-	-	-	-	-	-	-	-	-	-	+	-	-	-	-	-	-	-	-	-	-	-
0.0983297482763511	4.43972013600536	0.692599806104894	0.49179277297085	0.643550608854594	-7.1010241429855	No.sig	SEM1	-	-	-	-	-	+	-	-	-	-	-	+	-	-	-	-	-	-	-	-	-	-	-	-	-	-	-	-	-	-	-	-	+	-	-	-	-	-	-	-	-	-
0.208942973252994	2.76988035915667	0.685136393737541	0.496449311582437	0.648061847214665	-7.1061979278713	No.sig	ALOX12	-	-	-	-	-	-	-	-	-	-	-	-	-	-	-	-	-	-	-	-	-	-	-	+	-	-	-	-	-	-	-	-	-	-	-	-	-	-	-	-	-	-
-0.254035411426994	2.0070174616537	-0.684456582584031	0.49687465713306	0.648061847214665	-7.10666645368661	No.sig	CCL21	-	-	-	-	-	-	+	-	-	-	-	-	-	-	-	-	-	-	-	-	-	-	-	-	-	-	-	-	-	+	-	-	+	-	-	-	-	-	-	-	-	-
-0.0976260048739176	4.07763106548596	-0.682190040207983	0.49829423662985	0.648846189897326	-7.10822525710668	No.sig	GLB1	-	-	-	-	-	-	-	-	-	-	-	-	-	-	-	-	-	-	-	-	-	-	-	-	-	+	-	-	-	-	+	-	-	-	-	-	-	-	-	-	-	-
0.194863341931507	3.73663480539773	0.679988633184596	0.499675145995931	0.649577689794711	-7.10973440660866	No.sig	CD40LG	-	-	-	-	-	-	-	-	-	-	-	-	-	-	-	-	-	-	-	-	-	-	-	-	-	-	-	-	-	-	-	-	+	-	-	-	-	-	-	-	-	-
0.0975251786965047	4.07797532915444	0.677523582326537	0.501223916522555	0.65052465761438	-7.11141861226893	No.sig	ITPR3	-	-	-	-	-	+	-	-	-	-	-	+	-	-	-	-	-	-	-	-	-	-	-	-	-	-	-	-	-	-	-	+	-	-	+	-	-	-	-	-	-	-
0.128146092483364	7.72912307535318	0.67594358077869	0.502217994569312	0.650638129798895	-7.11249496503905	No.sig	HLA-DRA	-	-	-	-	-	-	-	-	-	-	-	-	-	-	-	-	-	-	-	-	-	-	-	-	-	-	-	-	+	-	-	-	-	-	-	-	-	-	-	-	-	-
-0.228979027563361	4.7892022131858	-0.6736721511216	0.503648974492921	0.650638129798895	-7.11403802038194	No.sig	MAFB	-	-	-	-	-	-	-	-	-	-	-	-	-	-	-	-	-	-	-	-	-	-	-	-	-	-	-	-	-	-	-	+	-	-	-	-	-	-	-	-	-	-
0.290002377651376	2.97572880079876	0.673475802494815	0.503772776414277	0.650638129798895	-7.11417116688277	No.sig	IL22	-	-	-	-	-	-	-	-	-	-	-	-	-	-	-	-	-	-	-	-	-	-	+	-	-	-	-	-	-	-	-	-	-	-	-	-	+	-	-	-	-	-
-0.244379953097722	1.48282280106114	-0.669308582433245	0.506404195164833	0.652973214253191	-7.11698802424032	No.sig	IL17RC	-	-	-	-	-	-	-	-	-	-	-	-	-	-	-	+	-	-	-	-	-	-	-	-	-	-	-	-	-	-	-	-	-	-	-	-	-	-	-	-	-	-
-0.082629231297328	4.48174696492746	-0.665271735133935	0.508960375232938	0.655203859674869	-7.11970038250951	No.sig	TRAT1	-	-	-	-	-	-	-	-	-	-	-	-	-	-	-	-	-	-	-	-	-	-	-	-	-	-	-	-	-	-	-	-	-	-	-	-	-	-	-	-	-	-
-0.215545281411863	1.94759533891409	-0.659875391434997	0.512388256967444	0.657645161527323	-7.12330101158056	No.sig	CXCL14	-	-	-	-	-	-	+	-	-	-	-	-	-	-	-	-	-	-	-	-	-	-	-	-	-	-	-	-	-	-	-	-	-	-	-	-	-	-	-	-	-	-
-0.13570030561099	5.25287292181516	-0.659675615428879	0.512515397003639	0.657645161527323	-7.12343375607542	No.sig	PLCG2	-	-	-	-	-	+	-	-	-	-	-	+	-	-	-	-	-	-	-	-	-	-	-	-	-	-	-	-	-	-	-	-	+	+	-	-	-	-	-	-	-	-
0.075872241901403	4.84175284211721	0.652885913885939	0.516846507574567	0.66113575660678	-7.12792180287928	No.sig	BCR	-	-	-	-	-	-	-	-	-	-	-	-	-	-	-	-	-	-	-	-	-	-	-	-	-	-	-	-	-	-	+	-	-	-	-	-	-	-	-	-	-	-
0.248803579498349	5.99607177398417	0.65279737686559	0.51690311361438	0.66113575660678	-7.12798002514981	No.sig	CTSL	-	-	-	+	-	-	-	-	-	-	-	-	-	-	-	-	-	-	-	-	-	-	-	-	-	+	-	+	+	-	-	-	-	-	-	-	-	-	-	-	-	-
-0.17688644956395	3.34107403617536	-0.644495275442052	0.522225722232328	0.666867951256419	-7.13340502664036	No.sig	CCL24	-	-	-	-	-	-	+	-	-	-	-	-	-	-	-	-	-	-	-	-	-	-	-	-	-	-	-	-	-	+	-	-	-	-	-	-	-	-	-	-	-	-
-0.238205938804856	1.78317496346165	-0.639820117750469	0.525235768660702	0.669633383517583	-7.13642995428331	No.sig	IL22RA1	-	-	-	-	-	-	-	-	-	-	-	-	-	-	-	-	-	-	-	-	-	-	+	-	-	-	-	-	-	-	-	-	-	-	-	-	+	-	-	-	-	-
0.113337792209146	4.5695212728685	0.631098618990658	0.530875362296911	0.67573701814037	-7.14201504844407	No.sig	DYSF	-	-	-	-	-	-	-	-	-	-	-	-	-	-	-	-	-	-	-	-	-	-	-	-	-	-	-	-	-	-	+	-	-	-	-	-	-	-	-	-	-	-
-0.135055526633815	7.41106883970646	-0.61943736103794	0.538465070875014	0.684299360903663	-7.1493648428671	No.sig	ALOX5AP	-	-	-	-	-	-	-	-	-	-	-	-	-	-	-	-	-	-	-	-	-	-	-	+	-	-	-	-	-	-	-	+	-	-	-	-	-	-	-	-	-	-
-0.130271348088677	6.08773474715354	-0.617455684846855	0.539760395723809	0.684785409733779	-7.1506004283035	No.sig	FPR2	-	-	-	-	-	-	-	-	-	-	-	-	-	-	-	-	-	-	-	-	-	-	-	-	-	-	-	-	-	+	+	-	-	-	-	-	-	-	-	-	-	-
0.0686056204382602	4.80346105132928	0.616211298716583	0.540574610962605	0.684785409733779	-7.15137431689681	No.sig	HCST	-	-	-	-	-	-	-	-	-	-	-	-	-	-	-	-	-	-	-	-	-	-	-	-	-	-	-	-	-	-	-	-	-	+	-	-	-	-	-	-	-	-
-0.201492837948066	2.64266268278402	-0.604444544467344	0.548304876871253	0.692652384099264	-7.15861608587587	No.sig	BLK	-	-	-	-	-	+	-	-	-	-	-	-	-	-	-	-	-	-	-	-	-	-	-	-	-	-	-	-	-	-	-	-	-	-	-	-	-	-	-	-	-	-
-0.0717636302616483	5.20721768662757	-0.604023690612197	0.548582399299019	0.692652384099264	-7.15887254976698	No.sig	NFATC3	-	-	-	-	-	+	-	-	-	-	-	+	-	-	-	-	-	-	-	-	-	-	-	-	-	-	-	-	-	-	-	-	-	-	-	-	-	-	-	-	-	-
0.0897606753847294	5.15592147842972	0.602776526205602	0.549405232784915	0.692652384099264	-7.15963152491954	No.sig	MS4A1	-	-	-	-	-	-	-	-	-	-	-	-	-	-	-	-	-	-	-	+	-	-	-	-	-	-	-	-	-	-	-	-	-	-	-	-	-	-	-	-	-	-
0.0726827765056077	5.97052997427119	0.598327518129504	0.552345625467908	0.695254096819128	-7.16232642210852	No.sig	IL10RA	-	-	-	-	-	-	-	-	-	-	-	-	-	-	-	-	-	-	-	-	-	-	+	-	-	-	-	-	-	-	-	-	-	-	-	-	+	-	-	-	-	-
0.0660794987878438	5.87504891103624	0.595355030898326	0.554314597250107	0.696626744246173	-7.16411598123468	No.sig	CD45RA	-	-	-	-	-	-	-	-	-	-	-	-	-	-	-	-	-	-	-	+	-	-	-	-	-	-	-	-	-	-	+	-	-	-	-	-	-	-	-	-	-	-
0.0888720122104345	6.05251417704739	0.589032740044077	0.558514208406265	0.700793935547734	-7.16789304047843	No.sig	FGR	-	-	-	-	-	-	+	-	-	-	-	-	-	-	-	-	-	-	-	-	-	-	-	-	-	-	-	-	-	-	+	-	-	-	-	-	-	-	+	-	-	-
0.111991260758598	4.97309993342314	0.587580093809271	0.559481382021302	0.70089847700299	-7.1687552623336	No.sig	IL6R	-	-	-	-	-	-	-	-	-	-	-	-	+	-	-	-	-	+	-	-	-	-	+	-	-	-	-	-	-	+	-	-	-	-	-	-	-	-	-	-	-	-
0.16203892016448	4.42362841466881	0.580025451951133	0.564524732594275	0.704859517759477	-7.17320548368401	No.sig	BNIP3	-	-	-	-	-	-	-	-	-	-	-	-	-	-	-	-	-	-	-	-	-	-	-	-	-	-	-	-	-	-	-	-	-	-	-	-	-	+	-	-	-	-
0.0903151515658784	3.94656290260837	0.579420085371385	0.564929838792288	0.704859517759477	-7.17355962938953	No.sig	ATG4A	-	-	-	-	+	-	-	-	-	-	-	-	-	-	-	-	-	-	-	-	-	-	-	-	-	-	-	-	-	-	-	-	-	-	-	-	-	-	-	-	-	-
0.0748374062187623	5.10504123477279	0.57860382192309	0.565476303382397	0.704859517759477	-7.17403657434151	No.sig	PLEKHA1	-	-	-	-	-	-	-	-	-	-	-	-	-	-	-	-	-	-	-	-	-	-	-	-	-	-	-	-	-	-	-	-	-	-	-	-	-	+	-	-	-	-
0.0996759950222581	3.9809316971245	0.57752547086293	0.566198629019908	0.704859517759477	-7.17466564080548	No.sig	SORT1	-	-	-	-	-	-	-	-	-	-	-	-	-	-	-	-	-	-	-	-	-	-	-	-	-	+	-	-	-	-	-	-	-	-	-	-	-	-	-	-	-	-
0.0870568033122885	5.36269072568676	0.572221055979178	0.569758380657159	0.708179303857566	-7.17774316619938	No.sig	KLRB1	-	-	-	-	-	-	-	-	-	-	-	-	-	-	-	-	-	-	-	-	-	-	-	-	-	-	-	-	-	-	-	-	-	+	-	-	-	-	-	-	-	-
0.0858391204675791	5.54442456656308	0.568326647496788	0.572378873578698	0.71032307785275	-7.17998479175728	No.sig	CTSA	-	-	+	-	-	-	-	-	-	-	-	-	-	-	-	-	-	-	-	-	-	-	-	-	-	+	-	-	+	-	+	-	-	-	-	-	-	-	-	-	-	-
0.216557609263745	1.75858327844815	0.566094709004135	0.573883368413378	0.711077361174701	-7.1812626868564	No.sig	C2	-	-	-	-	-	-	-	-	+	-	-	-	-	-	-	-	-	-	-	-	-	-	-	-	-	-	-	-	-	-	-	-	-	-	-	-	-	-	-	-	-	-
-0.174552380976443	4.20549460662061	-0.554447849995472	0.581765394979572	0.719213210243253	-7.18785053941995	No.sig	ADGRG3	-	-	-	-	-	-	-	-	-	-	-	-	-	-	-	-	-	-	-	-	-	-	-	-	-	-	-	-	-	-	+	-	-	-	-	-	-	-	-	-	-	-
-0.064651111315073	5.27078045250699	-0.553315537846929	0.582534461899698	0.719213210243253	-7.18848379992092	No.sig	STAT6	-	-	-	-	-	-	-	-	-	-	+	-	-	-	-	-	-	-	-	-	-	-	-	-	-	-	-	-	-	-	-	-	-	-	-	-	+	-	-	-	-	-
-0.115768778216693	5.04455899568777	-0.552379838143875	0.583170358368741	0.719213210243253	-7.18900613743433	No.sig	ANPEP	-	-	+	-	-	-	-	-	-	-	-	-	-	-	-	-	-	-	-	-	-	-	-	-	-	-	-	-	-	-	+	-	-	-	-	-	-	-	-	-	-	-
0.150777717712362	2.595612964162	0.546645923371987	0.587074361576501	0.72290367815243	-7.1921879193701	No.sig	IL17A	-	-	-	-	-	-	-	-	-	-	-	-	-	-	-	+	-	-	-	-	-	-	-	-	-	-	-	-	-	-	-	-	-	-	-	-	-	-	-	-	-	-
-0.11039800567688	6.09328157686754	-0.53170610292679	0.597304465807877	0.734360374241312	-7.20032399997022	No.sig	ITGAX	-	-	-	-	-	-	-	-	+	-	-	-	-	-	-	-	-	-	-	-	-	-	-	-	-	-	-	-	-	-	+	-	-	-	-	-	+	-	-	-	-	-
0.103778462309126	4.25329186266085	0.52947554786687	0.598838988354096	0.735107303041483	-7.20151961892178	No.sig	GPX7	-	-	-	-	-	-	-	-	-	-	-	-	-	-	-	-	-	-	-	-	-	-	-	-	-	-	-	-	-	-	-	-	-	-	-	-	-	+	-	-	-	-
0.166975036836911	1.9537061061317	0.521690488001363	0.604209141722858	0.740553090241462	-7.20565361000458	No.sig	ELANE	-	-	-	-	-	-	-	-	+	-	-	-	-	+	-	-	-	-	-	-	-	-	-	-	-	-	-	-	-	-	+	-	-	-	-	-	-	-	-	-	-	-
0.193680565960502	1.47156707617055	0.508141760397825	0.613607823917386	0.750912043775443	-7.21270375582384	No.sig	CRP	-	-	-	-	-	-	-	-	+	-	-	-	-	-	-	-	-	-	-	-	-	-	-	-	-	-	-	-	-	-	-	-	-	-	-	-	-	-	-	-	-	-
0.0615465856948318	6.56460165907452	0.494606431022175	0.623063013500504	0.76130811973174	-7.21956360019078	No.sig	ATM	-	-	-	+	-	-	-	-	-	-	-	-	-	-	-	-	-	-	-	-	-	-	-	-	-	-	-	-	-	-	+	-	+	-	-	-	-	-	-	-	-	-
0.0507751911505155	5.92780733358834	0.487389371715993	0.6281309743681	0.763730260640702	-7.2231463284961	No.sig	CD81	-	-	-	-	-	+	-	-	+	-	-	-	-	-	-	-	-	-	-	-	-	-	-	-	-	-	-	-	-	-	-	-	-	-	-	-	-	-	-	-	-	-
0.0846730282384472	3.92207524381769	0.486392081417875	0.628832721647145	0.763730260640702	-7.22363730683949	No.sig	CDK4	-	-	-	-	-	-	-	-	-	-	-	-	-	-	-	-	-	-	-	-	-	-	-	-	-	-	-	-	-	-	-	-	-	-	-	-	-	-	-	-	-	-
-0.0711832344195059	3.95483486168133	-0.486388425913463	0.628835294493563	0.763730260640702	-7.22363910465732	No.sig	NOTCH1	-	-	-	-	-	-	-	-	-	-	-	-	-	-	-	-	-	-	-	-	-	-	-	-	-	-	-	-	-	-	-	-	-	-	-	-	-	-	-	-	-	-
0.0651854547843084	4.65785026768556	0.486299790577962	0.628897679947514	0.763730260640702	-7.22368269240729	No.sig	DDIT3	-	-	-	+	-	-	-	-	-	-	-	-	-	-	-	-	-	-	-	-	-	-	-	-	-	-	+	-	-	-	-	-	-	-	-	-	-	-	-	-	+	-
0.161697544905361	3.83312788879741	0.475736969923742	0.63635170303123	0.771600765296278	-7.22882076627141	No.sig	DEFA4	-	-	-	-	-	-	-	-	-	-	-	-	-	+	-	-	-	-	-	-	-	-	-	-	-	-	-	-	-	-	+	-	-	-	+	-	-	-	-	-	-	-
0.224546767511206	2.45314356736026	0.470086522221379	0.640354836517088	0.775269290622978	-7.23152341510112	No.sig	IL2	-	-	-	-	-	-	-	-	-	-	-	-	-	-	-	-	+	-	-	-	-	-	+	-	-	-	-	-	-	-	-	-	-	-	-	-	-	-	-	-	-	-
0.122455153912546	2.32146266564325	0.467982807033663	0.641848008926674	0.77589248640069	-7.23252146116396	No.sig	ACE	-	-	+	-	-	-	-	-	-	-	-	-	-	-	-	-	-	-	-	-	-	-	-	-	-	-	-	-	-	-	-	-	-	-	-	-	-	-	-	-	-	-
0.129890693506958	2.74147119865957	0.462638421571964	0.645648046436042	0.777910057985022	-7.2350369932388	No.sig	KITLG	NA	NA	NA	NA	NA	NA	NA	NA	NA	NA	NA	NA	NA	NA	NA	NA	NA	NA	NA	NA	NA	NA	+	NA	NA	NA	+	NA	NA	NA	NA	NA	NA	NA	NA	NA	+	NA	NA	NA	NA	NA
0.137089153930105	3.86099782932554	0.46188663208703	0.646183362626087	0.777910057985022	-7.23538855277906	No.sig	ZBP1	-	-	-	-	-	-	-	-	-	-	+	-	-	-	-	-	-	-	-	-	-	-	-	-	-	-	-	-	-	-	-	-	-	-	-	-	-	-	-	-	-	-
0.156087812443176	2.60463769758022	0.461498322600347	0.646459934693732	0.777910057985022	-7.23556991606075	No.sig	IL31RA	-	-	-	-	-	-	-	-	-	-	-	-	-	-	-	-	-	+	-	-	-	-	-	-	-	-	-	-	-	-	+	-	-	-	-	-	-	-	-	-	-	-
-0.16834112870505	4.06397324748067	-0.459934461811499	0.647574298437689	0.778070331304678	-7.2362987997022	No.sig	FOS	-	-	-	-	-	+	-	-	-	-	-	-	-	-	-	-	-	-	-	-	-	-	-	-	-	-	+	-	-	-	-	-	-	-	-	-	-	-	-	-	-	-
0.0847252644914886	4.01196290966239	0.457995892994933	0.648956799122749	0.778502633305826	-7.23719892198295	No.sig	CD6	-	-	-	-	-	-	-	-	-	-	-	-	-	-	-	-	-	-	-	-	-	-	-	-	+	-	-	-	-	-	-	-	-	-	-	-	-	-	-	-	-	-
-0.0446549620044721	5.23624947461098	-0.456677778183732	0.649897532469681	0.778502633305826	-7.23780880010017	No.sig	RAB5C	-	-	-	-	-	-	-	-	-	-	-	-	-	-	-	-	-	-	-	-	-	-	-	-	-	-	-	-	-	-	+	-	-	-	-	-	-	-	+	-	-	-
0.0776354236351949	3.46494678740892	0.452796345930023	0.652671032703012	0.78064574499772	-7.23959457508031	No.sig	WIPI1	-	-	-	-	+	-	-	-	-	-	-	-	-	-	-	-	-	-	-	-	-	-	-	-	-	-	-	-	-	-	-	-	-	-	-	-	-	-	-	-	-	-
0.0613118676245413	3.81758056496992	0.450381616893357	0.654398994696011	0.781533739147495	-7.24069791956821	No.sig	CHUK	-	-	-	-	-	+	-	-	-	-	+	+	-	-	-	-	-	-	-	-	-	-	-	-	-	-	-	-	-	-	-	-	+	-	+	-	-	-	-	-	-	+
0.0831654169010025	3.99677780034084	0.448794545170121	0.655535732242146	0.78171403859853	-7.24141990184533	No.sig	ICOSLG	-	-	-	-	-	-	-	-	-	-	-	-	-	-	-	-	-	-	-	-	-	-	-	-	-	-	-	-	-	-	-	-	-	-	-	-	-	-	-	-	-	-
-0.0928512157549942	4.7939023549834	-0.445029824453869	0.658235494566751	0.783754875662813	-7.24312241762763	No.sig	CR1	-	-	-	-	-	-	-	-	+	-	-	-	-	-	-	-	-	-	-	-	-	-	-	-	-	-	-	-	-	-	+	-	-	-	-	-	-	-	-	-	-	-
0.144917726311694	1.84029127696899	0.43961447980431	0.662127014394811	0.786281680735137	-7.24554644047982	No.sig	TNFSF18	-	-	-	-	-	-	-	-	-	-	-	-	-	-	-	-	-	-	-	-	-	-	-	-	-	-	-	-	-	-	-	-	+	-	-	-	-	-	-	-	-	-
0.0477381557556816	4.36315063315303	0.439317522337337	0.66234068440236	0.786281680735137	-7.24567851333998	No.sig	IKBKG	-	-	-	-	-	+	-	-	-	-	+	+	-	-	-	-	-	-	-	-	-	-	-	-	-	-	-	-	-	-	-	-	+	-	+	-	-	-	-	-	-	+
0.0978274718338266	6.07176820106518	0.42711600056557	0.671144371994734	0.795541834068496	-7.25102859942456	No.sig	CD68	-	-	-	-	-	-	-	-	-	-	-	-	-	-	-	-	-	-	-	-	-	-	-	-	-	+	-	-	-	-	+	-	-	-	-	-	-	-	-	-	-	-
0.0693349531587752	5.72458437091195	0.423512981982744	0.673753026007496	0.796515915175226	-7.25257983572748	No.sig	GNLY	-	-	-	-	-	-	-	-	-	-	-	-	-	+	-	-	-	-	-	-	-	-	-	-	-	-	-	-	-	-	-	-	-	-	-	-	-	-	-	-	-	-
-0.156045558671664	4.41524980344452	-0.423206647535904	0.673975005148268	0.796515915175226	-7.25271112260342	No.sig	ALPL	-	-	-	-	-	-	-	-	-	-	-	-	-	-	-	-	-	-	-	-	-	-	-	-	-	-	-	-	-	-	+	-	-	-	-	-	-	-	-	-	-	-
0.14844760955098	1.97357242092302	0.421023642532863	0.675557722182318	0.797198323944313	-7.25364397026224	No.sig	PNOC	-	-	-	-	-	-	-	-	-	-	-	-	-	-	-	-	-	-	-	-	-	-	-	-	-	-	-	-	-	-	-	-	-	-	-	-	-	-	-	-	-	-
0.114384104506108	1.98591327426939	0.417633249089143	0.678018747861041	0.798913621179503	-7.25508326595053	No.sig	CCL25	-	-	-	-	-	-	+	-	-	-	-	-	-	-	-	-	-	-	-	-	-	-	-	-	-	-	-	-	-	+	-	-	-	-	-	-	-	-	-	-	-	-
-0.0933437541912179	3.62940750417035	-0.414522791687933	0.680279691638161	0.799375420783854	-7.25639355901113	No.sig	AIM2	-	-	-	-	-	-	-	-	-	-	+	-	-	-	-	-	-	-	-	-	+	-	-	-	-	-	-	-	-	-	-	-	-	-	+	-	-	-	-	-	-	-
-0.0626558282447828	6.2669433068624	-0.414320626419392	0.68042674530782	0.799375420783854	-7.25647838531289	No.sig	IFNAR1	-	-	-	-	-	-	-	-	-	-	-	-	-	-	-	-	-	-	-	-	-	-	+	-	-	-	-	-	-	-	-	-	-	-	+	-	-	-	-	-	-	-
0.121194098294815	2.88435441487428	0.412311712530063	0.681888695585582	0.799907892898471	-7.25731907016033	No.sig	IL13	-	-	-	-	-	-	-	-	-	-	-	-	-	-	+	-	-	-	-	-	-	-	+	-	-	-	-	-	-	-	+	+	-	-	-	-	-	-	-	-	-	-
-0.0808789649404631	5.98001035733902	-0.409724610073654	0.683773225699017	0.800597593541094	-7.25839573553112	No.sig	GNS	-	-	-	-	-	-	-	-	-	-	-	-	-	-	-	-	-	-	-	-	-	-	-	-	-	+	-	-	-	-	+	-	-	-	-	-	-	-	-	-	-	-
-0.0573130602807345	5.03845704484549	-0.408733394252205	0.684495798765274	0.800597593541094	-7.25880646287224	No.sig	PSMB10	-	-	-	-	-	+	-	-	-	-	-	+	-	-	-	-	-	-	-	-	-	-	-	-	-	-	-	+	-	-	-	-	+	-	-	-	-	-	-	-	-	-
0.0660721964306905	3.4078530006847	0.398322368361857	0.692103063014842	0.808302988174919	-7.26306074659552	No.sig	CXCR3	-	-	-	-	-	-	+	-	-	-	-	-	-	-	-	-	-	-	-	-	-	-	-	-	-	-	-	-	-	-	-	-	-	-	-	-	-	-	-	-	-	-
0.0847803501899083	3.779271243222	0.394451825922039	0.694939476435195	0.810422065901632	-7.26461456768321	No.sig	KLRC1	-	-	-	-	-	-	-	-	-	-	-	-	-	-	-	-	-	-	-	-	-	-	-	-	-	-	-	-	-	-	-	-	-	+	-	-	-	-	-	-	-	-
0.144002184242461	1.74396810244936	0.392486855770729	0.696381136138603	0.8104720868023	-7.26539763078116	No.sig	IL1RAPL2	-	-	-	-	-	-	-	-	-	-	-	-	-	-	+	-	-	-	-	-	-	-	-	-	-	-	-	-	-	-	-	-	-	-	-	-	-	-	-	-	-	-
0.142970422494755	1.96410996271235	0.391607817919551	0.697026435307905	0.8104720868023	-7.26574667929215	No.sig	IL17RE	-	-	-	-	-	-	-	-	-	-	-	-	-	-	-	+	-	-	-	-	-	-	-	-	-	-	-	-	-	-	-	-	-	-	-	-	-	-	-	-	-	-
0.106744065795528	5.30215012185959	0.38927103811966	0.69874295625792	0.811278425054949	-7.26667078613711	No.sig	C3AR1	-	-	-	-	-	-	-	-	+	-	-	-	-	-	-	-	-	-	-	-	-	-	-	-	-	-	-	-	-	+	+	-	-	-	-	-	-	-	-	-	-	-
0.0809952505873507	2.74291396071443	0.384827014387849	0.702011765961113	0.813882061998776	-7.26841305897378	No.sig	SELENOS	-	-	-	-	-	-	-	-	-	-	-	-	-	-	-	-	-	-	-	-	-	-	-	-	-	-	-	-	-	-	-	-	-	-	-	-	-	+	-	-	+	-
0.08381585800294	4.74400480361995	0.382072028907656	0.704041061614957	0.815043156000965	-7.26948316222481	No.sig	CD79A	-	-	-	-	-	+	-	-	-	-	-	-	-	-	-	-	-	-	-	-	-	-	-	-	-	-	-	-	-	-	-	-	-	-	-	-	-	-	-	-	-	-
-0.133216395186469	1.12114364045257	-0.375022136399125	0.709243811880721	0.81985250009984	-7.27218670498321	No.sig	IL11	-	-	-	-	-	-	-	-	-	-	-	-	-	-	-	-	-	+	-	-	-	-	+	-	-	-	-	-	-	-	-	-	-	-	-	-	-	-	-	-	-	-
0.117532330637066	1.95028252146946	0.373643148167428	0.710263136908688	0.81985250009984	-7.27270967530228	No.sig	IL17B	-	-	-	-	-	-	-	-	-	-	-	-	-	-	-	+	-	-	-	-	-	-	-	-	-	-	-	-	-	-	-	-	-	-	-	-	-	-	-	-	-	-
0.0577758044888693	6.99442765711268	0.369749273297752	0.713144303722947	0.821981733796944	-7.27417605396275	No.sig	HSP90B1	-	-	-	-	-	-	-	-	-	-	-	-	-	-	-	-	-	-	-	-	-	-	-	-	-	-	-	-	-	-	-	-	-	-	-	-	+	-	-	-	+	-
-0.0442953997070317	5.16129303219909	-0.353685376044281	0.725074576463515	0.833507251609815	-7.28006394701164	No.sig	MAP2K4	-	-	-	-	-	-	-	-	-	-	-	-	-	-	+	+	-	-	-	-	-	-	-	-	-	-	+	-	-	-	-	+	-	-	-	-	-	-	-	-	-	-
0.0406252356868222	5.54478741223138	0.353455368771028	0.725245906192651	0.833507251609815	-7.28014636249626	No.sig	PTPN4	-	-	-	-	-	-	-	-	-	-	-	-	-	-	+	-	-	-	-	-	-	-	-	-	-	-	-	-	-	-	-	-	-	-	-	-	-	-	-	-	-	-
0.132710782963177	3.98963199292697	0.343665483748282	0.732551315180268	0.84068479441093	-7.28360478230052	No.sig	BPI	-	-	-	-	-	-	-	-	-	-	-	-	-	+	-	-	-	-	-	-	-	-	-	-	-	-	-	-	-	-	+	-	-	-	-	-	-	-	-	-	-	-
0.0369463145707292	6.1127543530674	0.338681573166268	0.736280074082371	0.843742917264914	-7.2853282870253	No.sig	ATG3	-	-	-	-	+	-	-	-	-	-	-	-	-	-	-	-	-	-	-	-	-	-	-	-	-	-	-	-	-	-	-	-	-	-	-	-	-	-	-	-	-	-
0.0873487611282762	2.91112818433499	0.336701323841694	0.737763400459541	0.843903353445084	-7.28600612772056	No.sig	GSTM4	-	-	-	-	-	-	-	-	-	-	-	-	-	-	-	-	-	-	-	-	-	-	-	+	-	-	-	-	-	-	-	-	-	-	-	-	-	-	-	-	-	-
-0.101681809369556	1.79517330888359	-0.335653811403266	0.738548458122179	0.843903353445084	-7.28636309185357	No.sig	IL17C	-	-	-	-	-	-	-	-	-	-	-	-	-	-	-	+	-	-	-	-	-	-	-	-	-	-	-	-	-	-	-	-	-	-	-	-	-	-	-	-	-	-
0.077274622563884	4.42285922896974	0.332008312620101	0.741282761018156	0.845706734360589	-7.28759674802755	No.sig	SIGLEC5	-	-	-	-	-	-	-	-	-	-	-	-	-	-	-	-	-	-	-	-	-	-	-	-	-	-	-	-	-	-	+	-	-	-	-	-	-	-	-	-	-	-
0.0307749370277798	5.37312133633862	0.330706995640243	0.742259630662005	0.845706734360589	-7.28803387238335	No.sig	DNAJA2	-	-	-	-	-	-	-	-	-	-	-	-	-	-	-	-	-	-	-	-	-	-	-	-	-	-	-	-	-	-	-	-	-	-	-	-	-	-	-	-	+	-
0.107292553064337	2.80019659101126	0.328057604223853	0.744249790956624	0.84578564565378	-7.28891854529485	No.sig	IL18BP	-	-	-	-	-	-	-	-	-	-	-	-	-	-	+	-	-	-	-	-	-	-	-	-	-	-	-	-	-	-	-	-	-	-	-	-	-	+	-	-	-	-
0.0442468841628727	4.33912433667627	0.325878988727261	0.745887635932384	0.84578564565378	-7.28964071038915	No.sig	CRK	-	-	-	-	-	-	+	+	-	-	-	-	-	-	-	-	-	-	-	-	-	-	-	-	-	-	-	-	-	-	-	-	-	-	-	-	-	-	-	-	-	-
0.11906900472135	1.79520510331034	0.325119224645602	0.746459092109879	0.84578564565378	-7.28989142938694	No.sig	IL20RA	-	-	-	-	-	-	-	-	-	-	-	-	-	-	-	-	-	-	-	-	-	-	+	-	-	-	-	-	-	-	-	-	-	-	-	-	+	-	-	-	-	-
-0.0800054482072321	3.77828468200955	-0.323604120160976	0.747599105962989	0.84578564565378	-7.29038966788718	No.sig	SCARB2	-	-	-	-	-	-	-	-	-	-	-	-	-	-	-	-	-	-	-	-	-	-	-	-	-	+	-	-	-	-	-	-	-	-	-	-	-	-	-	-	-	-
0.0667249798878375	8.68869534393036	0.322698988514655	0.748280428154143	0.84578564565378	-7.29068621250725	No.sig	S100A8	NA	NA	NA	+	+	NA	+	NA	NA	NA	NA	NA	NA	NA	NA	NA	NA	NA	NA	NA	NA	NA	NA	NA	NA	NA	+	+	NA	NA	NA	NA	+	NA	NA	NA	NA	+	NA	NA	NA	NA
0.073025357181652	3.14419294571589	0.322104171838859	0.748728276480396	0.84578564565378	-7.29088063951806	No.sig	KLRD1	-	-	-	-	-	-	-	-	-	-	-	-	-	-	-	-	-	-	-	-	-	-	-	-	-	-	-	-	-	-	-	-	-	+	-	-	-	-	-	-	-	-
0.0946419904366474	2.17892212395901	0.317930762811791	0.751872960964293	0.848129812296848	-7.29223475076468	No.sig	MKNK1	-	-	-	-	-	-	-	-	-	-	-	-	+	-	-	-	-	-	-	-	-	-	-	-	-	-	-	-	-	-	-	-	-	-	-	-	-	-	-	-	-	-
-0.0398252638250781	6.37381960206257	-0.314441632876006	0.754505302412044	0.84989020569993	-7.29335334138114	No.sig	ATP6V0D1	-	-	-	-	-	-	-	-	-	-	-	-	-	-	-	-	-	-	-	-	-	-	-	-	-	+	-	-	-	-	-	-	-	-	-	-	-	-	+	-	-	-
0.117286023109538	2.02179438468938	0.307470077657423	0.759773709885205	0.854610711970167	-7.29555154667933	No.sig	BDKRB1	-	-	+	-	-	-	-	-	+	-	-	-	-	-	-	-	-	-	-	-	-	-	-	-	-	-	-	-	-	-	-	-	-	-	-	-	-	-	-	-	-	-
-0.071914016895715	3.03743701313126	-0.305455246120797	0.761298473573317	0.855112874707706	-7.29617769987958	No.sig	FCRL2	-	-	-	-	-	-	-	-	-	-	-	-	-	-	-	-	-	-	-	-	-	-	-	-	-	-	-	-	-	-	-	-	-	-	-	-	-	-	-	-	-	-
0.110135275724791	1.85096486210287	0.302770882042753	0.763331403344617	0.855230690335241	-7.29700555317219	No.sig	DEFB103A/B	-	-	-	-	-	-	-	-	-	-	-	-	-	+	-	-	-	-	-	-	-	-	-	-	-	-	-	-	-	-	-	-	-	-	+	-	-	-	-	-	-	-
0.0997155784156169	1.80867447417213	0.302468758884826	0.763560313691489	0.855230690335241	-7.29709827163883	No.sig	NTNG2	-	-	-	-	-	-	-	-	-	-	-	-	-	-	-	-	-	-	-	-	-	-	-	-	+	-	-	-	-	-	-	-	-	-	-	-	-	-	-	-	-	-
0.0957963570605711	1.9041112639586	0.288326754888668	0.774298824492547	0.866035215546671	-7.30133509631098	No.sig	IFNA1/13	-	-	-	-	-	-	-	-	-	-	+	-	-	-	-	-	-	-	-	-	-	-	+	-	-	-	-	-	-	-	-	-	-	-	+	-	-	-	-	-	-	+
0.0822419680615747	2.19564149297792	0.286793423096725	0.775465857081276	0.86611890797951	-7.30178232293692	No.sig	CX3CL1	-	-	-	-	-	-	+	-	-	-	-	-	-	-	-	-	-	-	-	-	-	-	-	-	-	-	-	-	-	+	+	-	-	-	-	-	-	-	-	-	-	-
0.0670248874949449	2.95764223684551	0.281194260084253	0.779731851313343	0.869516043649525	-7.30339524273993	No.sig	KIR2DL1	-	-	-	-	-	-	-	-	-	-	-	-	-	-	-	-	-	-	-	-	-	-	-	-	-	-	-	-	-	-	-	-	-	+	-	-	-	-	-	-	-	-
0.0958701170649872	2.12827847964686	0.279924276012262	0.78070040741294	0.869516043649525	-7.30375666985343	No.sig	AGT	-	-	+	-	-	-	-	-	-	-	-	-	-	-	-	-	-	-	-	-	-	-	-	-	-	-	-	-	-	-	-	-	-	-	-	+	-	-	-	-	-	-
0.048909966031436	4.65238899324611	0.27512564905807	0.784363245145016	0.871604660363529	-7.30510759630023	No.sig	HLA-DQB1	-	-	-	-	-	-	-	-	-	-	-	-	-	-	-	-	-	-	-	-	-	-	-	-	-	-	-	-	+	-	-	-	-	-	-	-	-	-	-	-	-	-
0.0694502574934864	2.78477312419046	0.274588019711159	0.78477393127309	0.871604660363529	-7.30525750097088	No.sig	IL7	-	-	-	-	-	-	-	-	-	-	-	-	-	-	-	-	-	-	-	-	-	-	+	-	-	-	-	-	-	-	-	-	-	-	-	-	+	-	-	-	-	-
-0.065451947370876	4.8848539814722	-0.269626628701185	0.788566755871586	0.874592220148486	-7.30662706550427	No.sig	ENTPD1	-	-	-	-	-	-	-	-	-	-	-	-	-	-	-	-	-	-	-	-	-	-	-	-	-	-	-	-	-	-	-	+	-	-	-	-	-	-	-	-	-	-
-0.0506248826213582	4.34822639410567	-0.267746524001001	0.790005391798603	0.874964072201525	-7.30713955281257	No.sig	MAF	-	-	-	-	-	-	-	-	-	-	-	-	-	-	-	-	-	-	-	-	-	-	-	-	-	-	-	-	-	-	-	-	-	-	-	-	-	-	-	-	-	-
-0.0776123111261322	6.04921386383125	-0.264193354833773	0.792726249912953	0.876753021172903	-7.30809832690082	No.sig	HLA-C	-	-	-	-	-	-	-	-	-	-	-	-	-	-	-	-	-	-	-	-	-	-	-	-	-	-	-	+	-	-	+	-	-	-	-	-	-	-	-	-	-	-
0.0980193600754609	1.63035272928648	0.260799774126886	0.795327333250095	0.878404700929422	-7.30900211326017	No.sig	CCL13	-	-	-	-	-	-	+	-	-	-	-	-	-	-	-	-	-	-	-	-	-	-	-	-	-	-	-	-	-	+	-	-	+	-	-	-	-	-	-	-	-	-
0.0670916305232464	2.14520882876597	0.257953156674598	0.797510995510855	0.879591403950081	-7.30975124459603	No.sig	CCR8	-	-	-	-	-	-	+	-	-	-	-	-	-	-	-	-	-	-	-	-	-	-	-	-	-	-	-	-	-	-	-	-	-	-	-	-	-	-	-	-	-	-
-0.0619214743771065	4.77217696064125	-0.255253748024008	0.799583242660986	0.880652099208559	-7.3104540611639	No.sig	IL10RB	-	-	-	-	-	-	-	-	-	-	-	-	-	-	-	-	-	-	-	-	-	-	+	-	-	-	-	-	-	-	-	-	-	-	-	-	+	-	-	-	-	-
0.0313593872256975	5.70575970926476	0.251530545079108	0.802443807816588	0.882576892647094	-7.31141133258743	No.sig	PTPN6	-	-	-	-	-	+	-	-	-	-	-	-	-	-	+	-	-	-	-	-	-	-	-	-	-	-	-	-	-	-	+	-	-	+	-	-	-	-	-	-	-	-
0.0777937000151019	2.27415419385835	0.250017868086061	0.803606791308954	0.882631835883657	-7.31179624855083	No.sig	EOMES	-	-	-	-	-	-	-	-	-	-	-	-	-	-	-	-	-	-	+	-	-	-	-	-	-	-	-	-	-	-	-	-	-	-	-	-	-	-	-	-	-	-
-0.0454766540834866	7.69666568216625	-0.246468031651283	0.806337749071255	0.884406410807061	-7.31269044552804	No.sig	IFITM2	-	-	-	-	-	-	-	-	-	-	-	-	-	-	-	-	-	-	-	-	-	-	-	-	-	-	+	-	-	-	-	-	-	-	-	-	-	-	-	-	-	-
0.0419323453153476	3.20212711307683	0.241453066086595	0.810200002326581	0.887415195918479	-7.31393196627374	No.sig	IL12RB1	-	-	-	-	-	-	-	-	-	-	-	-	-	-	-	-	-	-	-	-	-	-	+	-	-	-	-	-	-	-	-	-	-	-	-	-	+	-	-	-	-	-
0.104192278157864	2.74472110784434	0.237202300722539	0.813477447735351	0.888655352779844	-7.3149643619648	No.sig	LIF	-	-	-	-	-	-	-	-	-	-	-	-	-	-	-	-	-	+	-	-	-	-	+	-	-	-	-	-	-	-	-	-	-	-	-	-	-	-	-	-	-	-
0.0546616240502601	2.61150980519545	0.237045444661739	0.813598452449543	0.888655352779844	-7.31500210805404	No.sig	IL11RA	-	-	-	-	-	-	-	-	-	-	-	-	-	-	-	-	-	+	-	-	-	-	+	-	-	-	-	-	-	-	-	-	-	-	-	-	-	-	-	-	-	-
-0.076978713999527	3.3333586562737	-0.233336527941833	0.816460981097496	0.888655352779844	-7.31588736863465	No.sig	CX3CR1	-	-	-	-	-	-	+	-	-	-	-	-	-	-	-	-	-	-	-	-	-	-	-	-	-	-	-	-	-	-	-	-	-	-	-	-	-	-	-	-	-	-
-0.045747808142719	4.16158966186475	-0.23264754416578	0.816993015602659	0.888655352779844	-7.3160502841771	No.sig	ALPK1	-	+	-	-	-	-	-	-	-	-	-	-	-	-	-	-	-	-	-	-	-	-	-	-	-	-	-	-	-	-	-	-	-	-	-	-	-	-	-	-	-	-
-0.0742635040419423	2.43063552963654	-0.231597063192285	0.81780436608697	0.888655352779844	-7.31629775332503	No.sig	IL36RN	-	-	-	-	-	-	-	-	-	-	-	-	-	-	+	-	-	-	-	-	-	-	-	-	-	-	-	-	-	-	-	-	-	-	-	-	-	-	-	-	-	-
-0.0268894307404736	4.55079719116662	-0.231271318585408	0.818055999406413	0.888655352779844	-7.31637426426884	No.sig	CCNC	-	-	-	-	-	-	-	-	-	-	-	-	-	-	-	-	-	-	-	-	-	-	-	-	-	-	-	-	-	-	-	-	-	-	-	-	-	-	-	-	-	-
0.0314871392528818	3.76925348524941	0.228828313611855	0.819943801817946	0.889487598962559	-7.31694465262094	No.sig	MTOR	-	-	-	-	+	-	-	-	-	-	-	-	+	-	-	-	-	-	-	-	-	-	-	-	-	-	-	-	-	-	-	-	-	-	-	-	-	-	-	-	-	-
-0.0565324148805385	2.8997335890978	-0.220758999191985	0.826186852373931	0.895035756738425	-7.31878570428447	No.sig	ITGAE	-	-	-	-	-	-	-	-	-	-	-	-	-	-	-	-	-	-	-	-	-	-	-	-	+	-	-	-	-	-	-	-	-	-	-	-	-	-	-	-	-	-
0.0442901802441387	6.03772683616542	0.208159813157158	0.835957102187533	0.904384695818163	-7.32152836801089	No.sig	NCF1	-	-	-	-	-	-	+	-	-	-	-	-	-	-	-	-	-	-	-	-	-	-	-	-	-	-	-	+	-	-	-	-	-	-	-	-	-	-	-	-	-	-
0.0444844121701778	4.04566532863658	0.204733233486961	0.838618887747566	0.906028307879863	-7.32224646540059	No.sig	NCR1	-	-	-	-	-	-	-	-	-	-	-	-	-	-	-	-	-	-	-	-	-	-	-	-	-	-	-	-	-	-	-	-	-	+	-	-	-	-	-	-	-	-
0.0616798117980313	3.31124952244266	0.202922978934315	0.840025873847826	0.906313629879355	-7.32262103119899	No.sig	GZMB	-	-	-	+	-	-	-	-	-	+	-	-	-	-	-	-	-	-	-	-	-	-	-	-	-	-	-	-	-	-	-	-	-	-	-	-	-	-	-	-	-	-
0.0300310327096684	4.64701189709832	0.197348843481689	0.844361554891625	0.907187679241818	-7.32375353584303	No.sig	CGAS	-	-	-	-	-	-	-	-	-	-	+	-	-	-	-	-	-	-	-	-	-	-	-	-	-	-	-	-	-	-	-	-	-	-	-	-	-	-	-	-	-	-
-0.0643727284639669	4.78826732577562	-0.195972576026686	0.845432798875828	0.907187679241818	-7.32402830632668	No.sig	MS4A7	-	-	-	-	-	-	-	-	-	-	-	-	-	-	-	-	-	-	-	-	-	-	-	-	-	-	-	-	-	-	-	+	-	-	-	-	-	-	-	-	-	-
-0.0280718231482547	3.93262278902789	-0.195411795882558	0.845869377359117	0.907187679241818	-7.32413971502296	No.sig	PRKCA	-	-	-	-	-	-	-	-	-	-	-	-	+	-	-	-	-	-	-	-	-	-	-	-	+	-	-	-	-	-	-	+	-	-	-	-	-	-	-	-	-	-
0.0351037617991432	4.36794005172085	0.194945894635365	0.846232127834235	0.907187679241818	-7.32423203195452	No.sig	PAK1	-	-	-	-	-	-	+	-	-	-	-	+	-	-	-	-	-	-	-	-	-	-	-	-	-	-	-	-	-	-	-	-	-	-	-	-	-	-	-	-	-	-
-0.0194917334466743	5.64191923361147	-0.194530004550598	0.846555968018846	0.907187679241818	-7.32431425345809	No.sig	PRKCSH	-	-	-	-	-	-	-	-	-	-	-	-	-	-	-	-	-	-	-	-	-	-	-	-	-	-	-	-	-	-	-	-	-	-	-	-	-	-	-	-	+	-
0.0241364782715351	5.21719984680539	0.191336602757073	0.849043452756219	0.908074702993079	-7.32493974745867	No.sig	TRAM1	-	-	-	-	-	-	-	-	-	-	-	-	-	-	-	-	-	-	-	-	-	-	-	-	-	-	-	-	-	-	-	-	-	-	-	-	-	-	-	-	+	-
-0.0667615624577397	2.90364767380368	-0.190527516073262	0.849673933948127	0.908074702993079	-7.32509658248713	No.sig	CXCL6	-	-	-	-	-	-	+	-	-	-	-	-	-	-	-	-	-	-	-	-	-	-	-	-	-	-	-	-	-	-	+	-	-	-	-	-	-	-	-	-	-	-
-0.0214592438957299	5.61126308683505	-0.175618626568264	0.861309006952896	0.917579931466715	-7.32786775952996	No.sig	ADGRE5	-	-	-	-	-	-	-	-	-	-	-	-	-	-	-	-	-	-	-	-	-	-	-	-	-	-	-	-	-	-	+	-	-	-	-	-	-	-	-	-	-	-
0.0823018851828127	2.48771117442365	0.174024147235172	0.86255524332152	0.917579931466715	-7.32815079079349	No.sig	ALOX15	-	-	-	-	-	-	-	-	-	-	-	-	-	-	-	-	-	-	-	-	-	-	-	+	-	-	-	-	-	-	-	-	-	-	-	-	+	-	-	-	-	-
-0.0555030059160359	1.97026615632184	-0.1734225514277	0.863025539117525	0.917579931466715	-7.32825690836893	No.sig	IL3	-	-	-	-	-	-	-	-	-	-	-	-	-	-	-	-	+	-	-	-	-	-	+	-	-	-	-	-	-	-	-	+	-	-	-	-	-	-	-	-	-	-
0.0341555469744135	9.70167729340644	0.171507285352039	0.864523125229521	0.917579931466715	-7.3285923044859	No.sig	S100A9	NA	NA	NA	+	+	NA	NA	NA	NA	NA	NA	NA	NA	NA	NA	NA	NA	NA	NA	NA	NA	NA	NA	NA	NA	NA	+	+	NA	NA	NA	NA	+	NA	NA	NA	NA	+	+	NA	NA	NA
-0.0801554152025321	4.0682032838325	-0.171393055107845	0.864612460122709	0.917579931466715	-7.32861219061474	No.sig	MARCO	-	-	-	-	-	-	-	-	-	-	-	-	-	-	-	-	-	-	-	-	-	-	-	-	-	-	-	-	-	-	-	-	-	-	-	-	-	-	+	-	-	-
0.0354483624527715	4.78525884643951	0.169398882230023	0.866172309046572	0.917579931466715	-7.32895722033313	No.sig	IFI27	-	-	-	-	-	-	-	-	-	-	-	-	-	-	-	-	-	-	-	-	-	-	-	-	-	-	+	-	-	-	-	-	-	-	-	-	-	-	-	-	-	-
0.0291314814777415	4.9065807256796	0.16855459683076	0.866832874270284	0.917579931466715	-7.32910208245068	No.sig	SIGIRR	-	-	-	-	-	-	-	-	-	-	-	-	-	-	+	-	-	-	-	-	-	-	-	-	-	-	-	-	-	-	-	-	-	-	-	-	-	-	-	-	-	-
0.0212557106105206	4.16283721472835	0.166924076328409	0.868108857316262	0.917579931466715	-7.32937980009226	No.sig	PRKCQ	-	-	-	-	-	-	-	+	-	-	-	-	-	-	-	-	-	-	-	-	-	-	-	-	-	-	-	-	-	-	-	-	+	-	-	-	-	-	-	-	-	-
-0.0295997272502306	5.6447182721446	-0.165808906203474	0.868981750985502	0.917579931466715	-7.32956818812146	No.sig	CSF3R	-	-	-	-	-	-	-	-	-	-	-	-	-	-	-	-	-	-	-	-	-	-	+	-	-	-	-	-	-	-	-	-	-	-	-	-	+	-	-	-	-	-
0.0335553518434273	6.37818016808485	0.161706490960361	0.87219430350102	0.919747450367432	-7.33025036218051	No.sig	CD3D	-	-	-	-	-	-	-	-	-	-	-	-	-	-	-	-	-	-	-	-	-	-	-	-	-	-	-	-	-	-	-	-	-	-	-	-	-	-	-	-	-	-
-0.0324371062636053	3.24430863601364	-0.15550130359194	0.877057624987426	0.923647671467501	-7.33124975717898	No.sig	RNF114	-	-	-	-	-	-	-	-	-	-	-	-	-	-	-	-	-	-	-	-	-	-	-	-	-	-	-	+	-	-	-	-	-	-	-	-	-	-	-	-	-	-
-0.0503430570352266	2.65441453552723	-0.149651138396877	0.881647085103461	0.927249520539846	-7.33215619893374	No.sig	GUCY1B1	-	-	-	-	-	-	-	-	-	-	-	-	-	-	-	-	-	-	-	-	-	-	-	-	-	-	-	-	-	-	-	-	-	-	-	+	-	+	-	-	-	-
0.0221860387601072	6.90495989576732	0.142247451954762	0.887461140533178	0.93212805886465	-7.33325356692598	No.sig	ATP6V1B2	-	-	-	-	-	-	-	-	-	-	-	-	-	-	-	-	-	-	-	-	-	-	-	-	-	-	-	-	-	-	-	-	-	-	-	-	-	-	+	-	-	-
0.0443295365387666	2.12940455102768	0.139562734549021	0.889570987687112	0.932937821433072	-7.33363775189342	No.sig	IFNA8	-	-	-	-	-	-	-	-	-	-	+	-	-	-	-	-	-	-	-	-	-	-	+	-	-	-	-	-	-	-	-	-	-	-	+	-	-	-	-	-	-	+
0.0305799867876075	2.85660200547369	0.138123618824167	0.890702282922429	0.932937821433072	-7.33384067917672	No.sig	IL15	-	-	-	-	-	-	-	-	-	-	-	-	-	-	-	-	+	-	-	-	-	-	+	-	-	-	-	-	-	-	+	-	-	-	-	-	-	-	-	-	-	-
0.022591946276713	4.23868192097444	0.134938630518479	0.893206828409768	0.932937821433072	-7.33428231599442	No.sig	NFAT5	-	-	-	-	-	-	-	-	-	-	-	-	-	-	-	-	-	-	-	-	-	-	-	-	-	-	-	-	-	-	-	-	-	+	-	-	-	-	-	-	-	-
-0.0235999569935237	8.14610402489642	-0.134705072138457	0.893390532754812	0.932937821433072	-7.3343142965205	No.sig	IL7R	-	-	-	-	-	-	-	-	-	-	-	-	-	-	-	-	-	-	-	-	-	-	+	-	-	-	-	-	-	-	-	-	-	-	-	-	+	-	-	-	-	-
0.0319682936760383	2.97071921816664	0.133784793011666	0.894114431638253	0.932937821433072	-7.3344397690632	No.sig	MRC1	-	-	-	-	-	-	-	-	-	-	-	-	-	-	-	-	-	-	-	-	-	-	-	-	-	-	-	+	-	-	-	-	-	-	-	-	-	-	+	-	-	-
0.0221041479322436	4.08419846913477	0.128033911182342	0.898640155524186	0.936427915020604	-7.33520438624036	No.sig	TNFRSF10B	-	-	-	+	-	-	-	-	-	+	-	-	-	-	-	-	-	-	-	-	-	-	-	-	-	-	-	-	-	-	-	-	-	-	-	-	-	-	-	-	-	-
-0.037897604370679	2.75062962519176	-0.122815706049407	0.90274962917888	0.93936255023017	-7.33586913250265	No.sig	XCR1	-	-	-	-	-	-	+	-	-	-	-	-	-	-	-	-	-	-	-	-	-	-	-	-	-	-	-	-	-	-	-	-	-	-	-	-	-	-	-	-	-	-
-0.0217683453597379	4.09064567832367	-0.121450128578449	0.903825505454753	0.93936255023017	-7.33603853024039	No.sig	ITLN1	-	-	-	-	-	-	-	-	-	-	-	-	-	+	-	-	-	-	-	-	-	-	-	-	-	-	-	-	-	-	-	-	-	-	-	-	-	-	-	-	-	-
-0.0115834933845146	5.29735901612093	-0.119130389137828	0.905653538567266	0.940030439900316	-7.33632195130084	No.sig	ATF6	-	-	-	-	-	-	-	-	-	-	-	-	-	-	-	-	-	-	-	-	-	-	-	-	-	-	-	-	-	-	-	-	-	-	-	-	-	-	-	-	+	-
0.0118479753775649	5.66639619407546	0.107167642159174	0.915088550568252	0.945182695214872	-7.33769681140047	No.sig	PIK3CD	-	-	-	-	-	+	-	-	-	-	-	-	-	-	-	-	-	-	-	-	-	-	-	-	-	-	-	-	-	-	+	-	-	-	-	-	-	-	-	-	-	-
-0.00966551789813092	4.66809390163689	-0.107100600167437	0.915141462607674	0.945182695214872	-7.33770410704218	No.sig	ATG12	-	-	-	-	+	-	-	-	-	-	-	-	-	-	-	-	-	-	-	-	-	-	-	-	-	-	-	-	-	-	-	-	-	-	+	-	-	-	-	-	-	+
-0.0153474229926166	4.63011274944913	-0.107061360135783	0.915172432483444	0.945182695214872	-7.33770837510267	No.sig	TYK2	-	-	-	-	-	-	-	-	-	-	-	-	-	-	-	-	-	+	-	-	-	-	-	-	-	-	-	-	-	-	-	-	-	-	+	-	-	-	-	-	-	-
0.00914769034713066	7.03788150488171	0.106792025527704	0.91538500621062	0.945182695214872	-7.33773762790424	No.sig	PPIA	-	-	-	-	-	+	-	+	-	-	-	-	-	-	-	-	-	-	-	-	-	-	-	-	-	-	-	-	-	-	+	-	-	-	-	-	+	-	-	-	-	-
-0.0339315619239587	2.49963485574925	-0.105049678779681	0.916760312335384	0.945371817531807	-7.33792508725155	No.sig	IL17RD	-	-	-	-	-	-	-	-	-	-	-	-	-	-	-	+	-	-	-	-	-	-	-	-	-	-	-	-	-	-	-	-	-	-	-	-	-	-	-	-	-	-
-0.0232787178258727	2.66805832239181	-0.0984516957820023	0.921970664134238	0.949510047608378	-7.3386070287454	No.sig	HK3	-	-	-	-	-	-	-	-	-	-	-	-	+	-	-	-	-	-	-	-	-	-	-	-	-	-	-	-	-	-	+	-	-	-	-	-	-	-	-	-	-	-
-0.014420064714129	6.0494236387719	-0.0942662429129872	0.925277673037619	0.951679889388887	-7.33901670673067	No.sig	HLA-DRB	-	-	-	-	-	-	-	-	-	-	-	-	-	-	-	-	-	-	-	-	-	-	-	-	+	-	-	-	+	-	-	-	-	-	-	-	-	-	+	-	-	-
0.0139436072991606	3.32635864605983	0.0858234167408436	0.931952506889007	0.957303546584174	-7.3397889691271	No.sig	MSRA	-	-	-	-	-	-	-	-	-	-	-	-	-	-	-	-	-	-	-	-	-	-	-	-	-	-	-	-	-	-	-	-	-	-	-	-	-	+	-	-	-	-
0.021784841816243	5.3043666926157	0.0794004339363747	0.937033799123434	0.96064988549584	-7.34032799438502	No.sig	LILRA3	-	-	-	-	-	+	-	-	-	-	-	-	-	-	-	-	-	-	-	-	-	-	-	-	-	-	-	-	-	-	+	-	-	-	-	-	-	-	-	-	-	-
-0.00859908872147158	5.09642201392282	-0.0786431748795648	0.937633053434779	0.96064988549584	-7.34038878355659	No.sig	VRK3	-	-	-	-	-	-	-	-	-	-	-	-	-	-	-	+	-	-	-	-	-	-	-	-	-	-	-	-	-	-	-	-	-	-	-	-	-	-	-	-	-	-
0.00778128824428662	4.83844530174344	0.0740398672061086	0.941276635475248	0.96289055870796	-7.34074578439459	No.sig	MAP3K7	-	+	-	-	-	+	-	-	-	-	-	+	-	-	-	-	-	-	-	-	-	-	-	-	-	-	-	-	-	-	-	-	+	-	+	-	-	-	-	-	-	+
-0.0107227662818945	3.6661136508439	-0.0728122655666114	0.942248516465797	0.96289055870796	-7.34083735372327	No.sig	AKT1	-	-	-	-	-	+	-	-	-	-	-	-	-	-	-	-	-	-	-	-	-	-	-	-	-	-	-	-	-	-	-	-	-	-	-	-	-	-	-	-	-	-
0.0240250237335612	1.67347855517241	0.0647796126322145	0.948610013599575	0.968143810533414	-7.34139875031005	No.sig	NOS2	-	-	-	-	-	-	-	-	-	-	-	-	+	-	-	-	-	-	-	-	-	-	-	-	-	-	-	-	-	-	-	-	-	-	-	+	+	-	+	-	-	-
0.0132683200832522	6.00706913120065	0.0592918028806103	0.952958077572623	0.971331305289319	-7.34174460733837	No.sig	GCA	-	-	-	-	-	-	-	-	-	-	-	-	-	-	-	-	-	-	-	-	-	-	-	-	-	-	-	-	-	-	+	-	-	-	-	-	-	-	-	-	-	-
-0.0180389045487659	1.90397901166346	-0.0495436213630346	0.960685164601125	0.97795036653234	-7.34228353113958	No.sig	PIK3R6	-	-	-	-	-	-	+	+	-	-	-	-	-	-	-	-	-	-	-	-	-	-	-	-	-	-	-	-	-	-	-	-	-	-	-	-	-	-	-	-	-	-
0.0129454097316345	2.24816176228022	0.0452179401956941	0.964115264659608	0.979906694353767	-7.34249175316478	No.sig	IFNA4/7/10/17/21	-	-	-	-	-	-	-	-	-	-	+	-	-	-	-	-	-	-	-	-	-	-	+	-	-	-	-	-	-	-	-	-	-	-	+	-	-	-	-	-	-	+
-0.00613640486008693	6.18759590437894	-0.0432049376446705	0.96571173620478	0.979906694353767	-7.34258217045936	No.sig	ICAM3	-	-	-	-	-	-	-	-	-	-	-	+	-	-	-	-	-	-	-	-	-	-	-	-	+	-	-	-	-	-	-	-	-	-	-	-	-	-	-	-	-	-
-0.0169981318695285	1.78086366309831	-0.0419304532269457	0.966722577626367	0.979906694353767	-7.34263728782624	No.sig	IL13RA2	-	-	-	-	-	-	-	-	-	-	-	-	-	-	-	-	-	-	-	-	-	-	+	-	-	-	-	-	-	-	+	-	-	-	-	-	+	-	-	-	-	-
0.00960816959194566	2.48665999459299	0.0408876093645691	0.967549737300125	0.979906694353767	-7.3426811599856	No.sig	CTSG	-	-	+	-	-	-	-	-	-	-	-	-	-	+	+	-	-	-	-	-	-	-	-	-	-	+	-	-	-	-	+	-	-	-	-	-	-	-	-	-	-	-
0.012104644785815	2.18791497823333	0.0372605374692048	0.970426921288302	0.98156702625207	-7.3428251462715	No.sig	SELE	-	-	-	-	-	-	-	-	-	-	-	-	-	-	-	-	-	-	-	-	-	-	-	-	+	-	-	-	-	-	-	-	-	-	-	-	-	-	-	-	-	-
0.0107564750420331	1.61803655362975	0.0354539701198605	0.97186013583274	0.981764442949507	-7.34289187661033	No.sig	LTC4S	-	-	-	-	-	-	-	-	-	-	-	-	-	-	-	-	-	-	-	-	-	-	-	+	-	-	-	-	-	-	-	-	-	-	-	-	-	-	-	-	-	-
-0.012819898016947	2.87807225709072	-0.0334843675136227	0.973422798627475	0.982091958411689	-7.34296085113206	No.sig	CD70	-	-	-	-	-	-	-	-	-	-	-	-	-	-	-	-	-	-	-	-	-	-	-	-	-	-	-	-	-	-	-	-	+	-	-	-	-	-	-	-	-	-
0.00963205201729928	1.82606625439367	0.0257392704493349	0.979568641378942	0.987036763168362	-7.34319386074684	No.sig	NFATC4	-	-	-	-	-	-	-	-	-	-	-	-	-	-	-	-	-	-	-	-	-	-	-	-	-	-	-	-	-	-	-	-	-	+	-	-	-	-	-	-	-	-
-0.00234884324438833	7.70744883274398	-0.0199226269957049	0.984185071655275	0.990429900790144	-7.34332878234567	No.sig	HLA-A	-	-	-	-	-	-	-	-	-	-	-	-	-	-	-	-	-	-	-	-	-	-	-	-	-	-	-	+	-	-	-	-	-	-	-	-	-	-	-	-	-	-
-0.00203548770301304	5.6640035717157	-0.0136180076190289	0.989189399672109	0.993172215780876	-7.34343620288476	No.sig	FYN	-	-	-	-	-	+	-	-	-	-	-	+	-	-	-	-	-	-	-	-	-	-	-	-	-	-	-	-	-	-	-	-	-	+	-	-	+	-	-	-	-	-
0.00138149454560654	5.42665436775753	0.013333874470217	0.989414943842235	0.993172215780876	-7.34344009305983	No.sig	MAP2K2	-	-	-	-	-	+	-	-	-	-	-	-	-	-	-	-	-	-	-	-	-	-	-	-	-	-	+	-	-	-	-	-	-	-	-	-	-	-	-	-	-	-
-0.0028829149171421	1.32886360538679	-0.00867967823828966	0.993109543496331	0.995620566362315	-7.34349213979067	No.sig	IFNA5	-	-	-	-	-	-	-	-	-	-	+	-	-	-	-	-	-	-	-	-	-	-	+	-	-	-	-	-	-	-	-	-	-	-	+	-	-	-	-	-	-	+
-0.000435424129813899	3.68748288312612	-0.00255692329998317	0.997970135021792	0.999072871347696	-7.34352708931255	No.sig	GATA3	-	-	-	-	-	-	-	-	-	-	-	-	-	-	-	-	-	-	-	-	-	-	-	-	-	-	-	-	-	-	-	-	-	-	-	-	+	-	-	-	-	-
-0.000375733668788958	2.0401031442034	-0.00116785835173403	0.999072871347696	0.999072871347696	-7.34352971766183	No.sig	IL36A	-	-	-	-	-	-	-	-	-	-	-	-	-	-	+	-	-	-	-	-	-	-	-	-	-	-	-	-	-	-	-	-	-	-	-	-	-	-	-	-	-	-
[truncated: 15 more columns]

## Sheet: NS vs stim for H4 (AB)
logFC	AveExpr	t	P.Value	adj.P.Val	B	res	Genes	Internal Reference Gene	ALPK1 Signaling	Angiotensin System	Apoptosis	Autophagy	BCR Signaling	Chemokine Signaling	Coagulation	Complement System	Cytotoxicity	DNA Sensing	Glycan Sensing	HIF1A Signaling	Host Defense Peptides	IL-1 Signaling	IL-17 Signaling	IL-2 Signaling	IL-6 Signaling	Immune Exhaustion	Immune Memory	Inflammasomes	Interferon Response Genes	JAK-STAT Signaling	Leukotriene and Prostaglandin Inflammation	Lymphocyte Trafficking	Lysosome	MAPK Signalling	MHC Class I Antigen Presentation	MHC Class II Antigen Presentation	Mononuclear Cell Migration	Myeloid Activation	Myeloid Inflammation	NF-kappaB Signaling	NK Activity	NLR Signaling	NO Signaling	Other Interleukin Signaling	Oxidative Stress Response	Phagocytosis	PPAR Signaling	Proteotoxic Stress	RNA Sensing
7.13087588158243	6.54838087653104	31.69972054778	1.4198106586485e-34	1.12590985230826e-31	68.3994979270854	Sig	IL6	-	-	-	-	-	-	-	-	-	-	+	-	+	-	-	-	-	+	-	-	-	-	+	-	-	-	-	-	-	+	+	-	-	-	+	-	-	-	-	-	-	-
6.1291870624978	7.0271447521965	22.5903469245868	9.44972722978327e-28	3.74681684660907e-25	53.0532119916333	Sig	CCL20	-	-	-	-	-	-	+	-	-	-	-	-	-	-	-	-	-	-	-	-	-	-	-	-	-	-	-	-	-	+	-	-	-	-	-	-	-	-	-	-	-	-
3.31218535234609	6.50977429738269	19.48824905686	6.90170401196937e-25	1.8243504271639e-22	46.5183686462431	Sig	PTGS2	-	-	-	-	-	-	-	-	-	-	-	-	-	-	-	-	-	-	-	-	-	-	-	+	-	-	-	-	-	-	-	-	+	-	-	-	+	-	-	-	-	-
3.57848370355796	5.53693764178181	18.9551108223908	2.32709916009619e-24	4.6134740848907e-22	45.3095288789133	Sig	SOCS3	-	-	-	-	-	-	-	-	-	-	-	-	-	-	-	-	-	+	-	-	-	-	-	-	-	-	-	+	-	-	-	-	-	-	-	-	-	-	-	-	-	-
4.24419790804591	10.7555232962778	17.943936060711	2.51042580246881e-23	3.98153532271554e-21	42.9408369963608	Sig	CXCL8	-	-	-	-	-	-	+	-	-	-	-	-	-	-	-	-	-	-	-	-	-	-	-	-	-	-	-	-	-	-	+	-	+	-	+	-	-	-	-	-	-	+
4.75867735106925	4.58445365933272	16.8113398400553	4.06441270767047e-22	5.12863211898568e-20	40.1630483306928	Sig	IL36G	-	-	-	-	-	-	-	-	-	-	-	-	-	-	+	-	-	-	-	-	-	-	-	-	-	-	-	-	-	-	-	-	-	-	-	-	-	-	-	-	-	-
3.40669622731942	8.03181535932202	16.7685410634124	4.52716580490539e-22	5.12863211898568e-20	40.0553845115573	Sig	IL1RN	-	-	-	-	-	-	-	-	-	-	-	-	-	-	+	-	-	-	-	-	-	-	-	-	-	-	-	-	-	-	-	-	-	-	-	-	-	-	-	-	-	-
5.26675966266871	5.73330298245796	16.2437952238236	1.72553060090562e-21	1.7104322081477e-19	38.7188567011483	Sig	IL1A	-	-	-	-	-	-	-	-	-	-	-	-	-	-	+	-	-	-	-	-	-	-	-	-	-	-	-	-	-	-	-	-	-	-	-	-	-	-	-	-	-	-
4.81014561681817	8.08266180899713	15.5499537675068	1.06040292058164e-20	9.34332795579158e-19	36.9037395753548	Sig	CCL3/L1/L3	-	-	-	-	-	-	+	-	-	-	-	-	-	-	-	-	-	-	+	-	-	-	-	-	-	-	-	-	-	+	+	-	-	-	-	-	-	-	-	-	-	-
4.22570493984989	9.10607480961449	15.1106896766483	3.44316773543306e-20	2.71016515712812e-18	35.7255743372928	Sig	IL1B	-	-	-	-	-	-	-	-	-	-	+	+	-	-	+	-	-	-	-	-	+	-	-	-	-	-	-	-	-	-	-	-	+	-	+	-	-	-	-	-	-	-
4.35079140114558	8.12567287185781	15.0782511189944	3.75937159248541e-20	2.71016515712812e-18	35.6376597183604	Sig	CXCL2	-	-	-	-	-	-	+	-	-	-	-	-	-	-	-	-	-	-	-	-	-	-	-	-	-	-	-	-	-	-	-	-	+	-	+	-	-	-	-	-	-	-
2.15432259060567	5.48134954914057	14.9581202983217	5.21062204065648e-20	3.44335273186716e-18	35.3109820738477	Sig	NFKB1	-	-	-	-	-	+	-	-	-	-	+	+	-	-	-	-	-	-	-	-	+	-	-	-	-	-	-	-	-	-	+	-	+	-	+	-	-	-	-	-	-	+
3.38610196523519	6.07784999936216	14.8516406122321	6.96898210522467e-20	4.25107908418705e-18	35.0199720660079	Sig	OSM	-	-	-	-	-	-	-	-	-	-	-	-	-	-	-	-	-	+	-	-	-	-	+	-	-	-	-	-	-	-	-	-	-	-	-	-	-	-	-	-	-	-
2.21049685887834	6.13174210198613	14.6897724071368	1.08705978246811e-19	6.15741719640863e-18	34.5749507122863	Sig	GLA	-	-	-	-	-	-	-	-	-	-	-	-	-	-	-	-	-	-	-	-	-	-	-	-	-	+	-	-	-	-	+	-	-	-	-	-	-	-	-	-	-	-
3.43630468964491	6.43140769687822	14.189564938801	4.38066267802627e-19	2.17116593979677e-17	33.1794311849733	Sig	CCRL2	-	-	-	-	-	-	+	-	-	-	-	-	-	-	-	-	-	-	-	-	-	-	-	-	-	-	-	-	-	-	-	-	-	-	-	-	-	-	-	-	-	-
3.77350844875199	6.7444003501338	13.958325824876	8.42976421824342e-19	3.93223707356884e-17	32.5238021138073	Sig	PLAU	-	-	-	-	-	-	-	+	+	-	-	-	-	-	-	-	-	-	-	-	-	-	-	-	-	-	-	-	-	-	+	-	+	-	-	-	-	-	-	-	-	-
2.54245033391656	4.46932839532925	13.9242943662922	9.28737402135846e-19	4.09160422163181e-17	32.4267472866277	Sig	BATF	-	-	-	-	-	-	-	-	-	-	-	-	-	-	-	-	-	-	+	-	-	-	-	-	-	-	-	-	-	-	+	-	-	-	-	-	+	-	-	-	-	-
2.03048817224381	6.59121072865884	13.7698418040325	1.44425269515682e-18	5.76876526726687e-17	31.9844276882286	Sig	PFKFB3	-	-	-	-	-	-	-	-	-	-	-	-	+	-	-	-	-	-	-	-	-	-	-	-	-	-	-	-	-	-	-	-	-	-	-	-	-	-	-	-	-	-
-2.18696883944158	5.33353605633605	-13.7672757923909	1.45492188329555e-18	5.76876526726687e-17	31.9770537331063	Sig	TLR1	-	-	-	-	-	-	-	-	-	-	-	-	-	+	-	-	-	-	-	-	-	-	-	-	-	-	-	+	-	-	+	-	-	-	-	-	-	-	-	-	-	-
1.9124846749483	5.81423008768371	13.4469987725687	3.66948900513415e-18	1.32268399139608e-16	31.0501107536074	Sig	RIPK2	-	-	-	-	-	-	-	-	-	-	-	-	-	-	+	-	-	-	-	-	-	-	-	-	-	-	-	-	-	-	-	-	-	-	+	-	-	-	-	-	-	-
2.20926259689547	9.12386518239237	13.4259470055081	3.90129414811138e-18	1.34509837367492e-16	30.9887252993225	Sig	NFKBIA	NA	NA	NA	+	NA	NA	+	NA	NA	NA	NA	NA	NA	NA	NA	NA	NA	NA	NA	NA	NA	NA	NA	NA	NA	NA	NA	NA	NA	NA	NA	NA	+	NA	+	NA	+	NA	NA	NA	NA	NA
2.73615099115909	7.06263227670899	13.3251972920101	5.23432749724313e-18	1.72950904388075e-16	30.694161483493	Sig	CXCL1	-	-	-	-	-	-	+	-	-	-	-	-	-	-	-	-	-	-	-	-	-	-	-	-	-	-	-	-	-	-	+	-	+	-	+	-	-	-	-	-	-	-
4.35684971667368	6.64133289411535	13.2987052057053	5.6561263011963e-18	1.79412326273947e-16	30.6164902045064	Sig	CCL18	-	-	-	-	-	-	+	-	-	-	-	-	-	-	-	-	-	-	-	-	-	-	-	-	-	-	-	-	-	+	-	-	-	-	-	-	-	-	-	-	-	-
2.25657828415834	7.48381576207291	12.9981701315085	1.37102965216243e-17	4.18164043909541e-16	29.7290448856128	Sig	TNFAIP3	NA	NA	NA	NA	NA	NA	NA	NA	NA	NA	NA	NA	NA	NA	NA	NA	NA	NA	NA	NA	NA	NA	NA	NA	NA	NA	NA	NA	NA	NA	NA	NA	+	NA	+	NA	NA	+	NA	NA	NA	NA
1.67450963460782	8.176272581279	12.8486849388726	2.13877227300875e-17	6.28165337961459e-16	29.2832938077664	Sig	CD44	-	-	-	-	-	-	-	-	-	-	-	-	-	-	-	-	-	-	-	-	-	-	-	-	-	-	-	-	-	-	+	-	-	-	-	-	-	-	-	-	-	-
2.72206668330906	5.39347335765176	12.7190897621705	3.15201830417541e-17	8.92696612575392e-16	28.8945117070621	Sig	IL1R1	-	-	-	-	-	-	-	-	-	-	-	-	-	-	+	-	-	-	-	-	-	-	-	-	-	-	-	-	-	-	-	-	+	-	-	-	-	-	-	-	-	-
-1.6526136729518	5.08934709837247	-12.6587668741344	3.77836273607407e-17	1.03318677576094e-15	28.7128017119952	Sig	RPS6KA1	-	-	-	-	-	-	-	-	-	-	-	-	-	-	-	+	-	-	-	-	-	-	-	-	-	-	+	-	-	-	-	-	-	-	-	-	-	-	-	-	-	-
2.71845474942836	5.02656273955874	12.6102757341857	4.37246361134329e-17	1.15578788126508e-15	28.5663898243221	Sig	IL2RA	-	-	-	-	-	-	-	-	-	-	-	-	-	-	-	-	+	-	-	-	-	-	+	-	-	-	-	-	-	-	-	-	-	-	-	-	-	-	-	-	-	-
2.13084607484374	7.2329338550625	12.5235731820911	5.68136584667726e-17	1.45333003755325e-15	28.303842654486	Sig	GADD45B	-	-	-	+	-	-	-	-	-	-	-	-	-	-	-	-	-	-	-	-	-	-	-	-	-	-	-	-	-	-	-	-	+	-	-	-	-	-	-	-	-	-
2.18527528417462	6.71828435832907	12.3731186568308	8.97010199868943e-17	2.22290340155022e-15	27.845925571019	Sig	ICAM1	NA	NA	NA	NA	NA	NA	NA	NA	NA	NA	NA	NA	NA	NA	NA	NA	NA	NA	NA	NA	NA	NA	NA	NA	+	NA	NA	NA	NA	NA	NA	NA	+	NA	NA	NA	NA	NA	NA	NA	NA	NA
3.91265799159612	8.73883100723693	12.3421466135565	9.85791091684953e-17	2.36888586577627e-15	27.7512947205314	Sig	CCL4/L1/L2	-	-	-	-	-	-	+	-	-	-	+	-	-	-	-	-	-	-	-	-	-	-	-	-	-	-	-	-	-	+	-	-	+	-	-	-	-	-	-	-	-	-
1.88266599438054	8.37625853484898	11.8010019795623	5.2310505320647e-16	1.22006560939039e-14	26.077746494261	Sig	PLEK	-	-	-	-	-	-	-	+	-	-	-	-	-	-	-	-	-	-	-	-	-	-	-	-	-	-	-	-	-	-	-	-	-	-	-	-	-	-	-	-	-	-
4.21150476523975	7.38068303090099	11.7561342310643	6.01757096262764e-16	1.36340964953249e-14	25.9372778512946	Sig	CXCL3	-	-	-	-	-	-	+	-	-	-	-	-	-	-	-	-	-	-	-	-	-	-	-	-	-	-	-	-	-	-	-	-	+	-	+	-	-	-	-	-	-	-
2.72400620055954	5.74059508674912	11.4711605776236	1.47375289866594e-15	3.24635013511691e-14	25.0390095335376	Sig	CD274	-	-	-	-	-	-	-	-	-	-	-	-	-	-	-	-	-	-	-	-	-	-	-	-	-	-	-	-	-	-	-	-	-	-	-	-	-	-	-	-	-	-
3.44876019539223	3.63976285291558	11.3871069587749	1.92322228922422e-15	4.12193317663461e-14	24.7720580104862	Sig	CSF3	-	-	-	-	-	-	-	-	-	-	-	-	-	-	-	-	-	-	-	-	-	-	+	-	-	-	-	-	-	-	-	-	-	-	-	-	+	-	-	-	-	-
2.31949223346646	6.68997166143794	11.204796666082	3.43658785241236e-15	7.17161622885e-14	24.1899224622426	Sig	PLAUR	-	-	-	-	-	-	-	+	+	-	-	-	-	-	-	-	-	-	-	-	-	-	-	-	-	-	-	-	-	-	+	-	-	-	-	-	-	-	-	-	-	-
2.07552484764565	9.40981913517132	10.9924608043121	6.79316286936687e-15	1.3812764501046e-13	23.5065515040131	Sig	SOD2	-	-	-	-	-	-	-	-	-	-	-	-	-	-	-	-	-	-	-	-	-	-	-	-	-	-	-	-	-	-	-	-	-	-	-	-	+	+	-	-	-	-
2.33903818817118	5.49523965649554	10.9805151249106	7.0598506718559e-15	1.39961539569543e-13	23.4679357024841	Sig	CD69	-	-	-	-	-	-	-	-	-	-	-	-	-	-	-	-	-	-	-	-	-	-	-	-	-	-	-	-	-	-	-	-	-	-	-	-	-	-	-	-	-	-
-2.83504539463542	4.91355376391686	-10.909092213483	8.89096641314453e-15	1.67869913467229e-13	23.2366758089989	Sig	LRRK2	-	-	-	-	-	-	-	-	-	-	-	-	-	-	-	-	-	-	-	-	-	-	-	-	-	-	-	-	-	-	+	-	-	-	-	-	-	+	-	-	-	-
3.57893583055321	3.58770719697599	10.6871124391117	1.82814258573228e-14	3.29481152383114e-13	22.5138279723427	Sig	IL12B	-	-	-	-	-	-	-	-	-	-	-	-	-	-	-	-	-	-	-	-	-	-	+	-	-	-	-	-	-	-	-	-	-	-	-	-	+	-	-	-	-	+
-2.22025721836978	5.46311427844161	-10.6762771700011	1.89391340675411e-14	3.33749629234669e-13	22.4783864851978	Sig	PECAM1	-	-	-	-	-	-	-	+	-	-	-	-	-	-	-	-	-	-	-	-	-	-	-	-	+	-	-	-	-	+	+	-	-	-	-	-	-	-	-	-	-	-
-1.71012934449379	7.82886793437345	-10.436109125476	4.1613413037241e-14	7.1737905518548e-13	21.6890800773482	Sig	TXNIP	-	-	-	-	-	-	-	-	-	-	-	-	-	-	-	-	-	-	-	-	+	-	-	-	-	-	-	-	-	-	-	-	-	-	+	-	-	+	-	-	-	-
1.93594481281359	4.38838958387876	10.413257593941	4.48666708723033e-14	7.57005744717798e-13	21.6136096309572	Sig	SOCS1	-	-	-	-	-	-	-	-	-	-	-	-	-	-	-	-	-	-	-	-	-	-	-	-	-	-	-	+	-	-	-	-	-	-	-	-	+	-	-	-	-	-
1.62825156518423	7.498608624155	10.2868591244265	6.8115871701261e-14	1.10236502569592e-12	21.1950137830507	Sig	LCP2	-	-	-	-	-	-	-	-	-	-	-	-	-	-	-	-	-	-	-	-	-	-	-	-	-	-	-	-	-	-	+	-	-	+	-	-	-	-	-	-	-	-
2.70561781494425	6.13894684423276	10.2708705671773	7.18199646545867e-14	1.13906463942175e-12	21.1419265302189	Sig	VEGFA	-	-	-	-	-	-	-	+	-	-	-	-	+	-	-	-	-	-	-	-	-	-	-	-	-	-	-	-	-	-	-	-	-	-	-	+	+	-	-	-	-	-
-2.24023863330069	3.42010288266953	-10.1547175152037	1.05612978870235e-13	1.64217827929601e-12	20.7553398949254	Sig	TLR6	-	-	-	-	-	-	-	-	-	-	-	-	-	-	-	-	-	-	-	-	-	-	-	-	-	-	-	+	-	-	+	-	-	-	-	-	-	-	-	-	-	-
2.97620352950854	4.59559879929294	10.075279066654	1.37613573904694e-13	2.09860700204659e-12	20.4900239544287	Sig	IL10	-	-	-	-	-	-	-	-	-	-	-	-	-	-	-	-	-	-	-	-	-	-	+	-	-	-	-	-	-	-	+	-	-	-	-	-	+	-	-	-	-	-
1.89275186609034	3.97981619466706	9.93776720816116	2.17976593647673e-13	3.20102664375194e-12	20.0289959300566	Sig	XCL1/2	-	-	-	-	-	-	+	-	-	-	-	-	-	-	-	-	-	-	-	-	-	-	-	-	-	-	-	-	-	+	-	-	-	-	-	-	-	-	-	-	-	-
1.68286561873782	4.76466626497755	9.87482811394181	2.69252186151886e-13	3.74591199330606e-12	19.817250914218	Sig	ICOS	-	-	-	-	-	-	-	-	-	-	-	-	-	-	-	-	-	-	-	-	-	-	-	-	-	-	-	-	-	-	-	-	-	-	-	-	-	-	-	-	-	-
-3.01455206976099	3.93274297274235	-9.78318926787353	3.66527126144341e-13	5.01131053504246e-12	19.508139779852	Sig	CSF1R	-	-	-	-	-	-	-	-	-	-	-	-	-	-	-	-	-	-	-	-	-	-	-	-	-	-	-	-	-	+	-	-	-	-	-	-	+	-	-	-	-	-
1.52149007496479	5.2894106731718	9.50223143273521	9.49277079775182e-13	1.25462787376953e-11	18.5545582383131	Sig	ADORA2A	-	-	-	-	-	-	-	-	-	-	-	-	-	-	-	-	-	-	-	-	-	-	-	-	-	-	-	-	-	-	-	+	-	-	-	-	-	-	-	-	-	-
2.07131006987634	7.24571033413439	9.43635673638092	1.18810134841465e-12	1.54453175293904e-11	18.3297271002549	Sig	CD83	NA	NA	NA	NA	NA	NA	NA	NA	NA	NA	NA	NA	NA	NA	NA	NA	+	NA	NA	NA	NA	NA	NA	NA	NA	NA	NA	NA	NA	NA	NA	NA	NA	NA	NA	NA	+	NA	NA	NA	NA	NA
2.71715739202757	4.85350945234781	9.27808654702814	2.04106599760797e-12	2.45237172136836e-11	17.7876696607826	Sig	IL23A	-	-	-	-	-	-	-	-	-	-	-	-	-	-	-	-	-	-	-	-	-	-	+	-	-	-	-	-	-	-	-	-	-	-	-	-	+	-	-	-	-	-
-1.5752067299961	4.67954543153314	-9.18876648758512	2.77331381991255e-12	3.2824445659562e-11	17.4806130558919	Sig	IL17RA	-	-	-	-	-	-	-	-	-	-	-	-	-	-	-	+	-	-	-	-	-	-	-	-	-	-	-	-	-	-	-	-	-	-	-	-	-	-	-	-	-	-
-2.46308204599254	3.45486757344982	-9.15665498845696	3.09709507728512e-12	3.55941506708275e-11	17.3700253109941	Sig	CXCR1	-	-	-	-	-	-	+	-	-	-	-	-	-	-	-	-	-	-	-	-	-	-	-	-	-	-	-	-	-	-	+	-	-	-	-	-	-	-	-	-	-	-
-1.74610467515113	5.44373451694454	-9.11842386986555	3.53272842825139e-12	4.00207663371908e-11	17.2382278588406	Sig	ALOX5	-	-	-	-	-	-	-	-	-	-	-	-	-	-	+	-	-	-	-	-	-	-	-	+	-	-	-	-	-	-	+	+	-	-	-	-	-	-	-	-	-	-
1.9706783195564	6.74769042605419	9.08795278036069	3.9238456794634e-12	4.38254876593588e-11	17.1330783894997	Sig	GK	-	-	-	-	-	-	-	-	-	-	-	-	-	-	-	-	-	-	-	-	-	-	-	-	-	-	-	-	-	-	-	-	-	-	-	-	-	-	-	+	-	-
2.47033543116556	2.8910790737121	9.0729532816989	4.13213774477268e-12	4.55109059945102e-11	17.0812846183177	Sig	ULK2	-	-	-	-	+	-	-	-	-	-	-	-	-	-	-	-	-	-	-	-	-	-	-	-	-	-	-	-	-	-	-	-	-	-	-	-	-	-	-	-	-	-
1.52026804987012	5.73396348487414	8.78755936043826	1.11031667892413e-11	1.14348198232057e-10	16.0917182029395	Sig	ERN1	-	-	-	+	-	-	-	-	-	-	-	-	-	-	-	-	-	-	-	-	-	-	-	-	-	-	-	-	-	-	-	-	-	-	-	-	-	-	-	-	+	-
2.62636409834067	4.30762500022834	8.7547884801788	1.24440082842309e-11	1.26514084223014e-10	15.9776085189331	Sig	LAMP3	-	-	-	-	-	-	-	-	-	-	-	-	-	-	-	-	-	-	-	-	-	-	-	-	-	+	-	-	-	-	-	-	-	-	-	-	-	-	-	-	-	-
-2.33693540049369	5.6305956433693	-8.71240374050696	1.44233026150624e-11	1.42970987171806e-10	15.8298818433214	Sig	JAML	-	-	-	-	-	-	-	-	-	-	-	-	-	-	-	-	-	-	-	-	-	-	-	-	-	-	-	-	-	+	-	-	-	-	-	-	-	-	-	-	-	-
-1.70922795497296	4.3764329065582	-8.70618852285744	1.47391019226436e-11	1.43687263075733e-10	15.8082062357686	Sig	RASGRP4	-	-	-	-	-	-	-	-	-	-	-	-	-	-	-	-	-	-	-	-	-	-	-	-	-	-	-	-	-	-	-	+	-	-	-	-	-	-	-	-	-	-
-3.17793335694908	4.19383689735334	-8.70040646448385	1.50391460722394e-11	1.43687263075733e-10	15.7880382514421	Sig	CXCR2	-	-	-	-	-	-	+	-	-	-	-	-	-	-	-	-	-	-	-	-	-	-	-	-	-	-	-	-	-	-	+	-	-	-	-	-	-	-	-	-	-	-
1.59475783963024	5.0177021405379	8.59983101251423	2.13636745596197e-11	2.01683261021172e-10	15.4367687985888	Sig	NLRP3	-	-	-	-	-	-	-	-	-	-	-	-	-	-	-	-	-	-	-	-	+	-	-	-	-	-	-	-	-	-	-	-	-	-	+	-	-	-	-	-	-	-
-1.78343792989504	3.20325499767221	-8.5641964985343	2.4198400915098e-11	2.25756846184385e-10	15.3121072394962	Sig	PYCARD	-	-	-	-	-	-	-	-	-	-	+	+	-	-	-	-	-	-	-	-	+	-	-	-	-	-	-	-	-	-	+	-	-	-	+	-	-	-	-	-	-	-
-1.63521663597641	5.68828705564146	-8.55277155471119	2.51852218574325e-11	2.32231173638883e-10	15.2721167224248	Sig	ITGB2	-	-	-	-	-	-	-	-	+	-	-	-	-	-	-	-	-	-	-	-	-	-	-	-	+	-	-	-	-	-	+	-	-	+	-	-	+	-	-	-	-	-
2.75730147498843	5.89948972369495	8.44717312641322	3.64609498319423e-11	3.28562877462844e-10	14.9019933007795	Sig	TNF	-	-	-	+	-	-	-	-	-	+	-	-	-	-	-	-	-	-	-	-	-	-	-	-	-	-	-	-	-	+	+	-	+	-	+	-	+	-	-	-	-	+
2.53857435188083	3.00148053888702	8.33021875060466	5.4988432707962e-11	4.84509190415709e-10	14.4910530974709	Sig	CSF2	-	-	-	-	-	-	-	-	-	-	-	-	-	-	-	-	+	-	-	-	-	-	+	-	-	-	-	-	-	-	+	-	-	+	-	-	-	-	-	-	-	-
1.93182197926722	6.94409994982973	8.23698110600412	7.63618067627714e-11	6.51128094224492e-10	14.1627220215618	Sig	FCAR	-	-	-	-	-	-	-	-	-	-	-	-	-	-	-	-	-	-	-	-	-	-	-	-	-	-	-	-	-	-	+	-	-	-	-	-	-	+	+	-	-	-
1.95985809578195	3.79316118373069	7.94260130528069	2.16267872425444e-10	1.73232750336744e-09	13.1222646443883	Sig	TNFRSF4	-	-	-	-	-	-	-	-	-	-	-	-	-	-	-	-	-	-	-	-	-	-	-	-	-	-	-	-	-	-	-	-	+	-	-	-	-	-	-	-	-	-
-2.30172741391478	4.93777843378572	-7.91729005979731	2.36585764980567e-10	1.8761251162959e-09	13.03255861522	Sig	VSIR	-	-	-	-	-	-	-	-	-	-	-	-	-	-	-	-	-	-	-	-	-	-	-	-	-	-	-	-	-	-	-	-	-	-	-	-	-	-	-	-	-	-
-1.56736020122071	5.10351287093202	-7.89246783635162	2.58374352300865e-10	2.02862238984739e-09	12.9445512782367	Sig	IL13RA1	-	-	-	-	-	-	-	-	-	-	-	-	-	-	-	-	-	-	-	-	-	-	+	-	-	-	-	-	-	-	-	-	-	-	-	-	+	-	-	-	-	-
-1.65051929970957	6.03772683616542	-7.6580535614462	5.9480967768687e-10	4.44984975854423e-09	12.1118961383588	Sig	NCF1	-	-	-	-	-	-	+	-	-	-	-	-	-	-	-	-	-	-	-	-	-	-	-	-	-	-	-	+	-	-	-	-	-	-	-	-	-	-	-	-	-	-
-1.91520218623827	6.65848181961364	-7.57579710212126	7.97561705649941e-10	5.91090123906919e-09	11.8191342600778	Sig	FCGR3A/B	-	-	-	-	-	-	-	-	-	-	-	-	-	-	-	-	-	-	-	-	-	-	-	-	-	-	-	-	-	-	-	-	-	+	-	-	-	-	+	-	-	-
3.04638412950163	6.97376551080651	7.49664806359944	1.05797285921546e-09	7.76826367923946e-09	11.5371933987101	Sig	CXCL5	-	-	-	-	-	-	+	-	-	-	-	-	-	-	-	-	-	-	-	-	-	-	-	-	-	-	-	-	-	-	-	-	-	-	-	-	-	-	-	-	-	-
1.6465119406382	5.65129088458106	7.18957926755995	3.1739104362678e-09	2.22735484598263e-08	10.4417050342207	Sig	OAS2	-	-	-	-	-	-	-	-	-	-	-	-	-	-	-	-	-	-	-	-	-	+	-	-	-	-	-	-	-	-	-	-	-	-	+	-	-	-	-	-	-	-
1.55695865943595	2.87547647457153	7.12130688218342	4.05372774361183e-09	2.77121215576222e-08	10.1979026484125	Sig	IFNW1	-	-	-	-	-	-	-	-	-	-	-	-	-	-	-	-	-	-	-	-	-	-	+	-	-	-	-	-	-	-	-	-	-	-	-	-	-	-	-	-	-	+
4.20788657117892	4.65663450141942	7.06811027952438	4.90550209054992e-09	3.29666369305601e-08	10.0079076893084	Sig	IFNG	-	-	-	-	-	-	-	-	-	-	-	-	+	-	-	-	-	-	-	-	-	-	+	-	-	-	-	-	-	-	+	-	-	-	-	-	+	-	-	-	-	-
1.52295735573052	4.38961713858107	6.76642027247453	1.4479709496625e-08	9.4895947362179e-08	8.93047798797415	Sig	CSF1	-	-	-	-	-	-	-	-	-	-	-	-	-	-	-	-	-	-	-	-	-	-	-	-	-	-	-	-	-	+	+	-	-	-	-	-	+	-	-	-	-	-
1.90275177148158	3.93971202069601	6.61197802445661	2.52025057695254e-08	1.611740893164e-07	8.37942695613101	Sig	CD80	-	-	-	-	-	-	-	-	-	-	-	-	-	-	-	-	-	-	-	+	-	-	-	-	-	-	-	-	-	-	-	-	-	-	-	-	+	-	-	-	-	-
1.95158681400011	2.88435441487428	6.55451295476234	3.09721597778953e-08	1.96487381630968e-07	8.17456473882916	Sig	IL13	-	-	-	-	-	-	-	-	-	-	-	-	-	-	+	-	-	-	-	-	-	-	+	-	-	-	-	-	-	-	+	+	-	-	-	-	-	-	-	-	-	-
-1.69829374267912	3.14878853203494	-6.4437550753499	4.60736646713015e-08	2.83228031661567e-07	7.78006718943769	Sig	CCR2	-	-	-	-	-	-	+	-	-	-	-	-	-	+	-	-	-	-	-	-	-	-	-	-	-	-	-	-	-	+	+	-	-	-	-	-	-	-	-	-	-	-
1.50893847735601	4.68379367649672	6.43888053029918	4.68857629447429e-08	2.86003153962932e-07	7.76271716592974	Sig	IRF7	-	-	-	-	-	-	-	-	-	-	+	-	-	-	-	-	-	-	-	-	-	-	-	-	-	-	-	-	-	-	-	-	-	-	+	-	-	-	-	-	-	+
1.9346993298311	6.65934451459389	6.19972349176648	1.10387762957824e-07	6.48425896485589e-07	6.91306277116314	Sig	RSAD2	-	-	-	-	-	-	-	-	-	-	-	-	-	-	-	-	-	-	-	-	-	-	-	-	-	-	-	-	-	-	-	-	-	-	-	-	-	-	-	-	-	-
1.59230789487946	3.0751414895801	6.07657069459431	1.71393974997494e-07	9.778087926116e-07	6.47701295543348	Sig	LAG3	-	-	-	-	-	-	-	-	-	-	-	-	-	-	-	-	-	-	+	-	-	-	-	-	-	-	-	-	+	-	-	-	-	-	-	-	-	-	-	-	-	-
-1.69004951205995	6.35445565190794	-6.06935182559706	1.75867092992537e-07	9.96161462450583e-07	6.45148996278358	Sig	CD14	-	-	-	-	-	-	-	-	-	-	-	-	-	-	-	-	-	-	-	-	-	-	-	-	-	-	-	-	-	-	+	-	+	-	-	-	-	-	-	-	-	-
1.91422227903246	5.35880761125705	6.02660247786868	2.04840964377198e-07	1.12804781077165e-06	6.30043612788626	Sig	MX1	-	-	-	-	-	-	-	-	-	-	-	-	-	-	-	-	-	-	-	-	-	+	-	-	-	-	-	-	-	-	-	-	-	-	-	-	-	-	-	-	-	-
1.90323275066679	4.45270587784991	5.99916353493269	2.258926535332e-07	1.23539913277122e-06	6.20356553643815	Sig	CASP5	-	-	-	-	-	-	-	-	-	-	-	-	-	-	-	-	-	-	-	-	-	-	-	-	-	-	-	-	-	-	-	-	-	-	+	-	-	-	-	-	-	-
2.14758744247777	4.55195490457672	5.88863304264128	3.34822904187042e-07	1.74680633566003e-06	5.81406567008083	Sig	GBP1	-	-	-	-	-	-	-	-	-	-	-	-	-	-	-	-	-	-	-	-	-	-	-	-	-	-	-	-	-	-	-	-	-	-	+	-	-	-	-	-	-	-
1.79095817994824	2.02297770289677	5.85240842865294	3.80840507437887e-07	1.96108131427431e-06	5.68668062665102	Sig	IL17RB	-	-	-	-	-	-	-	-	-	-	-	-	-	-	-	+	-	-	-	-	-	-	-	-	-	-	-	-	-	-	-	-	-	-	-	-	-	-	-	-	-	-
1.61531842749007	5.57402825510078	5.8022295164556	4.55133678401409e-07	2.29885991702113e-06	5.51045905974098	Sig	GBP5	-	-	-	-	-	-	-	-	-	-	-	-	-	-	-	-	-	-	-	-	-	-	-	-	-	-	-	-	-	-	-	-	-	-	+	-	-	-	-	-	-	-
1.90809780082506	4.55129954448055	5.75939007548643	5.2983452434077e-07	2.6096818497033e-06	5.36023796600038	Sig	OAS3	-	-	-	-	-	-	-	-	-	-	-	-	-	-	-	-	-	-	-	-	-	+	-	-	-	-	-	-	-	-	-	-	-	-	+	-	-	-	-	-	-	-
1.62207743272695	4.37969559915932	5.73749217698895	5.72598198568391e-07	2.80290352756009e-06	5.28353396042431	Sig	C3	-	-	-	-	-	-	-	-	+	-	-	-	-	-	-	-	-	-	-	-	-	-	-	-	-	-	-	-	-	-	+	-	-	-	-	-	-	-	-	-	-	-
1.53278395936215	4.46185328953799	5.72175095833472	6.05438682080288e-07	2.92751752981505e-06	5.22843135656304	Sig	TNFRSF9	-	-	-	-	-	-	-	-	-	-	-	-	-	-	-	-	-	-	+	-	-	-	-	-	-	-	-	-	-	-	-	-	+	-	-	-	-	-	-	-	-	-
1.57113533970936	3.21681582705576	5.47739525382993	1.43425819314519e-06	6.4623110634326e-06	4.37725944897254	Sig	CCL22	-	-	-	-	-	-	+	-	-	-	-	-	-	-	-	-	-	-	-	-	-	-	-	-	-	-	-	-	-	+	-	-	-	-	-	-	-	-	-	-	-	-
1.79674171422901	4.87026781646606	5.25259961659718	3.15081905658668e-06	1.35059433074229e-05	3.60228279802746	Sig	HERC5	-	-	-	-	-	-	-	-	-	-	-	-	-	-	-	-	-	-	-	-	-	+	-	-	-	-	-	+	-	-	-	-	-	-	-	-	-	-	-	-	-	+
2.00798266065034	4.95425555686023	5.20990902501087	3.65579878916877e-06	1.55862819344668e-05	3.45611071014316	Sig	ISG15	-	-	-	-	-	-	-	-	-	-	-	-	-	-	-	-	-	-	-	-	-	+	-	-	-	-	-	-	-	-	-	-	-	-	-	-	-	-	-	-	-	+
1.67180872629831	4.96137380216421	5.17930176822253	4.06624093000012e-06	1.70610003041804e-05	3.35152426247424	Sig	IFI44	-	-	-	-	-	-	-	-	-	-	-	-	-	-	-	-	-	-	-	-	-	+	-	-	-	-	-	-	-	-	-	-	-	-	-	-	-	-	-	-	-	-
1.98194216246703	5.99607177398417	5.1335890977144	4.76529351707144e-06	1.96816549949878e-05	3.19566213629896	Sig	CTSL	-	-	-	+	-	-	-	-	-	-	-	-	-	-	-	-	-	-	-	-	-	-	-	-	-	+	-	+	+	-	-	-	-	-	-	-	-	-	-	-	-	-
1.785882381916	2.07595025629477	5.11838068432844	5.02317699609129e-06	2.05328832881464e-05	3.14389985342879	Sig	PLAT	-	-	-	-	-	-	-	+	+	-	-	-	-	-	-	-	-	-	-	-	-	-	-	-	-	-	-	-	-	-	-	-	-	-	-	-	-	-	-	-	-	-
2.52836281667278	3.50977384402844	5.10587123165082	5.24557185999298e-06	2.10087802271436e-05	3.10135875497037	Sig	CXCL9	-	-	-	-	-	-	+	-	-	-	-	-	-	-	-	-	-	-	-	-	-	-	-	-	-	-	-	-	-	-	-	-	-	-	-	-	-	-	-	-	-	-
-1.53016089807657	2.91351672616759	-4.88830853708547	1.10939935373759e-05	4.27064896851411e-05	2.36687348080255	Sig	CEACAM3	-	-	-	-	-	-	-	-	-	-	-	-	-	-	-	-	-	-	-	-	-	-	-	-	-	-	-	-	-	-	+	-	-	-	-	-	-	-	-	-	-	-
-1.82861517298238	4.2789585616428	-4.7405073804853	1.83570961305818e-05	6.77078010769831e-05	1.87422764760783	Sig	CCR3	-	-	-	-	-	-	+	-	-	-	-	-	-	-	-	-	-	-	-	-	-	-	-	-	-	-	-	-	-	-	-	-	-	-	-	-	-	-	-	-	-	-
1.87515581594536	2.45314356736026	3.87540151220061	0.000313125994846245	0.000955034284281047	-0.876934312325499	Sig	IL2	-	-	-	-	-	-	-	-	-	-	-	-	-	-	-	-	+	-	-	-	-	-	+	-	-	-	-	-	-	-	-	-	-	-	-	-	-	-	-	-	-	-
-1.74990695172644	4.85423787148792	-3.83219180347161	0.000358608595488722	0.00107311930650021	-1.00718815237699	Sig	CD163	-	-	-	-	-	-	-	-	-	-	-	-	-	-	-	-	-	-	-	-	-	-	-	-	-	-	-	-	-	-	-	+	-	-	-	-	-	-	-	-	-	-
1.68137238490167	5.59634758205924	3.81578007899602	0.000377499348534013	0.00111700366935624	-1.05645377119076	Sig	IDO1	-	-	-	-	-	-	-	-	-	-	-	-	-	-	-	-	-	-	-	-	-	-	-	-	-	-	-	-	-	-	-	+	-	-	-	-	-	-	-	-	-	-
1.6611678442097	2.97572880079876	3.80839779024264	0.000386305864171727	0.0011388124546029	-1.07857681897175	Sig	IL22	-	-	-	-	-	-	-	-	-	-	-	-	-	-	-	-	-	-	-	-	-	-	+	-	-	-	-	-	-	-	-	-	-	-	-	-	+	-	-	-	-	-
1.56523842770795	2.66593790556918	3.66137296674554	0.000608914309778382	0.00171230158742644	-1.51420112263797	Sig	CCL23	-	-	-	-	-	-	+	-	-	-	-	-	-	-	-	-	-	-	-	-	-	-	-	-	-	-	-	-	-	+	-	-	-	-	-	-	-	-	-	-	-	-
1.8980816054595	5.58516943035507	2.9269818086354	0.00515504426814892	0.0114508406292496	-3.52882073384733	Sig	CXCL10	-	-	-	-	-	-	+	-	-	-	+	-	-	-	-	-	-	-	-	-	-	-	-	-	-	-	-	-	-	+	-	-	-	-	-	-	-	-	-	-	-	+
1.72958661047307	6.30706610251277	2.29812321719249	0.0258114958598368	0.0473808245760429	-4.99531308486503	Sig	CCL2	-	-	-	-	-	-	+	-	-	-	-	-	-	-	-	-	-	-	-	-	-	-	-	-	-	-	-	-	-	+	-	-	-	-	+	-	-	-	-	-	-	-
-1.36577527043936	5.20113908158456	-14.2667968841555	3.52554458919463e-19	1.86383790615423e-17	33.3969187580388	No.sig	CBL	-	-	-	-	-	-	-	-	-	-	-	-	-	-	-	-	-	+	-	-	-	-	-	-	-	-	-	-	-	-	+	-	-	-	-	-	-	-	-	-	-	-
1.48544288723249	7.62263552992476	13.5761094647565	2.52334145570507e-18	9.52861797321008e-17	31.4253513060728	No.sig	TXN	-	-	-	-	-	-	-	-	-	-	-	-	-	-	-	-	-	-	-	-	+	-	-	-	-	-	-	-	-	-	-	-	-	-	+	-	-	+	-	-	-	-
1.44513673891114	6.3008715442832	10.9479187346409	7.84276573385731e-15	1.51690566510948e-13	23.3624720815116	No.sig	NFKB2	-	-	-	-	-	-	-	-	-	-	+	+	-	-	-	-	-	-	-	-	+	-	-	-	-	-	-	-	-	-	-	-	+	-	-	-	-	-	-	-	-	+
1.23217436160504	6.9554122800792	10.7397827876273	1.53987137703121e-14	2.83980930694361e-13	22.6859008194602	No.sig	CFLAR	-	-	-	-	-	-	-	-	-	-	-	-	-	-	-	-	-	-	-	-	-	-	-	-	-	-	-	-	-	-	-	-	+	-	-	-	-	+	-	-	-	-
-1.16147540335924	5.11764042471521	-10.3027470028721	6.4626359130385e-14	1.06768130813324e-12	21.2477362265541	No.sig	PXN	-	-	-	-	-	-	+	-	-	-	-	-	-	-	-	-	-	-	-	-	-	-	-	-	+	-	-	-	-	-	-	-	-	-	-	-	-	+	-	-	-	-
-1.37064290893829	5.17187950239127	-9.99769605950685	1.78335404877313e-13	2.6683014352398e-12	20.2301873885851	No.sig	TBXAS1	-	-	-	-	-	-	-	+	-	-	-	-	-	-	-	-	-	-	-	-	-	-	-	-	-	-	-	-	-	-	-	-	-	-	-	-	-	-	-	-	-	-
1.49394427001498	6.651550814576	9.91439176263783	2.3575544420394e-13	3.39916485915863e-12	19.9504076191382	No.sig	XBP1	-	-	-	-	-	-	-	-	-	-	-	-	-	-	-	-	-	-	-	-	-	-	-	-	-	-	-	-	-	-	-	-	-	-	-	-	-	+	-	-	+	-
1.0466670657037	6.4112875592026	9.88740871066529	2.5810932988266e-13	3.65501247494552e-12	19.85961211333	No.sig	CYSTM1	-	-	-	-	-	-	-	-	-	-	-	-	-	-	-	-	-	-	-	-	-	-	-	-	-	-	-	-	-	-	+	-	-	-	-	-	-	-	-	-	-	-
-1.45565754732555	4.77657347616112	-9.50586229858897	9.37620906449128e-13	1.25462787376953e-11	18.5669368525877	No.sig	APBB1IP	-	-	-	-	-	-	-	+	-	-	-	-	-	-	-	-	-	-	-	-	-	-	-	-	-	-	-	-	-	-	-	-	-	-	-	-	-	-	-	-	-	-
-0.897906662191246	6.30582285159296	-9.41494928729643	1.27811616037051e-12	1.63475179866744e-11	18.2565633037124	No.sig	CAP1	-	-	-	-	-	-	-	+	-	-	-	-	-	-	-	-	-	-	-	-	-	-	-	-	-	-	-	-	-	-	+	-	-	-	-	-	-	-	-	-	-	-
-1.18790389116213	5.70575970926476	-9.40616992127898	1.3169945761548e-12	1.65774079189009e-11	18.2265441649266	No.sig	PTPN6	-	-	-	-	-	+	-	-	-	-	-	-	-	-	+	-	-	-	-	-	-	-	-	-	-	-	-	-	-	-	+	-	-	+	-	-	-	-	-	-	-	-
-0.993785744164095	5.71996233596909	-9.35903130674747	1.54710676669855e-12	1.91696197811243e-11	18.0652245841403	No.sig	TGFBR2	-	-	-	-	-	-	-	-	-	-	-	-	-	-	-	-	-	-	-	-	-	-	-	-	-	-	-	-	-	-	+	-	-	-	-	-	-	-	-	-	-	-
-0.965872359824721	6.01143769325788	-9.33083116844752	1.70376293710077e-12	2.07859078326294e-11	17.9686053618793	No.sig	CD36	-	-	-	-	-	-	-	-	-	-	-	-	-	-	-	-	-	-	-	-	-	-	-	-	-	-	-	+	-	-	+	-	-	-	-	+	+	-	-	+	-	-
-1.32212190556439	5.01292295854774	-9.16981511663545	2.9600253380549e-12	3.45191190158461e-11	17.4153595793779	No.sig	ACOX1	-	-	-	-	-	-	-	-	-	-	-	-	-	-	-	-	-	-	-	-	-	-	-	-	-	-	-	-	-	-	-	-	-	-	-	-	-	-	-	+	-	-
1.47111306534924	6.71970478656732	9.04250235885164	4.58995245576909e-12	4.98607164030807e-11	16.9760688771804	No.sig	STAT5A	-	-	-	-	-	-	-	-	-	-	-	-	-	-	-	-	+	-	-	-	-	-	-	-	-	-	-	-	-	-	-	-	-	-	-	-	-	-	-	-	-	-
-1.28887883336699	5.18655469529496	-8.91677708053979	7.09007246223842e-12	7.59787494939874e-11	16.5407108060819	No.sig	SYK	-	-	-	-	-	+	-	-	-	-	-	+	-	-	-	-	+	-	-	-	-	-	-	-	-	-	-	-	-	-	+	-	+	+	-	-	-	-	-	-	-	-
-1.1081567835242	5.20302677539021	-8.90550596906354	7.37248134443128e-12	7.77847881493056e-11	16.5016083962423	No.sig	MAP3K3	-	-	-	-	-	-	-	-	-	-	-	-	-	-	+	-	-	-	-	-	-	-	-	-	-	-	-	-	-	-	-	-	-	-	-	-	-	-	-	-	-	-
-1.27312085514473	5.14114045154767	-8.90230304189295	7.45478423625123e-12	7.77847881493056e-11	16.4904944468534	No.sig	LAT2	-	-	-	-	-	-	-	-	-	-	-	-	-	-	-	-	-	-	-	-	-	-	-	-	-	-	-	-	-	-	+	+	-	-	-	-	-	-	-	-	-	-
-1.29601352696167	3.95483486168133	-8.74225358218869	1.29990296458702e-11	1.30483930495887e-10	15.933936193299	No.sig	NOTCH1	-	-	-	-	-	-	-	-	-	-	-	-	-	-	-	-	-	-	-	-	-	-	-	-	-	-	-	-	-	-	-	-	-	-	-	-	-	-	-	-	-	-
-1.17599812481154	5.72489452201231	-8.70379052473551	1.48628004469003e-11	1.43687263075733e-10	15.7998423031775	No.sig	MAPK14	-	-	-	-	-	-	-	-	-	-	-	-	-	-	-	-	-	-	-	-	-	-	-	-	-	-	+	-	-	+	+	-	-	-	+	-	-	-	-	-	-	+
0.962550862487687	5.42295688879686	8.49528674368908	3.08009694958114e-11	2.80749066783661e-10	15.0707425406335	No.sig	IL4R	-	-	-	-	-	-	-	-	-	-	-	-	-	-	-	-	-	-	-	-	-	-	+	-	-	-	-	-	-	-	+	-	-	-	-	-	+	-	-	-	-	-
1.36764924410016	5.3726769403022	8.38411501333695	4.54964510576323e-11	4.05378490884297e-10	14.6805561020902	No.sig	TBK1	-	-	-	-	-	-	-	-	-	-	+	-	-	-	+	-	-	-	-	-	-	-	-	-	-	-	-	-	-	-	-	-	-	-	+	-	-	-	-	-	-	+
0.96256587494109	5.5722540692997	8.31172484735394	5.86858396291842e-11	5.11405173911462e-10	14.4259776855629	No.sig	IL2RB	-	-	-	-	-	-	-	-	-	-	-	-	-	-	-	-	+	-	-	-	-	-	+	-	-	-	-	-	-	-	-	-	-	-	-	-	-	-	-	-	-	-
1.296663958691	4.7158873306862	8.25968650943973	7.04889730927936e-11	6.07584300680275e-10	14.2427349653266	No.sig	STAT4	-	-	-	-	-	-	-	-	-	-	-	-	-	-	-	-	+	-	-	-	-	-	-	-	-	-	-	-	-	-	-	-	-	-	-	-	-	-	-	-	-	-
0.964288586862992	6.84070878256255	8.20161026897212	8.65073136466637e-11	7.29790422572386e-10	14.0380050929211	No.sig	RAB7A	-	-	-	-	-	-	-	-	-	-	-	-	-	-	-	-	-	-	-	-	-	-	-	-	-	-	-	-	+	-	+	-	-	-	-	-	-	-	+	-	-	-
-0.904842078935408	5.5138848547412	-8.15487363373824	1.02023905209892e-10	8.51631124541519e-10	13.8730818251638	No.sig	RAF1	-	-	-	-	-	+	-	-	-	-	-	+	-	-	-	-	-	-	-	-	-	-	-	-	-	-	+	-	-	-	-	-	-	-	-	-	-	-	-	-	-	-
-0.618597724397164	6.89100742686687	-8.01499193255425	1.67326149826215e-10	1.38218371679363e-09	13.3786227356787	No.sig	TLN1	-	-	-	-	-	-	-	+	-	-	-	-	-	-	-	-	-	-	-	-	-	-	-	-	-	-	-	-	-	-	-	-	-	-	-	-	-	-	-	-	-	-
1.11228022212501	6.5635343493301	7.96474964571133	1.9993257359086e-10	1.62990319639049e-09	13.2007312457226	No.sig	IFI16	-	-	-	-	-	-	-	-	-	-	+	-	-	-	-	-	-	-	-	-	-	-	-	-	-	-	-	-	-	-	-	-	-	-	+	-	-	-	-	-	-	-
-0.719257541262392	5.3889361271997	-7.96265110430126	2.01425615695168e-10	1.62990319639049e-09	13.1932977892192	No.sig	SP1	-	-	-	-	-	-	-	-	-	-	-	-	-	-	-	-	-	-	-	-	-	-	-	-	-	-	-	-	-	-	-	-	-	-	-	-	-	+	-	-	-	-
0.993399265508517	5.66194102422776	7.86622687854559	2.83606162475111e-10	2.20489889061532e-09	12.8514775414585	No.sig	CCR7	-	-	-	-	-	-	+	-	-	-	-	-	-	-	-	-	-	-	-	+	-	-	-	-	-	-	-	-	-	-	-	-	-	-	-	-	-	+	-	-	-	-
1.37801249928907	4.50226894809632	7.82962745721957	3.22988531423832e-10	2.48669811086503e-09	12.7216029110988	No.sig	CD38	-	-	-	-	-	-	-	-	-	-	-	-	-	-	-	-	-	-	-	-	-	-	-	-	-	-	-	-	-	-	-	-	-	-	-	-	-	+	-	-	-	-
0.615659350550184	7.37944310783149	7.82276444922756	3.30963764071407e-10	2.52359870104448e-09	12.6972415469526	No.sig	NFE2L2	-	-	-	-	-	-	-	-	-	-	-	-	-	-	-	-	-	-	-	-	-	-	-	-	-	-	-	-	-	-	-	-	-	-	-	-	-	+	-	-	+	-
1.39156074407802	4.84436532963633	7.73667321742391	4.49541519298656e-10	3.39510880765556e-09	12.3914494118618	No.sig	TRIM22	-	-	-	-	-	-	-	-	-	-	-	-	-	-	-	-	-	-	-	-	-	-	-	-	-	-	-	-	-	-	-	-	-	-	-	-	-	-	-	-	-	-
1.08262956910232	6.96766568193369	7.48293375683118	1.11109071071292e-09	8.08343975775544e-09	11.4883193106882	No.sig	CD59	-	-	-	-	-	-	-	-	+	-	-	-	-	-	-	-	-	-	-	-	-	-	-	-	-	-	-	-	-	-	+	-	-	-	-	-	-	-	-	-	-	-
1.1310356905517	6.02030609779086	7.31944130969223	1.99359248695658e-09	1.43719894741506e-08	10.9052581451426	No.sig	DTX3L	-	-	-	-	-	-	-	-	-	-	-	-	-	-	-	-	-	-	-	-	-	-	-	-	-	-	-	+	-	-	-	-	-	-	-	-	-	-	-	-	-	-
-0.911247811152181	5.68643756900165	-7.30097232824777	2.1298276915279e-09	1.52157960304651e-08	10.8393507125467	No.sig	LTA4H	-	-	-	-	-	-	-	-	-	-	-	-	-	-	-	-	-	-	-	-	-	-	-	+	-	-	-	-	-	-	+	-	-	-	-	-	-	-	-	-	-	-
-1.0994790327942	3.89437084849481	-7.2386836228025	2.66196300299128e-09	1.88476487622508e-08	10.6170211211216	No.sig	PSTPIP1	-	-	-	-	-	-	-	-	-	-	-	-	-	-	-	-	-	-	-	-	+	-	-	-	-	-	-	-	-	-	-	-	-	-	+	-	-	-	-	-	-	-
1.06268435373937	5.05792337897148	7.14906753761563	3.66979165506582e-09	2.54663040858479e-08	10.2970426684592	No.sig	KDM6B	-	-	-	-	-	-	-	-	-	-	-	-	-	-	-	-	-	-	-	-	-	-	-	-	-	-	-	-	-	-	-	-	-	-	-	-	-	+	-	-	-	-
1.19483728577735	5.35317393908729	7.14730128503318	3.69309580059585e-09	2.54663040858479e-08	10.2907351767605	No.sig	CASP1	-	-	-	-	-	-	-	-	-	-	+	-	-	-	+	-	-	-	-	-	+	-	-	-	-	-	-	-	-	-	-	-	-	-	+	-	-	-	-	-	-	-
-1.37569551153429	5.22878956938789	-7.06843676664206	4.8997625605673e-09	3.29666369305601e-08	10.0090738100832	No.sig	WAS	-	-	-	-	-	-	+	-	-	-	-	-	-	-	-	-	-	-	-	-	-	-	-	-	-	-	-	-	-	-	-	-	-	-	-	-	-	-	+	-	-	-
1.23487314738557	4.24577550149259	6.97928609886483	6.7458718134999e-09	4.49535827571884e-08	9.69064222664006	No.sig	TRIM25	-	-	-	-	-	-	-	-	-	-	-	-	-	-	-	-	-	-	-	-	-	+	-	-	-	-	-	-	-	-	-	-	+	-	-	-	-	-	-	-	-	+
-0.978910034838616	6.18759590437894	-6.80409719582255	1.26484746262598e-08	8.35853364885337e-08	9.06498738801209	No.sig	ICAM3	-	-	-	-	-	-	-	-	-	-	-	+	-	-	-	-	-	-	-	-	-	-	-	-	+	-	-	-	-	-	-	-	-	-	-	-	-	-	-	-	-	-
0.751176054325223	5.78957997364726	6.68074689530428	1.96916633325863e-08	1.27995811661811e-07	8.62472134499225	No.sig	ACSL4	-	-	-	-	-	-	-	-	-	-	-	-	-	-	-	-	-	-	-	-	-	-	-	-	-	-	-	-	-	-	-	-	-	-	-	-	-	-	-	+	-	-
-1.30091367195562	5.06931809634967	-6.64931005927042	2.20430826232233e-08	1.42115158700943e-07	8.51257150226326	No.sig	TIMP2	-	-	-	-	-	-	-	-	-	-	-	-	-	-	-	-	-	-	-	-	-	-	-	-	-	-	-	-	-	-	+	-	-	-	-	-	-	-	-	-	-	-
-0.732666859788785	5.66639619407546	-6.54235990276987	3.23520995051775e-08	2.0361281672703e-07	8.13125405211877	No.sig	PIK3CD	-	-	-	-	-	+	-	-	-	-	-	-	-	-	-	-	-	-	-	-	-	-	-	-	-	-	-	-	-	-	+	-	-	-	-	-	-	-	-	-	-	-
1.37366281218603	3.29370838252826	6.53058842067263	3.37472182999709e-08	2.10720819778558e-07	8.08930845117132	No.sig	EBI3	-	-	-	-	-	-	-	-	-	-	-	-	-	-	-	-	-	-	-	-	-	-	-	-	-	-	-	-	-	-	-	-	-	-	-	-	+	-	-	-	-	-
-0.84059344137046	4.84257802681044	-6.52398286489557	3.45562369720498e-08	2.14086686865903e-07	8.06577303932874	No.sig	CASP8	-	-	-	+	-	-	-	-	-	-	-	+	-	-	-	-	-	-	-	-	-	-	-	-	-	-	-	-	-	-	-	-	-	-	+	-	-	-	-	-	-	+
-1.43053734680498	4.43577736650606	-6.43038621243265	4.83351963386079e-08	2.92593974782565e-07	7.73248590436177	No.sig	CD84	-	-	-	-	-	-	-	-	-	-	-	-	-	-	-	-	-	-	-	-	-	-	-	-	-	-	-	-	-	-	+	-	-	-	-	-	-	-	-	-	-	-
-0.799695507335153	5.77078058791046	-6.34643368546961	6.52976237554507e-08	3.92280421500549e-07	7.43389260481455	No.sig	IL16	-	-	-	-	-	-	-	-	-	-	-	-	-	-	-	-	-	-	-	-	-	-	-	-	-	-	-	-	-	-	+	-	-	-	-	-	+	-	-	-	-	-
0.647099437402828	7.6236603442432	6.31150272401404	7.39983491652338e-08	4.41208202165642e-07	7.30976585393805	No.sig	TANK	-	-	-	-	-	-	-	-	-	-	-	-	-	-	-	-	-	-	-	-	-	-	-	-	-	-	-	-	-	-	-	-	-	-	+	-	-	-	-	-	-	+
1.18388641581791	3.61739546149423	6.22123144623376	1.02215531870809e-07	6.04902363981729e-07	6.98933066627548	No.sig	IL3RA	-	-	-	-	-	-	-	-	-	-	-	-	-	-	-	-	+	-	-	-	-	-	+	-	-	-	-	-	-	-	-	-	-	-	-	-	-	-	-	-	-	-
1.11042135665042	9.28045169188221	6.196764908521	1.11561714936074e-07	6.50503234884606e-07	6.90257404878934	No.sig	NAMPT	-	-	-	-	-	-	-	-	-	-	-	-	-	-	-	-	-	-	-	-	-	-	-	-	-	-	-	-	-	-	+	-	-	-	+	-	-	-	-	-	-	-
1.37495707350929	5.99197060056175	6.19223681257122	1.13382572668858e-07	6.56294745448206e-07	6.88652230629439	No.sig	IFIH1	-	-	-	-	-	-	-	-	-	-	-	-	-	-	-	-	-	-	-	-	-	-	-	-	-	-	-	-	-	-	-	-	-	-	-	-	-	-	-	-	-	+
1.26120826465962	7.30189203645624	6.10130724472386	1.569078513703e-07	9.01651638671363e-07	6.5645038114737	No.sig	STAT1	-	-	-	-	-	-	-	-	-	-	-	-	-	-	-	-	+	+	-	-	-	+	-	-	-	-	-	-	-	-	-	-	-	-	+	-	-	-	-	-	-	-
-0.968065178204427	5.85062496303312	-6.04883225983788	1.89226489776882e-07	1.06423125101466e-06	6.37896499510895	No.sig	CTSZ	-	-	-	+	-	-	-	-	-	-	-	-	-	-	-	-	-	-	-	-	-	-	-	-	-	+	-	-	-	-	+	-	-	-	-	-	-	-	-	-	-	-
1.46148953176079	4.35777410973679	6.04132133407748	1.94365047531342e-07	1.08543297670672e-06	6.35242712440865	No.sig	XAF1	-	-	-	-	-	-	-	-	-	-	-	-	-	-	-	-	-	-	-	-	-	-	-	-	-	-	-	-	-	-	-	-	-	-	-	-	-	-	-	-	-	-
1.00381443658961	3.39806649993675	6.03671395254354	1.97585633924483e-07	1.09570215176304e-06	6.33615057115879	No.sig	IL15RA	-	-	-	-	-	-	-	-	-	-	-	-	-	-	-	-	+	-	-	-	-	-	+	-	-	-	-	-	-	-	-	-	-	-	-	-	-	-	-	-	-	-
1.24001031578203	7.78846319684227	5.9969623575084	2.27671879712865e-07	1.23660137405686e-06	6.19579742822908	No.sig	MT2A	-	-	-	-	-	-	-	-	-	-	-	-	-	-	-	-	-	-	-	-	-	-	-	-	-	-	-	-	-	-	-	-	-	-	-	-	-	-	-	-	-	-
0.938821576479014	3.68297925577072	5.97821063403724	2.43405395873559e-07	1.31306448250158e-06	6.12963934530771	No.sig	CASP10	-	-	-	+	-	-	-	-	-	-	-	-	-	-	-	-	-	-	-	-	-	-	-	-	-	-	-	-	-	-	-	-	-	-	-	-	-	-	-	-	-	+
1.37944937244301	3.53749226982063	5.97011829955314	2.50524947929391e-07	1.34233975478383e-06	6.10109882185293	No.sig	TNFRSF18	-	-	-	-	-	-	-	-	-	-	-	-	-	-	-	-	-	-	-	-	-	-	-	-	-	-	-	-	-	-	-	-	+	-	-	-	-	-	-	-	-	-
-0.841378246601366	6.65383023141693	-5.90501653806284	3.15868104879871e-07	1.68109669241434e-06	5.87172363901079	No.sig	SPI1	-	-	-	-	-	-	-	-	-	-	-	-	-	-	-	-	-	-	-	-	-	-	-	-	-	-	-	-	-	-	+	-	-	-	-	-	-	-	-	-	-	-
1.38068875250208	5.40383015548932	5.89826096994638	3.2355112806448e-07	1.70811912198029e-06	5.8479456309834	No.sig	EIF2AK2	-	-	-	-	-	-	-	-	-	-	-	-	-	-	-	-	-	-	-	-	-	+	-	-	-	-	-	-	-	-	-	-	-	-	-	-	-	-	-	-	+	-
1.01397353403215	4.2588243719795	5.89678573243741	3.25253451978592e-07	1.70811912198029e-06	5.84275376224873	No.sig	EIF2AK3	-	-	-	+	-	-	-	-	-	-	-	-	-	-	-	-	-	-	-	-	-	-	-	-	-	-	-	-	-	-	-	-	-	-	-	-	-	-	-	-	+	-
0.711169448201102	6.37547275820122	5.86663211483514	3.62066416990194e-07	1.87659260570735e-06	5.73668216646956	No.sig	JUNB	-	-	-	-	-	-	-	-	-	-	-	-	-	-	-	-	-	-	-	-	-	-	-	-	-	-	+	-	-	-	-	-	-	-	-	-	+	-	-	-	-	-
1.39886140213556	6.07621702006315	5.84676819247003	3.88550196140096e-07	1.98787293896191e-06	5.66685910542263	No.sig	GBP4	-	-	-	-	-	-	-	-	-	-	-	-	-	-	-	-	-	-	-	-	-	-	-	-	-	-	-	-	-	-	-	-	-	-	+	-	-	-	-	-	-	-
0.987767939914088	5.57594748334029	5.8137088774388	4.36959634611743e-07	2.22121147594303e-06	5.55074838551147	No.sig	BCL3	-	-	-	-	-	-	-	-	-	-	-	-	-	-	-	-	-	-	-	-	-	-	-	-	-	-	-	-	-	-	-	-	-	-	-	-	-	-	-	-	-	-
1.19418890653303	4.92386167281658	5.7942378368038	4.68227363904437e-07	2.35002721250771e-06	5.48241932037982	No.sig	IRF4	-	-	-	-	-	-	-	-	-	-	-	-	-	-	-	-	-	-	+	-	-	-	-	-	-	-	-	-	-	-	+	-	-	-	-	-	+	-	-	-	-	-
1.1729194652456	3.09481523100913	5.76734779104643	5.15092725396659e-07	2.56105960568468e-06	5.38812639726061	No.sig	FOXP3	-	-	-	-	-	-	-	-	-	-	-	-	-	-	-	-	-	-	-	-	-	-	-	-	-	-	-	-	-	-	-	-	-	-	-	-	-	-	-	-	-	-
-1.0427217291637	4.76117751751909	-5.76645107251764	5.16733337843063e-07	2.56105960568468e-06	5.38498340474737	No.sig	LRG1	-	-	-	-	-	-	-	-	-	-	-	-	-	-	-	-	-	-	-	-	-	-	-	-	-	-	-	-	-	-	+	-	-	-	-	-	-	-	-	-	-	-
1.31910993896559	4.23749183662741	5.72325615463404	6.02219252325835e-07	2.92751752981505e-06	5.23369903181378	No.sig	IFI35	-	-	-	-	-	-	-	-	-	-	-	-	-	-	-	-	-	-	-	-	-	-	-	-	-	-	-	-	-	-	-	-	-	-	-	-	-	-	-	-	-	-
1.05167038847966	6.40882585181044	5.65831146974441	7.57837685151959e-07	3.64221384439699e-06	5.00667300128192	No.sig	LIMK2	-	-	-	-	-	-	-	-	-	-	-	-	-	-	-	-	-	-	-	-	-	-	-	-	-	-	-	-	-	-	-	-	-	-	-	-	-	-	+	-	-	-
1.23784022514405	6.24992723027341	5.65455110385728	7.67980877882789e-07	3.66872792868103e-06	4.99354450249129	No.sig	TREM1	NA	NA	NA	NA	NA	NA	+	NA	NA	NA	NA	NA	NA	NA	NA	NA	NA	NA	NA	NA	NA	NA	NA	NA	NA	NA	NA	NA	NA	NA	NA	NA	NA	NA	NA	NA	+	NA	NA	NA	NA	NA
-1.06907131536009	5.51600363740404	-5.63873534258768	8.1213706883704e-07	3.84623280835839e-06	4.93834758115736	No.sig	ITGAL	-	-	-	-	-	-	-	-	-	-	-	-	-	-	-	-	-	-	-	-	-	-	-	-	+	-	-	-	-	-	+	-	-	+	-	-	-	-	-	-	-	-
1.10996034175629	5.69934945384125	5.63779555228409	8.14838728630781e-07	3.84623280835839e-06	4.93506876051663	No.sig	APOL6	-	-	-	-	-	-	-	-	-	-	-	-	-	-	-	-	-	-	-	-	-	+	-	-	-	-	-	-	-	-	-	-	-	-	-	-	-	-	-	-	-	-
1.22753233556672	6.31181422230712	5.624780294519	8.53183647480552e-07	4.00340019202413e-06	4.8896721535446	No.sig	CARD17	-	-	-	-	-	-	-	-	-	-	-	-	-	-	-	-	-	-	-	-	-	-	-	-	-	-	-	-	-	-	-	-	-	-	+	-	-	-	-	-	-	-
-0.948526862820535	3.20424459553812	-5.61491541354666	8.83434260583076e-07	4.11482214882891e-06	4.85527910463193	No.sig	RNF135	-	-	-	-	-	-	-	-	-	-	-	-	-	-	-	-	-	-	-	-	-	-	-	-	-	-	-	-	-	-	-	-	-	-	-	-	-	-	-	-	-	+
0.931675564912852	4.65906421825542	5.61367669272576	8.87307172067772e-07	4.11482214882891e-06	4.8509613449483	No.sig	HLX	-	-	-	-	-	-	-	-	-	-	-	-	-	-	-	-	-	-	-	-	-	-	-	-	-	-	-	-	-	-	-	-	-	-	-	-	-	-	-	-	-	-
-0.617442516178229	4.96116578032968	-5.60771582406287	9.06180760601294e-07	4.1779147857955e-06	4.83018670841269	No.sig	MAP3K1	-	-	-	-	-	-	-	-	-	-	-	-	-	-	-	-	-	-	-	-	-	-	-	-	-	-	+	-	-	-	-	+	-	-	-	-	-	-	-	-	-	+
0.664438185670147	5.50213635705456	5.56022002421478	1.0714911918857e-06	4.9115174287015e-06	4.66483176970391	No.sig	RB1CC1	-	-	-	-	+	-	-	-	-	-	-	-	-	-	-	-	-	-	-	-	-	-	-	-	-	-	-	-	-	-	-	-	-	-	-	-	-	-	-	-	-	-
1.12179314529322	4.70225262321294	5.52783287070624	1.20101894166573e-06	5.47360931460301e-06	4.5522610292127	No.sig	STAT2	-	-	-	-	-	-	-	-	-	-	-	-	-	-	-	-	-	-	-	-	-	-	-	-	-	-	-	-	-	-	-	-	-	-	+	-	-	-	-	-	-	-
0.886280831289695	5.73056395334668	5.51935387390342	1.23741788086394e-06	5.60727074014347e-06	4.52281516101004	No.sig	REL	-	-	-	-	-	+	-	-	-	-	-	-	-	-	-	-	-	-	-	-	-	-	-	-	-	-	-	-	-	-	-	-	+	-	-	-	-	-	-	-	-	-
0.965478831848315	4.81353901916971	5.45109378838779	1.5731406036309e-06	7.04802541626725e-06	4.28615608522923	No.sig	PTGER4	-	-	-	-	-	-	-	-	-	-	-	-	-	-	-	-	-	-	-	-	-	-	-	+	-	-	-	-	-	-	-	-	-	-	-	-	-	-	-	-	-	-
-0.66112227477836	6.14410064338104	-5.43508187359621	1.66412492798554e-06	7.39620380693203e-06	4.23074682719796	No.sig	TGFB1	-	-	-	-	-	-	-	-	-	-	-	-	-	-	-	-	-	-	-	-	-	-	-	-	-	-	-	-	-	+	+	-	-	-	-	-	+	-	-	-	-	-
-0.805994089847937	4.14980492363256	-5.43416174098202	1.66950880383459e-06	7.39620380693203e-06	4.22756394083116	No.sig	HLA-DMB	-	-	-	-	-	-	-	-	-	-	-	-	-	-	-	-	-	-	-	-	-	-	-	-	-	-	-	-	+	-	-	-	-	-	-	-	-	-	-	-	-	-
-0.89978664180825	4.97964046071138	-5.37053804636901	2.08675132089295e-06	9.14250716833211e-06	4.00781197733029	No.sig	NLRP1	-	-	-	-	-	-	-	-	-	-	-	-	-	-	-	-	-	-	-	-	+	-	-	-	-	-	-	-	-	-	-	-	-	-	+	-	-	-	-	-	-	-
0.879346875621199	4.71980602091913	5.36669209607607	2.11504498260624e-06	9.21555313849861e-06	3.994549736002	No.sig	IRAK3	-	-	-	-	-	-	-	-	-	-	-	-	-	-	+	-	-	-	-	-	-	-	-	-	-	-	-	-	-	-	-	-	-	-	-	-	-	-	-	-	-	-
-0.778584564078816	4.63011274944913	-5.36181016526666	2.15150711249781e-06	9.32319748749052e-06	3.9777186406118	No.sig	TYK2	-	-	-	-	-	-	-	-	-	-	-	-	-	-	-	-	-	+	-	-	-	-	-	-	-	-	-	-	-	-	-	-	-	-	+	-	-	-	-	-	-	-
0.792222214657934	3.36145809946025	5.32508355245496	2.44648006673059e-06	1.05437972441161e-05	3.85122898577413	No.sig	PANX1	-	-	-	-	-	-	-	-	-	-	-	-	-	-	-	-	-	-	-	-	+	-	-	-	-	-	-	-	-	-	-	-	-	-	+	-	-	-	-	-	-	-
1.18824670490828	4.05848889383421	5.19383589435582	3.86596060190915e-06	1.63941537824276e-05	3.40116561431112	No.sig	DHX58	-	-	-	-	-	-	-	-	-	-	-	-	-	-	-	-	-	-	-	-	-	-	-	-	-	-	-	-	-	-	-	-	-	-	-	-	-	-	-	-	-	+
-0.911091638336041	5.04558397662302	-5.18098214409494	4.04257171793163e-06	1.70519115548925e-05	3.35726150114729	No.sig	PIK3CG	-	-	-	-	-	-	+	+	-	-	-	-	-	-	-	-	-	-	-	-	-	-	-	-	-	-	-	-	-	-	+	-	-	-	-	-	-	-	-	-	-	-
0.628902250447216	5.01959995878861	5.14891905363832	4.5185721257705e-06	1.88590931354526e-05	3.24788511965312	No.sig	MYC	-	-	-	-	-	-	-	-	-	-	-	-	-	-	-	-	-	-	-	-	-	-	-	-	-	-	-	-	-	-	-	-	-	-	-	-	+	-	-	-	-	-
0.657522391551604	4.5398302189952	5.14372430985402	4.60073145037719e-06	1.91014661787912e-05	3.23018346402123	No.sig	IL21R	-	-	-	-	-	-	-	-	-	-	-	-	-	-	-	-	+	-	-	-	-	-	+	-	-	-	-	-	-	-	-	-	-	-	-	-	-	-	-	-	-	-
0.917538834258008	5.42266567429996	5.11848379650759	5.0213830495162e-06	2.05328832881464e-05	3.14425064116089	No.sig	ITK	-	-	-	-	-	-	+	-	-	-	-	-	-	-	-	-	-	-	-	-	-	-	-	-	-	-	-	-	-	-	-	-	-	-	-	-	-	-	-	-	-	-
0.596607938937152	6.80666870280621	5.11278963994532	5.12140213149312e-06	2.08270353347387e-05	3.12488235265838	No.sig	STAT3	-	-	-	-	-	-	-	-	-	-	-	-	+	-	+	-	+	+	-	-	-	-	-	-	-	-	-	-	-	-	-	-	-	-	-	-	-	-	-	-	-	-
1.07627782130839	4.58130169821194	5.10938206585978	5.18219382286833e-06	2.09346276000388e-05	3.11329488065166	No.sig	PARP9	-	-	-	-	-	-	-	-	-	-	-	-	-	-	-	-	-	-	-	-	-	+	-	-	-	-	-	-	-	-	-	-	-	-	-	-	-	-	-	-	-	-
-1.06995018595043	8.68869534393036	-5.10835490023094	5.20065780227949e-06	2.09346276000388e-05	3.10980246436851	No.sig	S100A8	NA	NA	NA	+	+	NA	+	NA	NA	NA	NA	NA	NA	NA	NA	NA	NA	NA	NA	NA	NA	NA	NA	NA	NA	NA	+	+	NA	NA	NA	NA	+	NA	NA	NA	NA	+	NA	NA	NA	NA
0.9231000544498	6.56946835242846	5.08413360211231	5.65534753213381e-06	2.25361336330759e-05	3.02751170118004	No.sig	ATG7	-	-	-	-	+	-	-	-	-	-	-	-	-	-	-	-	-	-	-	-	-	-	-	-	-	-	-	+	-	-	+	-	-	-	-	-	-	-	-	-	-	-
-1.01803291111545	9.70167729340644	-5.04651417346164	6.44034656760869e-06	2.55359741405684e-05	2.89994427617721	No.sig	S100A9	NA	NA	NA	+	+	NA	NA	NA	NA	NA	NA	NA	NA	NA	NA	NA	NA	NA	NA	NA	NA	NA	NA	NA	NA	NA	+	+	NA	NA	NA	NA	+	NA	NA	NA	NA	+	+	NA	NA	NA
-1.0075657366202	4.58914319586249	-5.03031205356343	6.81064603818139e-06	2.6869862230238e-05	2.84509563101723	No.sig	TLR8	-	-	-	-	-	-	-	-	-	-	-	-	-	-	-	-	-	-	-	-	-	-	-	-	-	-	-	-	-	-	+	-	-	-	-	-	-	-	-	-	-	-
0.752804131466598	4.44590532223964	5.02174233566658	7.01490766261137e-06	2.75387216655981e-05	2.81610767240339	No.sig	PRDM1	-	-	-	-	-	+	-	-	-	-	-	-	-	-	-	-	-	-	-	-	-	-	-	-	-	-	-	-	-	-	-	-	-	-	-	-	-	-	-	-	-	-
-1.12778630231317	6.00706913120065	-4.97523824934883	8.23311375540516e-06	3.21618680198832e-05	2.6590836318666	No.sig	GCA	-	-	-	-	-	-	-	-	-	-	-	-	-	-	-	-	-	-	-	-	-	-	-	-	-	-	-	-	-	-	+	-	-	-	-	-	-	-	-	-	-	-
-0.890703900088355	4.84448929423163	-4.92658595475412	9.7304412475651e-06	3.78247054378388e-05	2.49532580811869	No.sig	FCGRT	-	-	-	-	-	-	-	-	-	-	-	-	-	-	-	-	-	-	-	-	-	-	-	-	-	-	-	-	-	-	-	+	-	-	-	-	-	-	-	-	-	-
-0.935648679408094	3.70731542071289	-4.92100288547573	9.91853685469527e-06	3.83678035403578e-05	2.4765686344174	No.sig	RNASEL	-	-	-	-	-	-	-	-	-	-	-	-	-	-	-	-	-	-	-	-	-	+	-	-	-	-	-	-	-	-	-	-	-	-	+	-	-	-	-	-	-	-
-0.852445157752761	3.9809316971245	-4.87590642287811	1.15748421130617e-05	4.43422695442412e-05	2.32532846355547	No.sig	SORT1	-	-	-	-	-	-	-	-	-	-	-	-	-	-	-	-	-	-	-	-	-	-	-	-	-	+	-	-	-	-	-	-	-	-	-	-	-	-	-	-	-	-
-0.724609573913324	3.6661136508439	-4.85746995621547	1.23277430811581e-05	4.69995204969152e-05	2.26363761038728	No.sig	AKT1	-	-	-	-	-	+	-	-	-	-	-	-	-	-	-	-	-	-	-	-	-	-	-	-	-	-	-	-	-	-	-	-	-	-	-	-	-	-	-	-	-	-
0.783770659468957	5.98572349457901	4.85454534511537	1.24515200141755e-05	4.72442840729245e-05	2.25385902847063	No.sig	CASP4	-	-	-	-	-	-	-	-	-	-	-	-	-	-	-	-	-	-	-	-	-	-	-	-	-	-	-	-	-	-	-	-	-	-	+	-	-	-	-	-	-	-
0.773845456001161	5.78381590871579	4.81914957528134	1.40499186047514e-05	5.30551688265135e-05	2.13567752886661	No.sig	TAP1	-	-	-	-	-	-	-	-	-	-	-	-	-	-	-	-	-	-	-	-	-	-	-	-	-	-	-	+	-	-	-	-	-	-	-	-	-	-	+	-	-	-
1.00893979407677	7.61549177373325	4.80283779590984	1.48527834053414e-05	5.58211243622548e-05	2.08131923308207	No.sig	MARCKS	-	-	-	-	-	-	-	-	-	-	-	-	-	-	-	-	-	-	-	-	-	-	-	-	-	-	-	-	-	-	-	-	-	-	-	-	-	-	+	-	-	-
0.748058009005717	4.39892985614101	4.76251745400944	1.70356831469182e-05	6.3466541062754e-05	1.94724176726466	No.sig	MAP1LC3A	-	-	-	-	+	-	-	-	-	-	-	-	-	-	-	-	-	-	-	-	-	-	-	-	-	-	-	-	-	-	-	-	-	-	-	-	-	+	-	-	-	-
1.48521209469537	4.67271977496294	4.76231970914526	1.70471289361496e-05	6.3466541062754e-05	1.94658522894308	No.sig	CARD16	-	-	-	-	-	-	-	-	-	-	-	-	-	-	-	-	-	-	-	-	-	-	-	-	-	-	-	-	-	-	-	-	-	-	+	-	-	-	-	-	-	-
-0.871917725224169	6.51910809241508	-4.75082705939757	1.77254674815217e-05	6.56836248263865e-05	1.90844551218289	No.sig	HCK	-	-	-	-	-	-	+	-	-	-	-	-	-	-	-	-	-	-	-	-	-	-	-	-	-	-	-	-	-	-	-	-	-	-	-	-	-	-	+	-	-	-
-0.742549261123744	4.68306751609975	-4.73906199001995	1.84473078737983e-05	6.7725533073713e-05	1.86943725699002	No.sig	CD4	-	-	-	-	-	-	-	-	-	-	-	-	-	+	-	-	-	-	-	-	-	-	-	-	-	-	-	-	-	-	-	-	-	-	-	-	+	-	-	-	-	-
1.0016011310229	2.50685398056914	4.72858315510249	1.91144611109766e-05	6.98514638755966e-05	1.8347241079192	No.sig	IL5	-	-	-	-	-	-	-	-	-	-	-	-	-	-	-	-	+	-	-	-	-	-	+	-	-	-	-	-	-	-	-	-	-	-	-	-	-	-	-	-	-	-
0.755753038356965	4.17569766888583	4.6311004133326	2.65695904709669e-05	9.66499323095263e-05	1.5132037657359	No.sig	TRIM5	-	-	-	-	-	-	-	-	-	-	-	-	-	-	-	-	-	-	-	-	-	-	-	-	-	-	-	-	-	-	-	-	-	-	-	-	-	-	-	-	-	-
-0.95837296824711	3.56118313089838	-4.62702002257994	2.6937099906764e-05	9.75393617628486e-05	1.49980249536184	No.sig	IL1RAP	-	-	-	-	-	-	-	-	-	-	-	-	-	-	-	-	-	-	-	-	-	-	-	-	-	-	-	-	-	-	-	-	-	-	-	-	-	-	-	-	-	-
1.22236241079312	2.54474911802638	4.61356726760884	2.81843624445578e-05	0.000101591815538792	1.45565254182573	No.sig	PLG	-	-	-	-	-	-	-	+	+	-	-	-	-	-	-	-	-	-	-	-	-	-	-	-	-	-	-	-	-	+	-	-	-	-	-	-	-	-	-	-	-	-
-1.17434529223398	3.40875101134239	-4.60109784149864	2.93908512801921e-05	0.000105461289887748	1.41477531922089	No.sig	MME	-	-	+	-	-	-	-	-	-	-	-	-	-	-	-	-	-	-	-	-	-	-	-	-	-	-	-	-	-	-	+	-	-	-	-	-	-	-	-	-	-	-
-0.502372746375523	5.00527231441226	-4.59726457887264	2.97717984820388e-05	0.000106347009893049	1.4022179992331	No.sig	OS9	-	-	-	-	-	-	-	-	-	-	-	-	-	-	-	-	-	-	-	-	-	-	-	-	-	-	-	-	-	-	-	-	-	-	-	-	-	-	-	-	+	-
-0.968029458127646	4.7939023549834	-4.58034769686414	3.15115192088934e-05	0.000112056657993957	1.34685040089785	No.sig	CR1	-	-	-	-	-	-	-	-	+	-	-	-	-	-	-	-	-	-	-	-	-	-	-	-	-	-	-	-	-	-	+	-	-	-	-	-	-	-	-	-	-	-
1.0516913517326	6.07176820106518	4.53295768128818	3.69319238147635e-05	0.000130745605290658	1.19218771292023	No.sig	CD68	-	-	-	-	-	-	-	-	-	-	-	-	-	-	-	-	-	-	-	-	-	-	-	-	-	+	-	-	-	-	+	-	-	-	-	-	-	-	-	-	-	-
-0.943578951108933	5.25287292181516	-4.52831052270401	3.75101394266332e-05	0.000131734984067782	1.17705665149194	No.sig	PLCG2	-	-	-	-	-	+	-	-	-	-	-	+	-	-	-	-	-	-	-	-	-	-	-	-	-	-	-	-	-	-	-	-	+	+	-	-	-	-	-	-	-	-
-1.03655499980264	4.08226466874618	-4.52804342850863	3.75436398478169e-05	0.000131734984067782	1.17618719224207	No.sig	EGLN1	-	-	-	-	-	-	-	-	-	-	-	-	+	-	-	-	-	-	-	-	-	-	-	-	-	-	-	-	-	-	-	-	-	-	-	-	-	+	-	-	-	-
1.02045299295932	3.01002543928724	4.48761082544367	4.29671026236995e-05	0.000150100935597329	1.04481474771271	No.sig	FASLG	-	-	-	+	-	-	-	-	-	+	-	-	-	-	-	-	-	-	+	-	-	-	-	-	-	-	-	-	-	-	-	-	+	-	-	-	+	-	-	-	-	-
0.480549609841334	5.23443811873593	4.47045167732127	4.54936376543329e-05	0.000157977634422302	0.989211056236901	No.sig	C1QBP	-	-	-	+	-	-	-	+	-	-	-	-	-	-	-	-	-	-	-	-	-	-	-	-	-	-	-	-	-	-	-	-	-	-	-	-	-	-	-	-	-	-
0.876288054768637	4.45443294356699	4.46961630031981	4.56202752619259e-05	0.000157977634422302	0.986506339277686	No.sig	CD40	-	-	-	-	-	-	-	-	-	-	-	-	-	-	-	-	-	-	-	+	-	-	-	-	-	-	-	-	-	-	-	-	+	-	-	-	-	-	-	-	-	-
1.10285052351791	6.43683312022794	4.45120391452364	4.85005300165946e-05	0.000167221392622433	0.926946700718243	No.sig	MAP3K8	-	-	-	-	-	-	-	-	-	-	-	-	-	-	+	-	-	-	-	-	-	-	-	-	-	-	-	-	-	-	-	-	-	-	-	-	-	-	-	-	-	-
0.569755401458615	3.82745692197978	4.43905296692398	5.04977693813974e-05	0.000173353814369905	0.887698770991876	No.sig	TRAF2	-	-	-	-	-	-	-	-	-	-	-	-	-	-	-	-	-	-	-	-	-	-	-	-	-	-	-	-	-	-	-	-	+	-	+	-	-	-	-	-	-	+
0.613960985170372	5.08626296129624	4.43519722687133	5.11481516648726e-05	0.000174829673578638	0.87525422464273	No.sig	RELB	-	-	-	-	-	-	-	-	-	-	-	+	-	-	-	-	-	-	-	-	-	-	-	-	-	-	-	-	-	-	+	-	+	-	-	-	-	-	-	-	-	-
1.48493566983509	2.00560829248695	4.43244459656749	5.16174574540215e-05	0.000175676582665404	0.866372849230779	No.sig	PDCD1	-	-	-	-	-	-	-	-	-	-	-	-	-	-	-	-	-	-	+	-	-	-	-	-	-	-	-	-	-	-	-	-	-	-	-	-	-	-	-	-	-	-
0.826137574809713	5.04746714284078	4.41486303283887	5.47156959631586e-05	0.000185425414097371	0.80970196593239	No.sig	BST2	-	-	-	-	-	-	-	-	-	-	-	-	-	-	-	-	-	-	-	-	-	-	-	-	-	-	+	-	-	-	+	-	-	-	-	-	-	-	-	-	-	-
1.38064457983275	2.0010015025199	4.41088417701447	5.54416381197352e-05	0.000187086038421064	0.79689039518443	No.sig	IL26	-	-	-	-	-	-	-	-	-	-	-	-	-	-	-	-	-	-	-	-	-	-	-	-	-	-	-	-	-	-	-	-	-	-	-	-	+	-	-	-	-	-
-0.949268725956603	4.29564397256885	-4.39497096121517	5.84401078284573e-05	0.000196368667406638	0.745701480921999	No.sig	DDAH2	-	-	-	-	-	-	-	-	-	-	-	-	-	-	-	-	-	-	-	-	-	-	-	-	-	-	-	-	-	-	-	-	-	-	-	+	-	-	-	-	-	-
0.853929117800931	4.98978438602682	4.37474874679332	6.24794685545726e-05	0.000209055774530701	0.680768458690557	No.sig	UBE2L6	-	-	-	-	-	-	-	-	-	-	-	-	-	-	-	-	-	-	-	-	-	+	-	-	-	-	-	+	-	-	-	-	-	-	-	-	-	-	-	-	-	+
1.02731307782109	4.28943660176109	4.34800094786483	6.82426508168947e-05	0.000227379924780662	0.595085228941007	No.sig	TIFA	-	+	-	-	-	-	-	-	-	-	-	-	-	-	-	-	-	-	-	-	-	-	-	-	-	-	-	-	-	-	-	-	-	-	-	-	-	-	-	-	-	-
0.571205515681082	5.3028978147085	4.33457176816181	7.13283301726619e-05	0.0002366668026231	0.552154792980795	No.sig	RELA	-	-	-	-	-	+	-	-	-	-	+	+	-	-	-	-	-	-	-	-	+	-	-	-	-	-	-	-	-	-	-	-	+	-	+	-	-	-	-	-	-	+
-1.07740498734288	5.63530677478127	-4.29616015598918	8.09238711707794e-05	0.000266960395615755	0.42969084829605	No.sig	TYROBP	-	-	-	-	-	-	-	-	-	-	-	-	-	-	-	-	-	-	-	-	-	-	-	-	-	-	-	-	-	-	+	-	-	+	-	-	-	-	-	-	-	-
-0.781394901288378	4.5695212728685	-4.29537816706082	8.11317217445108e-05	0.000266960395615755	0.427202843704483	No.sig	DYSF	-	-	-	-	-	-	-	-	-	-	-	-	-	-	-	-	-	-	-	-	-	-	-	-	-	-	-	-	-	-	+	-	-	-	-	-	-	-	-	-	-	-
1.31947722584968	2.25018438565944	4.28987286982965	8.2609795228259e-05	0.000270700692628138	0.409692832225605	No.sig	CD276	-	-	-	-	-	-	-	-	-	-	-	-	-	-	-	-	-	-	-	-	-	-	-	-	-	-	-	-	-	-	-	-	-	-	-	-	-	-	-	-	-	-
0.52008711390793	5.93547609397457	4.28211446599348	8.47373690349838e-05	0.000276529768085359	0.385034062388755	No.sig	BCL6	-	-	-	-	-	-	-	-	-	-	-	-	-	-	-	-	-	-	-	-	-	-	-	-	-	-	-	-	-	-	-	-	-	-	-	-	+	-	-	-	-	-
0.814465852859833	6.32101351120058	4.25331058629383	9.3112722886042e-05	0.000302616349379636	0.293665392327077	No.sig	GBP2	-	-	-	-	-	-	-	-	-	-	-	-	-	-	-	-	-	-	-	-	-	-	-	-	-	-	-	-	-	-	-	-	-	-	+	-	-	-	-	-	-	-
-0.758132478237615	4.64569605955988	-4.23664864145564	9.83195763329148e-05	0.000318234383804087	0.240942492273315	No.sig	ULK1	-	-	-	-	+	-	-	-	-	-	-	-	-	-	-	-	-	-	-	-	-	-	-	-	-	-	-	-	-	-	-	-	-	-	-	-	-	-	-	-	-	-
-0.612365920719888	4.07763106548596	-4.22434346436982	0.000102345606975435	0.000329918968827318	0.202067557494424	No.sig	GLB1	-	-	-	-	-	-	-	-	-	-	-	-	-	-	-	-	-	-	-	-	-	-	-	-	-	+	-	-	-	-	+	-	-	-	-	-	-	-	-	-	-	-
-0.913700395052322	3.4099606123302	-4.1768829390314	0.000119428912396986	0.00038342966611664	0.0526284165382043	No.sig	CD79B	-	-	-	-	-	+	-	-	-	-	-	-	-	-	-	-	-	-	-	-	-	-	-	-	-	-	-	-	-	-	-	-	-	-	-	-	-	-	-	-	-	-
-1.39185636876485	3.3333586562737	-4.16499852188381	0.00012412252388433	0.000396891780001102	0.0153337143120522	No.sig	CX3CR1	-	-	-	-	-	-	+	-	-	-	-	-	-	-	-	-	-	-	-	-	-	-	-	-	-	-	-	-	-	-	-	-	-	-	-	-	-	-	-	-	-	-
1.27613505517213	5.33064291808519	4.15893640105739	0.000126585180801859	0.000403140756529617	-0.00367031052153255	No.sig	OAS1	-	-	-	-	-	-	-	-	-	-	-	-	-	-	-	-	-	-	-	-	-	+	-	-	-	-	-	-	-	-	-	-	-	-	+	-	-	-	-	-	-	-
-0.582611429137389	6.37258656230587	-4.14404947307603	0.000132835766903254	0.000421355052617122	-0.0502824796825534	No.sig	LAMP2	-	-	-	-	-	-	-	+	-	-	-	-	-	-	-	-	-	-	-	-	-	-	-	-	-	+	-	-	-	-	+	-	-	-	-	-	-	-	+	-	-	-
-0.67841559385534	3.32635864605983	-4.12225477893803	0.00014253002695222	0.000450304029374941	-0.118377343335274	No.sig	MSRA	-	-	-	-	-	-	-	-	-	-	-	-	-	-	-	-	-	-	-	-	-	-	-	-	-	-	-	-	-	-	-	-	-	-	-	-	-	+	-	-	-	-
-0.854434262669203	5.56933128009847	-4.11617219270187	0.000145355845908297	0.000457409467481267	-0.137350434842435	No.sig	AIF1	-	-	-	-	-	-	-	-	-	-	-	-	-	-	-	-	-	-	-	-	-	-	-	-	-	-	-	-	-	+	+	-	-	-	-	-	-	+	-	-	-	-
1.44046357354719	1.97361595088049	4.10606188634208	0.000150173486600848	0.000470701876974201	-0.168856658476899	No.sig	IFNB1	-	-	-	-	-	-	-	-	-	-	+	-	-	-	-	-	-	-	-	-	-	-	+	-	-	-	-	-	-	-	-	-	-	-	+	-	-	-	-	-	-	+
0.99069533233151	2.05560201256271	4.03439781969727	0.000189043967993846	0.000590204199287873	-0.39107816284203	No.sig	CCL14	-	-	-	-	-	-	+	-	-	-	-	-	-	-	-	-	-	-	-	-	-	-	-	-	-	-	-	-	-	+	-	-	-	-	-	-	-	-	-	-	-	-
0.491903076436954	7.34603203524423	3.99592747677706	0.000213761324384486	0.000664755804850579	-0.509557624654614	No.sig	HSP90AB1	-	-	-	-	-	-	-	-	-	-	-	-	-	-	-	-	-	-	-	-	+	-	-	-	-	-	-	-	-	-	+	-	-	-	+	-	-	-	-	-	+	-
0.625537082290343	3.30516278855381	3.99160760365088	0.000216724693642366	0.00067133860179061	-0.522825691773995	No.sig	TNFSF4	-	-	-	-	-	-	-	-	-	-	-	-	-	-	-	-	-	-	-	-	-	-	-	-	-	-	-	-	-	-	-	-	+	-	-	-	-	-	-	-	-	-
0.727612887091525	5.41035212265252	3.97366676545448	0.000229462567343613	0.000708030412075817	-0.57785043167892	No.sig	IRF9	-	-	-	-	-	-	-	-	-	-	-	-	-	-	-	-	-	-	-	-	-	-	-	-	-	-	-	-	-	-	-	-	-	-	+	-	-	-	-	-	-	-
0.670294275031803	4.23868192097444	3.95236015689632	0.000245531580325942	0.000754676524025084	-0.643031896308786	No.sig	NFAT5	-	-	-	-	-	-	-	-	-	-	-	-	-	-	-	-	-	-	-	-	-	-	-	-	-	-	-	-	-	-	-	-	-	+	-	-	-	-	-	-	-	-
-0.47371718453323	5.16537220380627	-3.87632347164602	0.000312218913977962	0.000955034284281047	-0.874146584284994	No.sig	AP1M1	-	-	-	-	-	-	-	-	-	-	-	-	-	-	-	-	-	-	-	-	-	-	-	-	-	+	-	-	+	-	+	-	-	-	-	-	-	-	-	-	-	-
-0.405675106552538	5.42665436775753	-3.86539515017043	0.0003231357716314	0.000981787995799619	-0.907167759916462	No.sig	MAP2K2	-	-	-	-	-	+	-	-	-	-	-	-	-	-	-	-	-	-	-	-	-	-	-	-	-	-	+	-	-	-	-	-	-	-	-	-	-	-	-	-	-	-
0.789586615583011	4.15958739919415	3.86306947903024	0.000325506041132468	0.000985214849687204	-0.914188607826383	No.sig	IRAK1	-	-	-	-	-	-	-	-	-	-	-	-	-	-	-	+	-	-	-	-	-	-	-	-	-	-	-	-	-	-	-	-	+	-	-	-	-	-	-	-	-	-
-0.700896334001332	4.36794005172085	-3.84257695811226	0.000347128726414752	0.00104666570360037	-0.975954301147662	No.sig	PAK1	-	-	-	-	-	-	+	-	-	-	-	+	-	-	-	-	-	-	-	-	-	-	-	-	-	-	-	-	-	-	-	-	-	-	-	-	-	-	-	-	-	-
-0.611309286788638	4.33660279232711	-3.84112893161594	0.000348707881061129	0.00104744450636922	-0.98031204897734	No.sig	HLA-DMA	-	-	-	-	-	-	-	-	-	-	-	-	-	-	-	-	-	-	-	-	-	-	-	-	-	-	-	-	+	-	-	-	-	-	-	-	-	-	-	-	-	-
-0.83660409727582	3.64062697084037	-3.82549332326534	0.000366206259752611	0.00109173520294669	-1.02730987827938	No.sig	ITGAM	-	-	-	-	-	-	-	-	+	-	-	-	-	-	-	-	-	-	-	-	-	-	-	-	+	-	-	-	-	-	+	-	-	-	-	-	+	-	-	-	-	-
0.83641718362665	2.51074020140413	3.81952905543777	0.000373101427438498	0.00110812521332857	-1.04521000822612	No.sig	RPS6KB1	-	-	-	-	-	-	-	-	-	-	-	-	+	-	-	-	-	-	-	-	-	-	-	-	-	-	-	-	-	-	-	-	-	-	-	-	-	-	+	-	-	-
0.916351589882874	2.95764223684551	3.79525399647575	0.000402477227611258	0.00118209052405825	-1.11790784905128	No.sig	KIR2DL1	-	-	-	-	-	-	-	-	-	-	-	-	-	-	-	-	-	-	-	-	-	-	-	-	-	-	-	-	-	-	-	-	-	+	-	-	-	-	-	-	-	-
1.22713243820943	2.43063552963654	3.77796037228518	0.00042474911413167	0.00124290054430411	-1.16954298354856	No.sig	IL36RN	-	-	-	-	-	-	-	-	-	-	-	-	-	-	+	-	-	-	-	-	-	-	-	-	-	-	-	-	-	-	-	-	-	-	-	-	-	-	-	-	-	-
0.551451736063224	4.60646925015561	3.75301843390905	0.000458969761591014	0.00133809934169733	-1.24378490629029	No.sig	PTGER2	-	-	-	-	-	-	-	-	-	-	-	-	-	-	-	-	-	-	+	-	-	-	-	+	-	-	-	-	-	-	-	-	-	-	-	-	-	-	-	-	-	-
0.932156780918432	5.17704682663485	3.73773918619615	0.000481225908994889	0.00139784668803277	-1.28912992697189	No.sig	DDX58	-	-	-	-	-	-	-	-	-	-	+	-	-	-	-	-	-	-	-	-	-	+	-	-	-	-	-	-	-	-	-	-	+	-	-	-	-	-	-	-	-	+
-0.698297141962088	7.69666568216625	-3.73611906288841	0.000483645727495109	0.00139974840110811	-1.29393199763967	No.sig	IFITM2	-	-	-	-	-	-	-	-	-	-	-	-	-	-	-	-	-	-	-	-	-	-	-	-	-	-	+	-	-	-	-	-	-	-	-	-	-	-	-	-	-	-
0.45655787342977	6.33336670845257	3.7229049708846	0.000503823533277747	0.00145284386141547	-1.33305523410621	No.sig	MCL1	-	-	-	-	-	-	-	-	-	-	-	-	-	-	-	-	-	-	-	-	-	-	-	-	-	-	-	-	-	-	-	-	-	-	-	-	+	+	-	-	-	-
1.14016133653842	1.79517330888359	3.71554887144917	0.000515404017223266	0.00147852579600345	-1.35480087064579	No.sig	IL17C	-	-	-	-	-	-	-	-	-	-	-	-	-	-	-	+	-	-	-	-	-	-	-	-	-	-	-	-	-	-	-	-	-	-	-	-	-	-	-	-	-	-
1.25794496161576	5.31683690754088	3.71488690847554	0.000516458569347991	0.00147852579600345	-1.35675653726857	No.sig	IFIT3	-	-	-	-	-	-	-	-	-	-	-	-	-	-	-	-	-	-	-	-	-	-	-	-	-	-	-	-	-	-	-	-	-	-	-	-	-	-	-	-	-	-
0.859345385403946	3.12950388223668	3.711708286965	0.000521551253174113	0.00148773433009738	-1.36614454647466	No.sig	FBXO6	-	-	-	-	-	-	-	-	-	-	-	-	-	-	-	-	-	-	-	-	-	-	-	-	-	-	-	+	-	-	-	-	-	-	-	-	-	-	-	-	+	-
-0.685110422042821	6.19381241433832	-3.68427235087947	0.000567557732583463	0.0016131658850849	-1.44698720623612	No.sig	NCF2	-	-	-	-	-	-	-	-	-	-	-	-	-	-	-	-	-	-	-	-	-	-	-	-	-	-	-	+	-	-	-	-	-	-	-	-	-	+	+	-	-	-
0.427363895143755	4.20783353037765	3.67890941040457	0.000576994568935077	0.0016341310470197	-1.46274985274688	No.sig	DIABLO	-	-	-	+	-	-	-	-	-	-	-	-	-	-	-	-	-	-	-	-	-	-	-	-	-	-	-	-	-	-	-	-	-	-	-	-	-	+	-	-	-	-
0.755540988924727	3.29402185129586	3.66211899877843	0.000607522573176761	0.00171230158742644	-1.51201515569552	No.sig	IL12RB2	-	-	-	-	-	-	-	-	-	-	-	-	-	-	-	-	-	-	-	-	-	-	+	-	-	-	-	-	-	-	-	-	-	-	-	-	+	-	-	-	-	-
1.08760567414008	2.39709969657294	3.65757235386272	0.000616051999662013	0.00172625171636741	-1.52533343054043	No.sig	IFNL2/3	-	-	-	-	-	-	-	-	-	-	-	-	-	-	-	-	-	-	-	-	-	-	+	-	-	-	-	-	-	-	-	-	-	-	-	-	+	-	-	-	-	-
-1.21253930490228	4.78826732577562	-3.6441610365681	0.000641885183910899	0.00178807767364028	-1.56456321679808	No.sig	MS4A7	-	-	-	-	-	-	-	-	-	-	-	-	-	-	-	-	-	-	-	-	-	-	-	-	-	-	-	-	-	-	-	+	-	-	-	-	-	-	-	-	-	-
0.518951942108705	3.84347550644994	3.64378429884638	0.000642625645633646	0.00178807767364028	-1.5656640247166	No.sig	CARD11	-	-	-	-	-	+	-	-	-	-	-	+	-	-	-	-	-	-	-	-	-	-	-	-	-	-	-	-	-	-	-	-	+	-	-	-	-	-	-	-	-	-
0.91378310092826	2.30497879586688	3.62901513704659	0.00067230734786633	0.00186412491908392	-1.60876697342037	No.sig	IL36B	-	-	-	-	-	-	-	-	-	-	-	-	-	-	+	-	-	-	-	-	-	-	-	-	-	-	-	-	-	-	-	-	-	-	-	-	-	-	-	-	-	-
-0.654673206532914	5.6447182721446	-3.62037088125118	0.000690284246143178	0.0019073010703538	-1.63394773496566	No.sig	CSF3R	-	-	-	-	-	-	-	-	-	-	-	-	-	-	-	-	-	-	-	-	-	-	+	-	-	-	-	-	-	-	-	-	-	-	-	-	+	-	-	-	-	-
0.450837484730333	5.09736307299238	3.61366735293227	0.000704541045606525	0.00193993419849297	-1.6534511504712	No.sig	CUL1	-	-	-	-	-	+	-	-	-	-	-	+	-	-	-	-	-	-	-	-	-	-	-	-	-	-	-	-	-	-	-	-	+	-	-	-	-	-	-	-	-	-
-0.364277107381233	5.64191923361147	-3.58902400801535	0.000759412575509216	0.00208378606359449	-1.72496790724282	No.sig	PRKCSH	-	-	-	-	-	-	-	-	-	-	-	-	-	-	-	-	-	-	-	-	-	-	-	-	-	-	-	-	-	-	-	-	-	-	-	-	-	-	-	-	+	-
0.637953527521508	8.08548230561052	3.585464163656	0.00076766926734693	0.00209917837588316	-1.73527516087402	No.sig	MAP2K3	-	-	-	-	-	-	-	-	-	-	-	-	-	-	-	+	-	-	-	-	-	-	-	-	-	-	+	-	-	-	-	+	-	-	-	-	-	-	-	-	-	-
-0.430985014967073	5.20721768662757	-3.58113005778366	0.000777837702255137	0.00211967456319012	-1.74781612499781	No.sig	NFATC3	-	-	-	-	-	+	-	-	-	-	-	+	-	-	-	-	-	-	-	-	-	-	-	-	-	-	-	-	-	-	-	-	-	-	-	-	-	-	-	-	-	-
0.484120375031922	4.65785026768556	3.56545610907303	0.000815696777637232	0.00221523131735043	-1.79309499273709	No.sig	DDIT3	-	-	-	+	-	-	-	-	-	-	-	-	-	-	-	-	-	-	-	-	-	-	-	-	-	-	+	-	-	-	-	-	-	-	-	-	-	-	-	-	+	-
0.637012324196221	6.79119998252606	3.54908468724539	0.000857118213965149	0.00231977728216506	-1.84026339275893	No.sig	IRF1	-	-	-	-	-	-	-	-	-	-	-	-	-	-	-	-	-	-	-	-	-	-	-	-	-	-	-	-	-	-	-	-	-	-	-	-	-	-	-	-	-	-
1.07267441759077	4.05361005249546	3.54000509507994	0.00088094904548809	0.00237616528255801	-1.86636746734211	No.sig	OASL	-	-	-	-	-	-	-	-	-	-	-	-	-	-	-	-	-	-	-	-	-	+	-	-	-	-	-	-	-	-	-	-	-	-	-	-	-	-	-	-	-	-
-0.647308719192527	3.7383754959595	-3.5331562905621	0.000899342110301148	0.00241755353718241	-1.88603163516277	No.sig	LILRA6	-	-	-	-	-	+	-	-	-	-	-	-	-	-	-	-	-	-	-	-	-	-	-	-	-	-	-	-	-	-	-	-	-	-	-	-	-	-	-	-	-	-
-0.456629016454058	6.14637781591028	-3.52550073301903	0.000920335675178353	0.00246562902167714	-1.90798524740738	No.sig	RHOG	-	-	-	-	-	-	-	+	-	-	-	-	-	-	-	-	-	-	-	-	-	-	-	-	-	-	-	-	-	-	+	-	-	-	-	-	-	-	-	-	-	-
-0.843507493313087	2.66805832239181	-3.52177365960187	0.000930724820975941	0.00248506660954182	-1.91866296357272	No.sig	HK3	-	-	-	-	-	-	-	-	-	-	-	-	+	-	-	-	-	-	-	-	-	-	-	-	-	-	-	-	-	-	+	-	-	-	-	-	-	-	-	-	-	-
-0.375654106426584	6.0486532071483	-3.51020201604333	0.000963698506689738	0.00256447287182873	-1.95177151811433	No.sig	ARRB2	-	-	-	-	-	-	+	+	-	-	-	-	-	-	-	-	-	-	-	-	-	-	-	-	-	-	-	-	-	-	-	-	-	-	-	-	-	-	-	-	-	-
0.612743267854887	7.78276722174365	3.49903766699245	0.000996565858944044	0.00264306597372116	-1.98365267431473	No.sig	ACSL1	-	-	-	-	-	-	-	-	-	-	-	-	-	-	-	-	-	-	-	-	-	-	-	-	-	-	-	-	-	-	-	-	-	-	-	-	-	-	-	+	-	-
0.690550376002793	5.98001035733902	3.45350574564634	0.00114201341620677	0.00301872213017323	-2.11303749706174	No.sig	GNS	-	-	-	-	-	-	-	-	-	-	-	-	-	-	-	-	-	-	-	-	-	-	-	-	-	+	-	-	-	-	+	-	-	-	-	-	-	-	-	-	-	-
0.349677650275812	7.10201897877443	3.4372697456323	0.00119860596432424	0.00315778913524625	-2.15892417679779	No.sig	DDX5	-	-	-	-	-	-	-	-	-	-	-	-	-	-	-	-	-	-	-	-	-	-	-	-	-	-	-	-	-	-	-	-	-	-	-	-	-	-	-	-	-	-
0.900919340419691	2.14520882876597	3.41953270167554	0.0012634778525307	0.00331767528826769	-2.20890129317272	No.sig	CCR8	-	-	-	-	-	-	+	-	-	-	-	-	-	-	-	-	-	-	-	-	-	-	-	-	-	-	-	-	-	-	-	-	-	-	-	-	-	-	-	-	-	-
-0.446589562846301	4.79819176431015	-3.3997543483863	0.0013397503195104	0.00349506434199479	-2.2644417809471	No.sig	JAK2	-	-	-	-	-	-	-	-	-	-	-	-	-	-	-	-	+	+	-	-	-	-	-	-	-	-	-	-	-	-	+	-	-	-	-	-	-	-	-	-	-	-
-0.651531416361635	3.44612918513051	-3.39972968145484	0.00133984812101692	0.00349506434199479	-2.26451092463653	No.sig	CD244	-	-	-	-	-	-	-	-	-	-	-	-	-	-	-	-	-	-	+	-	-	-	-	-	-	-	-	-	-	-	-	-	-	+	-	-	-	-	-	-	-	-
0.7279596905841	4.89166810861973	3.39535389644746	0.00135730537457324	0.00352899397389042	-2.27677172552409	No.sig	MAPK13	-	-	-	-	-	-	-	-	-	-	-	-	-	-	-	-	-	-	-	-	-	-	-	-	-	-	+	-	-	-	-	-	-	-	+	-	-	-	-	-	-	+
0.608941832102062	4.26513194028568	3.38818229483378	0.00138638482648882	0.00359282080851513	-2.29684507785414	No.sig	PRF1	-	-	-	+	-	-	-	-	-	+	-	-	-	-	-	-	-	-	-	-	-	-	-	-	-	-	-	-	-	-	-	-	-	-	-	-	-	-	-	-	-	-
1.07354123191708	4.63097818648456	3.38615963631465	0.00139469272133304	0.00360257761569088	-2.30250173361244	No.sig	IFI6	-	-	-	-	-	-	-	-	-	-	-	-	-	-	-	-	-	-	-	-	-	-	-	-	-	-	-	-	-	-	-	-	-	-	-	-	-	-	-	-	-	-
1.12038952691656	2.80019659101126	3.38187787709184	0.00141243595984498	0.00363656401349698	-2.31446934386991	No.sig	IL18BP	-	-	-	-	-	-	-	-	-	-	-	-	-	-	+	-	-	-	-	-	-	-	-	-	-	-	-	-	-	-	-	-	-	-	-	-	-	+	-	-	-	-
0.672100633046572	3.8864971162659	3.35724615480313	0.00151874424896033	0.003897618736005	-2.38313152997268	No.sig	BCL2	-	-	-	+	-	-	-	-	-	-	-	-	-	-	-	-	-	-	-	-	+	-	+	-	-	-	+	-	-	-	-	-	+	-	+	-	+	-	-	-	-	-
0.690776527387559	3.17635564325242	3.35140015055259	0.00154506752330142	0.00395238240638074	-2.39938131626137	No.sig	C5	-	-	-	-	-	-	-	-	+	-	-	-	-	-	-	-	-	-	-	-	-	-	-	-	-	-	-	-	-	-	-	-	-	-	-	-	-	-	-	-	-	-
0.700219791192276	6.09328157686754	3.3293016781194	0.00164853493807735	0.00420349905432586	-2.46064569217119	No.sig	ITGAX	-	-	-	-	-	-	-	-	+	-	-	-	-	-	-	-	-	-	-	-	-	-	-	-	-	-	-	-	-	-	+	-	-	-	-	-	+	-	-	-	-	-
1.48003859444325	2.74472110784434	3.32632557173397	0.00166296123228557	0.00422669313205916	-2.46887687087905	No.sig	LIF	-	-	-	-	-	-	-	-	-	-	-	-	-	-	-	-	-	+	-	-	-	-	+	-	-	-	-	-	-	-	-	-	-	-	-	-	-	-	-	-	-	-
0.516937912502777	4.05276211793421	3.32466697698164	0.00167105289930641	0.00423368993338652	-2.47346211158086	No.sig	NLRC5	-	-	-	-	-	-	-	-	-	-	-	-	-	-	-	-	-	-	-	-	-	-	-	-	-	-	-	-	-	-	-	-	-	-	-	-	-	-	-	-	-	+
-0.415191153111568	4.90897552463482	-3.32143079059334	0.00168694860309924	0.00425435103114764	-2.48240448066844	No.sig	RBPJ	-	-	-	-	-	-	-	-	-	-	-	-	-	-	-	-	-	-	-	-	-	-	-	-	-	-	-	-	-	-	+	-	-	-	-	-	-	-	-	-	-	-
0.583658076261956	3.49629114472967	3.32082547916014	0.00168993767315449	0.00425435103114764	-2.4840764896609	No.sig	MAP3K5	-	-	-	-	-	-	-	-	-	-	-	-	-	-	-	-	-	-	-	-	-	-	-	-	-	-	-	-	-	-	-	-	-	-	-	-	-	+	-	-	+	-
-0.596849018294572	3.7126461536041	-3.30358639057669	0.00177720257215265	0.00445987860669953	-2.53161341498892	No.sig	PELI2	-	-	-	-	-	-	-	-	-	-	-	-	-	-	+	-	-	-	-	-	-	-	-	-	-	-	-	-	-	-	-	-	-	-	-	-	-	-	-	-	-	-
-0.38983444900175	5.27078045250699	-3.29371059363459	0.00182909936518336	0.00457563342772998	-2.55877489734077	No.sig	STAT6	-	-	-	-	-	-	-	-	-	-	+	-	-	-	-	-	-	-	-	-	-	-	-	-	-	-	-	-	-	-	-	-	-	-	-	-	+	-	-	-	-	-
-0.706509204832523	6.17643980732525	-3.28841473781503	0.00185751647746698	0.00463210870009846	-2.57331870565746	No.sig	LILRB2	-	-	-	-	-	+	-	-	-	-	-	-	-	-	-	-	-	-	-	-	-	-	-	-	-	-	-	-	-	-	+	-	-	-	-	-	-	-	-	-	-	-
0.423122485939568	4.16283721472835	3.28033206802453	0.00190169415610923	0.0047274089836822	-2.59548691266727	No.sig	PRKCQ	-	-	-	-	-	-	-	+	-	-	-	-	-	-	-	-	-	-	-	-	-	-	-	-	-	-	-	-	-	-	-	-	+	-	-	-	-	-	-	-	-	-
-0.414891814963288	5.16129303219909	-3.27040619115503	0.00195730667725612	0.00485045060957531	-2.62266249809912	No.sig	MAP2K4	-	-	-	-	-	-	-	-	-	-	-	-	-	-	+	+	-	-	-	-	-	-	-	-	-	-	+	-	-	-	-	+	-	-	-	-	-	-	-	-	-	-
0.571128312152584	8.12884616982674	3.26662710851283	0.00197888157783313	0.00488863891346315	-2.63299513429466	No.sig	LGALS3	-	-	-	-	-	-	-	-	-	-	-	-	-	-	-	-	-	-	-	-	-	-	-	-	-	-	-	-	-	+	+	-	-	-	-	-	-	-	-	-	-	-
0.502199363178964	4.64701189709832	3.2579831001137	0.00202907894614291	0.00499707951643269	-2.65660030680432	No.sig	CGAS	-	-	-	-	-	-	-	-	-	-	+	-	-	-	-	-	-	-	-	-	-	-	-	-	-	-	-	-	-	-	-	-	-	-	-	-	-	-	-	-	-	-
0.459434769113903	5.6170372391411	3.2505025048517	0.00207348940929985	0.00509064118134608	-2.67699578611954	No.sig	SP100	-	-	-	-	-	-	-	-	-	-	-	-	-	-	-	-	-	-	-	-	-	-	-	-	-	-	-	-	-	-	-	-	-	-	-	-	-	-	-	-	-	-
0.68597691732479	2.98550557609772	3.24596733418602	0.00210085919991307	0.00514191773312057	-2.6893459283097	No.sig	CR2	NA	NA	NA	NA	NA	NA	NA	NA	+	NA	NA	NA	NA	NA	NA	NA	NA	NA	NA	NA	NA	NA	NA	NA	NA	NA	NA	NA	NA	NA	NA	NA	NA	NA	NA	NA	NA	NA	NA	NA	NA	NA
0.652136768240989	4.02869751326765	3.23331183478182	0.00217905165756442	0.00531688604445717	-2.72375009364238	No.sig	CXCR5	-	-	-	-	-	-	+	-	-	-	-	-	-	-	-	-	-	-	-	-	-	-	-	-	-	-	-	-	-	-	-	-	-	-	-	-	-	-	-	-	-	-
0.682220525031151	6.29830782417692	3.19937376932842	0.00240252519253741	0.00584417937939316	-2.81557816835315	No.sig	SIRPA	-	-	-	-	-	-	-	-	-	-	-	-	-	-	-	-	-	-	-	-	-	-	-	-	-	-	-	-	-	+	+	-	-	-	-	-	-	+	-	-	-	-
0.816968190424381	2.78477312419046	3.18875551520437	0.00247677059788342	0.0060063580554176	-2.84417804385247	No.sig	IL7	-	-	-	-	-	-	-	-	-	-	-	-	-	-	-	-	-	-	-	-	-	-	+	-	-	-	-	-	-	-	-	-	-	-	-	-	+	-	-	-	-	-
-0.315317034133239	5.23624947461098	-3.18343465069308	0.0025147837435142	0.00607994972136208	-2.858486052385	No.sig	RAB5C	-	-	-	-	-	-	-	-	-	-	-	-	-	-	-	-	-	-	-	-	-	-	-	-	-	-	-	-	-	-	+	-	-	-	-	-	-	-	+	-	-	-
0.763203261793875	3.78720289007956	3.17075597917574	0.00260758981101935	0.00628516328309527	-2.89251590552501	No.sig	IL18RAP	-	-	-	-	-	-	-	-	-	-	-	-	-	-	+	-	-	-	-	-	-	-	-	-	-	-	-	-	-	-	+	-	-	-	-	-	-	+	-	-	-	-
0.520279027971287	3.66494162069918	3.16347401044766	0.00266234157281082	0.00639768747648176	-2.91202025685894	No.sig	TXK	-	-	-	-	-	-	-	-	-	-	-	-	-	-	-	-	-	-	-	-	-	-	-	-	+	-	-	-	-	-	-	+	-	-	-	-	-	-	-	-	-	-
0.392822115132827	5.97897641811721	3.15419222501479	0.00273369942592818	0.00654931614731435	-2.93683788084492	No.sig	IL6ST	-	-	-	-	-	-	-	-	-	-	-	-	-	-	-	-	-	+	-	-	-	-	+	-	-	-	-	-	-	-	-	-	-	-	-	-	-	-	-	-	-	-
-0.391786412313493	4.37296592578525	-3.12905720817767	0.00293607874657872	0.00701298327119557	-3.00379992871484	No.sig	IKBKE	-	-	-	-	-	-	-	-	-	-	+	-	-	-	-	-	-	-	-	-	-	-	-	-	-	-	-	-	-	-	-	-	-	-	+	-	-	-	-	-	-	+
0.476746774097963	5.86472536623547	3.11590736001665	0.00304748972739291	0.00725723529676451	-3.03868956726367	No.sig	ADAR	-	-	-	-	-	-	-	-	-	-	+	-	-	-	-	-	-	-	-	-	-	-	-	-	-	-	-	-	-	-	-	-	-	-	-	-	-	-	-	-	-	-
0.38924502901029	4.91544869709414	3.11480645872088	0.00305699503992127	0.00725807504987297	-3.04160604571086	No.sig	UBE2N	-	-	-	-	-	-	-	-	-	-	-	+	-	-	+	-	-	-	-	-	-	+	-	-	-	-	-	+	-	-	-	-	-	-	-	-	-	-	-	-	-	-
-0.536361587547261	3.36609590975165	-3.07035514976241	0.00346489811740057	0.00820198270775716	-3.15878399113808	No.sig	TLR9	-	-	-	-	-	-	-	-	-	-	-	-	-	-	-	-	-	-	-	-	-	-	-	-	-	-	-	-	-	-	-	-	-	-	-	-	-	-	-	-	-	-
0.60425159488734	4.32811510361955	3.06816932347749	0.00348621746982011	0.00822788825466472	-3.16451660533778	No.sig	CTLA4	-	-	-	-	-	-	-	-	-	-	-	-	-	-	-	-	-	-	+	-	-	-	-	-	-	-	-	-	-	-	-	-	-	-	-	-	-	-	-	-	-	-
-0.517260641193127	7.89781801665269	-3.06492073521905	0.00351812974028836	0.00825646133846734	-3.17303132276781	No.sig	PSAP	-	-	-	-	-	-	-	+	-	-	-	-	-	-	-	-	-	-	-	-	-	-	-	-	-	+	-	-	-	-	+	-	-	-	-	-	-	-	-	-	-	-
0.492793553521199	5.04412406150538	3.06481758953863	0.00351914745574018	0.00825646133846734	-3.17330157242056	No.sig	NEU1	-	-	-	-	-	-	-	-	-	-	-	-	-	-	-	-	-	-	-	-	-	-	-	-	-	+	-	-	-	-	+	-	-	-	-	-	-	-	-	-	-	-
1.27306248300229	2.46788708879299	3.06230420952829	0.00354403187296508	0.00829031644619856	-3.17988490921509	No.sig	IL19	-	-	-	-	-	-	-	-	-	-	-	-	-	-	-	-	-	-	-	-	-	-	+	-	-	-	-	-	-	-	-	-	-	-	-	-	+	-	-	-	-	-
0.382422860821494	6.08304573884544	3.06070167459956	0.00355998421673843	0.0083031396584517	-3.18408053508609	No.sig	PSEN1	-	-	-	-	-	-	-	-	-	-	-	-	-	-	-	-	-	-	-	-	-	-	-	-	-	-	-	-	-	-	+	-	-	-	-	-	-	+	-	-	-	-
0.695440896784002	5.11016562284692	3.02992860656204	0.00387967292429756	0.00902223058348377	-3.26435687544212	No.sig	CD3E	-	-	-	-	-	-	-	-	-	-	-	-	-	-	-	-	-	-	-	-	-	-	-	-	-	-	-	-	-	-	-	-	-	-	-	-	-	-	-	-	-	-
1.0478754727485	1.75075401935159	3.02725014653548	0.00390873388177147	0.00906323382527713	-3.27131775808479	No.sig	IL31	-	-	-	-	-	-	-	-	-	-	-	-	-	-	-	-	-	+	-	-	-	-	-	-	-	-	-	-	-	-	-	-	-	-	-	-	-	-	-	-	-	-
0.960605910821848	4.45079143902027	3.01897651897437	0.0039997931851223	0.00924733526472883	-3.29279284433243	No.sig	IL1RL1	-	-	-	-	-	-	-	-	-	-	-	-	-	-	+	-	-	-	-	-	-	-	-	-	-	-	-	-	-	-	+	-	-	-	-	-	-	-	-	-	-	-
-0.347853049424777	5.5418495119606	-3.01570998290454	0.00403628794127078	0.00930458237624339	-3.30126035036545	No.sig	IFNAR2	-	-	-	-	-	-	-	-	-	-	-	-	-	-	-	-	-	-	-	-	-	-	+	-	-	-	-	-	-	-	-	-	-	-	+	-	-	-	-	-	-	-
-0.314648520560273	5.43307468573554	-3.01420080603217	0.00405325389829107	0.00931660968505744	-3.30517030173555	No.sig	SMAD4	-	-	-	-	-	-	-	-	-	-	-	-	-	-	-	-	-	-	-	-	-	-	-	-	-	-	-	-	-	-	-	-	-	-	-	-	-	-	-	-	-	-
-0.516971206649504	6.56849616663416	-3.0117339217057	0.00408112993388856	0.00935357236292955	-3.31155856120366	No.sig	NPC2	-	-	-	-	-	-	-	-	-	-	-	-	-	-	-	-	-	-	-	-	-	-	-	-	-	+	-	-	-	-	+	-	-	-	-	-	-	-	-	-	-	-
0.315954134355285	7.25220880680802	3.00623731837928	0.00414388803573402	0.00947003807589935	-3.32577962131146	No.sig	ATF4	-	-	-	-	-	-	-	-	-	-	-	-	-	-	-	-	-	-	-	-	-	-	-	-	-	-	-	-	-	-	-	-	-	-	-	-	-	+	-	-	+	-
0.931367412488545	2.30238988689059	2.99262853893577	0.00430317058723184	0.00980578814849094	-3.36091157799422	No.sig	CCL17	-	-	-	-	-	-	+	-	-	-	-	-	-	-	-	-	-	-	-	-	-	-	-	-	-	-	-	-	-	+	-	-	-	-	-	-	-	-	-	-	-	-
0.264388580720972	6.8792027538605	2.98331133038366	0.00441550172408078	0.0100329308515646	-3.38490084994088	No.sig	IL2RG	-	-	-	-	-	-	-	-	-	-	-	-	-	-	-	-	+	-	-	-	-	-	+	-	-	-	-	-	-	-	-	-	-	-	-	-	-	-	-	-	-	-
-0.622189230044398	3.3420203426552	-2.9684082521378	0.00460088517742437	0.0104242912734215	-3.4231640695338	No.sig	LTBR	-	-	-	-	-	-	-	-	-	-	-	-	+	-	-	-	-	-	-	-	-	-	-	-	-	-	-	-	-	-	+	-	+	-	-	-	-	-	-	-	-	-
0.33328766006143	5.87504891103624	2.96440046562153	0.00465196418783174	0.0105099931651013	-3.43343116232758	No.sig	CD45RA	-	-	-	-	-	-	-	-	-	-	-	-	-	-	-	-	-	-	-	+	-	-	-	-	-	-	-	-	-	-	+	-	-	-	-	-	-	-	-	-	-	-
0.447524886441539	4.78636847016143	2.95993347350042	0.00470951887461546	0.0106097967828695	-3.44486323102416	No.sig	TNFRSF25	-	-	-	-	-	-	-	-	-	-	-	-	-	-	-	-	-	-	-	-	-	-	-	-	-	-	-	-	-	-	-	-	+	-	-	-	-	-	-	-	-	-
0.41928189210845	5.19470892976852	2.95845480076143	0.00472871657883171	0.0106228675552792	-3.44864484439394	No.sig	APOBEC3G	-	-	-	-	-	-	-	-	-	-	-	-	-	-	-	-	-	-	-	-	-	-	-	-	-	-	-	-	-	-	-	-	-	-	-	-	-	-	-	-	-	+
1.15116878290142	4.10981888157223	2.95529655068071	0.00476996499021308	0.0106852605571722	-3.45671744816633	No.sig	P2RX7	-	-	-	-	-	-	-	-	-	-	-	-	-	-	-	-	-	-	-	-	+	-	-	-	-	-	-	-	-	-	-	-	-	-	+	-	-	-	-	-	-	-
-0.726416794536203	4.8848539814722	-2.95416287652584	0.0047848530204047	0.0106884181554392	-3.45961369030111	No.sig	ENTPD1	-	-	-	-	-	-	-	-	-	-	-	-	-	-	-	-	-	-	-	-	-	-	-	-	-	-	-	-	-	-	-	+	-	-	-	-	-	-	-	-	-	-
0.640246503953157	2.72146920350534	2.94988467590636	0.00484142780597485	0.0107844164329721	-3.4705363723956	No.sig	ACSL3	-	-	-	-	-	-	-	-	-	-	-	-	-	-	-	-	-	-	-	-	-	-	-	-	-	-	-	-	-	-	-	-	-	-	-	-	-	-	-	+	-	-
0.620512560501976	3.11568570146555	2.92506234746753	0.00518216948416674	0.011478939667442	-3.5336909610821	No.sig	PIK3R3	-	-	-	-	-	+	-	-	-	-	-	-	-	-	-	-	-	-	-	-	-	-	-	-	-	-	-	-	-	-	-	-	-	-	-	-	-	-	-	-	-	-
-0.412843785735131	5.03845704484549	-2.90656892395942	0.00545040471062786	0.0120394733580164	-3.58049854809818	No.sig	PSMB10	-	-	-	-	-	+	-	-	-	-	-	+	-	-	-	-	-	-	-	-	-	-	-	-	-	-	-	+	-	-	-	-	+	-	-	-	-	-	-	-	-	-
-0.46021624390024	4.39821363821078	-2.90457129471466	0.00548013928792307	0.0120715290425639	-3.58554206319896	No.sig	CD27	-	-	-	-	-	-	-	-	-	-	-	-	-	-	-	-	-	-	-	+	-	-	-	-	-	-	-	-	-	-	-	-	+	-	-	-	-	-	-	-	-	-
0.847674602792161	2.10227763259648	2.8994771292168	0.00555664978020831	0.0122061586584631	-3.59839243843225	No.sig	IL1F10	-	-	-	-	-	-	-	-	-	-	-	-	-	-	+	-	-	-	-	-	-	-	-	-	-	-	-	-	-	-	-	-	-	-	-	-	-	-	-	-	-	-
-1.0822232196123	4.41524980344452	-2.89751882986377	0.00558632531160107	0.0122374474367394	-3.60332812456687	No.sig	ALPL	-	-	-	-	-	-	-	-	-	-	-	-	-	-	-	-	-	-	-	-	-	-	-	-	-	-	-	-	-	-	+	-	-	-	-	-	-	-	-	-	-	-
0.645089109687601	3.45279676145101	2.88683990983976	0.00575075917396485	0.0125629532367882	-3.63020154256408	No.sig	NT5E	-	-	-	-	-	-	-	-	-	-	-	-	-	-	-	-	-	-	-	-	-	-	-	-	-	-	-	-	-	-	-	+	-	-	-	-	-	-	-	-	-	-
-0.504951078665489	4.9065807256796	-2.88426848790038	0.00579102011522474	0.012601721916675	-3.63666196689267	No.sig	SIGIRR	-	-	-	-	-	-	-	-	-	-	-	-	-	-	+	-	-	-	-	-	-	-	-	-	-	-	-	-	-	-	-	-	-	-	-	-	-	-	-	-	-	-
-0.610924349216776	7.06415767470847	-2.88367890097582	0.00580028814575836	0.012601721916675	-3.63814266402316	No.sig	S100A12	-	-	-	-	-	-	-	-	-	-	-	-	-	-	+	-	-	-	-	-	-	-	-	-	-	-	-	-	-	+	+	-	-	-	-	-	-	-	-	-	-	+
0.941649281121189	2.49963485574925	2.87798421400659	0.00589051784143183	0.0127627886564356	-3.65243328559427	No.sig	IL17RD	-	-	-	-	-	-	-	-	-	-	-	-	-	-	-	+	-	-	-	-	-	-	-	-	-	-	-	-	-	-	-	-	-	-	-	-	-	-	-	-	-	-
-0.367165004931286	3.98218154245129	-2.87624389384322	0.00591835137265894	0.0127881543283884	-3.65679654316649	No.sig	ITGB7	-	-	-	-	-	-	-	-	-	-	-	-	-	-	-	-	-	-	-	-	-	-	-	-	+	-	-	-	-	-	-	-	-	-	-	-	-	-	-	-	-	-
0.544804771361576	6.24937441667428	2.84123026697427	0.00650493328782836	0.014017424177304	-3.74417988342177	No.sig	IL32	-	-	-	-	-	-	-	-	-	-	-	-	-	-	-	-	-	-	-	-	-	-	-	-	-	-	-	-	-	-	-	-	-	-	-	-	+	-	-	-	-	-
0.472772743970377	3.89619088206348	2.83863916129064	0.00655041618860405	0.0140771816736125	-3.75061596976447	No.sig	CD8A	-	-	-	-	-	-	-	-	-	-	-	-	-	-	-	-	-	-	-	-	-	-	-	-	-	-	-	-	-	-	-	-	-	-	-	-	-	-	-	-	-	-
0.325705386605459	6.46040877995924	2.83579847951235	0.00660061851173968	0.0141467310265123	-3.75766712633026	No.sig	LAMP1	-	-	-	-	-	-	-	-	-	-	-	-	-	-	-	-	-	-	-	-	-	-	-	-	-	+	-	-	-	-	+	-	-	-	-	-	-	-	+	-	-	-
0.85218935764144	2.17892212395901	2.82613656327396	0.00677405003410517	0.0144793037117127	-3.78161191229857	No.sig	MKNK1	-	-	-	-	-	-	-	-	-	-	-	-	+	-	-	-	-	-	-	-	-	-	-	-	-	-	-	-	-	-	-	-	-	-	-	-	-	-	-	-	-	-
0.867436865678462	3.31124952244266	2.81730856582021	0.00693619202436467	0.0147860222454871	-3.80343845197554	No.sig	GZMB	-	-	-	+	-	-	-	-	-	+	-	-	-	-	-	-	-	-	-	-	-	-	-	-	-	-	-	-	-	-	-	-	-	-	-	-	-	-	-	-	-	-
-0.27486602083811	5.73571283844746	-2.80247303820521	0.00721678431229034	0.0153429221438237	-3.84000680987519	No.sig	CREBBP	-	-	-	-	-	-	-	-	-	-	+	+	+	-	-	-	-	-	-	-	-	-	-	-	-	-	-	-	-	-	-	-	-	-	-	-	-	-	-	-	-	+
-0.600034281099506	6.74484581554582	-2.80020984902755	0.00726050059548326	0.0153945908348081	-3.84557307770165	No.sig	CD45R0	-	-	-	-	-	-	-	-	-	-	-	-	-	-	-	-	-	-	-	+	-	-	-	-	-	-	-	-	-	-	+	-	-	-	-	-	-	-	-	-	-	-
-0.359162073403508	6.34114215691409	-2.78535184408871	0.00755363490701166	0.0159734199500273	-3.88203484605237	No.sig	CD45RB	-	-	-	-	-	-	-	-	-	-	-	-	-	-	-	-	-	-	-	-	-	-	-	-	-	-	-	-	-	-	+	-	-	-	-	-	-	-	-	-	-	-
1.44779525083779	2.45086794368817	2.76982435294799	0.00787162977177307	0.0166016021516384	-3.91998841391137	No.sig	CXCL11	-	-	-	-	-	-	+	-	-	-	-	-	-	-	-	-	-	-	-	-	-	-	-	-	-	-	-	-	-	-	-	-	-	-	-	-	-	-	-	-	-	-
0.470569817620426	6.15636202072763	2.74973587437508	0.00830136430151623	0.0174614904273272	-3.96885987475399	No.sig	TPP1	-	-	-	-	-	-	-	-	-	-	-	-	-	-	-	-	-	-	-	-	-	-	-	-	-	+	-	-	-	-	-	-	-	-	-	-	-	-	-	-	-	-
0.273188614641778	5.15664561423113	2.73254744943229	0.00868611923321523	0.0182224670686235	-4.01046849353708	No.sig	RIPK1	-	-	-	-	-	-	-	-	-	-	+	-	-	-	-	-	-	-	-	-	-	-	-	-	-	-	-	-	-	-	-	-	+	-	+	-	-	-	-	-	-	+
0.626046619641713	3.14419294571589	2.7260742823808	0.00883522621304108	0.0184863704140939	-4.02608846229559	No.sig	KLRD1	-	-	-	-	-	-	-	-	-	-	-	-	-	-	-	-	-	-	-	-	-	-	-	-	-	-	-	-	-	-	-	-	-	+	-	-	-	-	-	-	-	-
0.473272629632919	5.68479391594936	2.72406988422408	0.00888187228649634	0.0185350650610305	-4.03091959617137	No.sig	JUN	-	-	-	-	-	+	-	-	-	-	-	-	-	-	-	-	-	-	-	-	-	-	-	-	-	-	+	-	-	-	+	-	-	-	+	-	-	-	-	-	-	-
-0.427652116975655	3.94656290260837	-2.70851913305037	0.00925153922398951	0.0192558283585923	-4.06831172196107	No.sig	ATG4A	-	-	-	-	+	-	-	-	-	-	-	-	-	-	-	-	-	-	-	-	-	-	-	-	-	-	-	-	-	-	-	-	-	-	-	-	-	-	-	-	-	-
0.645683955861364	4.25275323947152	2.70224762690553	0.00940458631187221	0.019478623995492	-4.08334680025921	No.sig	IL18R1	-	-	-	-	-	-	-	-	-	-	-	-	-	-	+	-	-	-	-	-	-	-	-	-	-	-	-	-	-	-	-	-	-	-	-	-	-	-	-	-	-	-
-0.713338626110071	5.11787311261801	-2.70212065844138	0.00940770868886943	0.019478623995492	-4.08365092264937	No.sig	HMOX1	-	-	-	-	-	-	-	-	-	-	-	-	+	-	-	-	-	-	-	-	-	-	-	-	-	-	-	-	-	-	+	-	-	-	-	-	+	+	-	-	-	-
-0.595550510296087	5.48138113301494	-2.64748644483678	0.0108431624503846	0.0223922599561327	-4.21352385025981	No.sig	TLR4	-	-	-	-	-	-	-	-	-	-	-	-	+	-	-	-	-	-	-	-	-	-	-	-	-	-	-	-	-	-	+	-	+	-	+	-	-	-	-	-	-	-
-1.19723412040237	2.58266929244682	-2.63406790979991	0.0112251459315371	0.0231208849966466	-4.24511712681053	No.sig	IL5RA	-	-	-	-	-	-	-	-	-	-	-	-	-	-	-	-	+	-	-	-	-	-	+	-	-	-	-	-	-	-	-	-	-	-	-	-	-	-	-	-	-	-
-0.586416301156308	4.41497809080154	-2.62401642236293	0.0115193030047003	0.0236653038412624	-4.26870357424977	No.sig	NLRC4	-	-	-	-	-	-	-	-	-	-	-	-	-	-	-	-	-	-	-	-	+	-	-	-	-	-	-	-	-	-	-	-	-	-	+	-	-	-	-	-	-	-
0.761359420705665	3.73663480539773	2.62282662278428	0.0115545851665483	0.0236764497081984	-4.27149100736939	No.sig	CD40LG	-	-	-	-	-	-	-	-	-	-	-	-	-	-	-	-	-	-	-	-	-	-	-	-	-	-	-	-	-	-	-	-	+	-	-	-	-	-	-	-	-	-
0.334273658980838	6.05865594292474	2.62053052176575	0.0116229528947157	0.0237551588801792	-4.2768675556546	No.sig	MAPKAPK2	-	-	-	-	-	-	-	-	-	-	-	-	-	-	-	+	-	-	-	-	-	-	-	-	-	-	-	-	-	-	-	-	-	-	-	-	-	-	-	-	-	-
-0.339928189824412	5.4690558878839	-2.60660633136911	0.0120455339852703	0.0245555487154739	-4.30939608743597	No.sig	RAB31	-	-	-	-	-	-	-	-	-	-	-	-	-	-	-	-	-	-	-	-	-	-	-	-	-	-	-	-	-	-	+	-	-	-	-	-	-	-	-	-	-	-
0.813405625093775	2.16802060706626	2.59996594795355	0.0122519621892542	0.0249123231181501	-4.32486253076621	No.sig	PDCD1LG2	-	-	-	-	-	-	-	-	-	-	-	-	-	-	-	-	-	-	-	+	-	-	-	-	-	-	-	-	-	-	-	-	-	-	-	-	-	-	-	-	-	-
1.45708173984567	3.88405823679803	2.59206243155366	0.0125018635677688	0.0253554419673674	-4.3432319401083	No.sig	CCL7	-	-	-	-	-	-	+	-	-	-	-	-	-	-	-	-	-	-	-	-	-	-	-	-	-	-	-	-	-	+	-	-	-	-	-	-	-	-	-	-	-	-
-0.541136422640307	4.64783053718867	-2.57836959654754	0.0129458486540876	0.0261889234252334	-4.37495615116461	No.sig	CD3G	-	-	-	-	-	-	-	-	-	-	-	-	-	-	-	-	-	-	-	-	-	-	-	-	-	-	-	-	-	-	-	-	-	-	-	-	-	-	+	-	-	-
0.713981007087638	2.595612964162	2.55542982034298	0.013721969561583	0.0276883507947464	-4.42781644150374	No.sig	IL17A	-	-	-	-	-	-	-	-	-	-	-	-	-	-	-	+	-	-	-	-	-	-	-	-	-	-	-	-	-	-	-	-	-	-	-	-	-	-	-	-	-	-
0.267633191388628	5.20886579820591	2.54720938058116	0.0140102400839854	0.028159157580649	-4.44667077301682	No.sig	JAK3	-	-	-	-	-	-	-	-	-	-	-	-	-	-	-	-	+	-	-	-	-	-	-	-	-	-	-	-	-	-	-	-	-	-	-	-	-	-	-	-	-	-
0.630938669758511	4.13407774660015	2.54675554383671	0.0140263143056196	0.028159157580649	-4.44771033106256	No.sig	CD2	-	-	-	-	-	-	-	-	-	-	-	-	-	-	-	-	-	-	-	-	-	-	-	-	+	-	-	-	-	-	+	-	-	-	-	-	-	-	-	-	-	-
0.457506570313601	7.8483894292293	2.54367908361192	0.0141357208458666	0.0283071379564954	-4.45475351691635	No.sig	SERPINA1	-	-	-	-	-	-	-	+	+	-	-	-	-	-	-	-	-	-	-	-	-	-	-	-	-	-	-	-	-	-	+	-	-	-	-	-	-	-	-	-	-	-
0.648365237690102	2.6863106808021	2.51288791503594	0.0152742401277879	0.0305100060990825	-4.52488477528441	No.sig	TGFB3	-	-	-	-	-	-	-	+	-	-	-	-	-	-	-	-	-	-	-	-	-	-	-	-	-	-	-	-	-	-	-	-	-	-	-	-	-	-	-	-	-	-
0.517361634099742	4.31968404974685	2.50962858118276	0.0153995009348715	0.0306829252295305	-4.53226976433701	No.sig	TMEM140	-	-	-	-	-	-	-	-	-	-	-	-	-	-	-	-	-	-	-	-	-	+	-	-	-	-	-	-	-	-	-	-	-	-	-	-	-	-	-	-	-	-
-0.49929724867075	4.16158966186475	-2.50666158351568	0.0155143360737741	0.0308342569085286	-4.53898592901371	No.sig	ALPK1	-	+	-	-	-	-	-	-	-	-	-	-	-	-	-	-	-	-	-	-	-	-	-	-	-	-	-	-	-	-	-	-	-	-	-	-	-	-	-	-	-	-
-0.277377751421601	5.09642201392282	-2.50431285156766	0.0156057917454664	0.0309384821353872	-4.54429821024826	No.sig	VRK3	-	-	-	-	-	-	-	-	-	-	-	-	-	-	-	+	-	-	-	-	-	-	-	-	-	-	-	-	-	-	-	-	-	-	-	-	-	-	-	-	-	-
-0.599430792401953	5.0206548360873	-2.48977653508671	0.0161827647726279	0.032002325348364	-4.57709001455912	No.sig	PRCP	-	-	+	-	-	-	-	+	-	-	-	-	-	-	-	-	-	-	-	-	-	-	-	-	-	-	-	-	-	-	+	-	-	-	-	-	-	-	-	-	-	-
0.461674989224976	3.47517782840786	2.48519033412787	0.0163687682439614	0.032289634869307	-4.58740504243421	No.sig	TRIM56	-	-	-	-	-	-	-	-	-	-	+	-	-	-	-	-	-	-	-	-	-	-	-	-	-	-	-	-	-	-	-	-	-	-	-	-	-	-	-	-	-	-
-0.600856451240711	3.01559364524641	-2.47852614130081	0.0166424992778797	0.0327481437403439	-4.60236740116906	No.sig	F5	-	-	-	-	-	-	-	+	+	-	-	-	-	-	-	-	-	-	-	-	-	-	-	-	-	-	-	-	-	-	-	-	-	-	-	-	-	-	-	-	-	-
0.304608605972075	5.97052997427119	2.47547182735641	0.0167693334956562	0.0329160432229093	-4.60921445105613	No.sig	IL10RA	-	-	-	-	-	-	-	-	-	-	-	-	-	-	-	-	-	-	-	-	-	-	+	-	-	-	-	-	-	-	-	-	-	-	-	-	+	-	-	-	-	-
0.523445632231191	2.74291396071443	2.45519465049116	0.0176337700090205	0.0345273570793907	-4.65450395257974	No.sig	SELENOS	-	-	-	-	-	-	-	-	-	-	-	-	-	-	-	-	-	-	-	-	-	-	-	-	-	-	-	-	-	-	-	-	-	-	-	-	-	+	-	-	+	-
0.296146744525873	4.97491889573535	2.44396053237727	0.0181298296341235	0.0354112189651723	-4.67947010926752	No.sig	RASGRP1	-	-	-	-	-	+	-	+	-	-	-	-	-	-	-	-	-	-	-	-	-	-	-	-	-	-	-	-	-	-	+	-	-	-	-	-	-	-	-	-	-	-
-0.229928599678522	5.37312133633862	-2.43920080232737	0.0183437741843858	0.0357410637056952	-4.69002082208008	No.sig	DNAJA2	-	-	-	-	-	-	-	-	-	-	-	-	-	-	-	-	-	-	-	-	-	-	-	-	-	-	-	-	-	-	-	-	-	-	-	-	-	-	-	-	+	-
-0.312294063459001	4.85580960898244	-2.4373444216116	0.0184278318147388	0.0358168397771761	-4.69413141427627	No.sig	MVP	-	-	-	-	-	-	-	-	-	-	-	-	-	-	-	-	-	-	-	-	-	-	-	-	-	-	-	-	-	-	+	-	-	-	-	-	-	-	-	-	-	-
0.57784324555234	2.01561572871849	2.4179605058173	0.0193265146511461	0.0374717020008775	-4.73690623219724	No.sig	VCAM1	-	-	-	-	-	-	-	-	-	-	-	-	-	-	-	-	-	-	-	-	-	-	-	-	+	-	-	-	-	-	-	-	+	-	-	-	+	-	-	-	-	-
0.893795027469955	2.93588827063119	2.41616112064266	0.0194119082045387	0.0375454712346322	-4.74086332000961	No.sig	CXCL13	-	-	-	-	-	-	+	-	-	-	-	-	-	-	-	-	-	-	-	-	-	-	-	-	-	-	-	-	-	-	-	-	-	-	-	-	-	-	-	-	-	-
0.783802306089915	2.22986015524318	2.40734635611475	0.0198351581702836	0.0382507686176964	-4.76021457024937	No.sig	TNFSF9	-	-	-	-	-	-	-	-	-	-	-	-	-	-	-	-	-	-	+	-	-	-	-	-	-	-	-	-	-	-	-	-	+	-	-	-	-	-	-	-	-	-
0.291797199920865	4.99217820516499	2.40656579409918	0.0198730348934311	0.0382507686176964	-4.76192546354769	No.sig	CBLB	-	-	-	-	-	-	-	-	-	-	-	-	-	-	-	-	-	-	-	-	-	-	-	-	-	-	-	+	-	-	-	-	-	-	-	-	-	-	-	-	-	-
0.532853904953865	3.17635611117815	2.3915212011303	0.0206158956184643	0.0395845162843637	-4.79481553686699	No.sig	GUCY1A1	-	-	-	-	-	-	-	-	-	-	-	-	-	-	-	-	-	-	-	-	-	-	-	-	-	-	-	-	-	-	-	-	-	-	-	+	-	-	-	-	-	-
-0.315138936476161	5.61805056459161	-2.38374134966621	0.0210097482629631	0.0402433100785743	-4.81175951728332	No.sig	CSF2RA	-	-	-	-	-	-	-	-	-	-	-	-	-	-	-	-	+	-	-	-	-	-	+	-	-	-	-	-	-	-	-	-	-	-	-	-	-	-	-	-	-	-
0.286953307336721	7.22089552773851	2.38179489262612	0.021109337702782	0.0402485409274185	-4.81599191484695	No.sig	PTK2B	-	-	-	-	-	-	+	-	-	-	-	-	-	-	-	-	+	-	-	-	-	-	-	-	+	-	-	-	-	-	-	-	-	+	-	-	-	-	-	-	-	-
0.400500742858159	3.73151835008236	2.38170419170887	0.0211139886832359	0.0402485409274185	-4.81618906898358	No.sig	HLA-DOB	-	-	-	-	-	-	-	-	-	-	-	-	-	-	-	-	-	-	-	-	-	-	-	-	-	-	-	-	+	-	-	-	-	-	-	-	-	-	-	-	-	-
0.279548447870779	4.55079719116662	2.37358945850318	0.0215338385468013	0.0409504411693367	-4.83380370212747	No.sig	CCNC	-	-	-	-	-	-	-	-	-	-	-	-	-	-	-	-	-	-	-	-	-	-	-	-	-	-	-	-	-	-	-	-	-	-	-	-	-	-	-	-	-	-
0.417594298331267	3.92207524381769	2.36812332272556	0.0218208579401192	0.0413305711268458	-4.84564207890123	No.sig	CDK4	-	-	-	-	-	-	-	-	-	-	-	-	-	-	-	-	-	-	-	-	-	-	-	-	-	-	-	-	-	-	-	-	-	-	-	-	-	-	-	-	-	-
-0.415680555148963	8.07484471657267	-2.36779949454545	0.0218379688551682	0.0413305711268458	-4.84634273369263	No.sig	CXCR4	-	-	-	-	-	-	+	-	-	-	-	-	-	-	-	-	-	-	-	-	-	-	-	-	+	-	-	-	-	-	-	-	-	-	-	-	-	-	-	-	-	-
0.389117098164791	6.35855414727774	2.36435938470549	0.0220204865554565	0.0415767758058976	-4.85378125805357	No.sig	TLR2	-	-	-	-	-	-	-	-	-	-	-	-	-	+	-	-	-	-	-	-	-	-	-	-	-	-	-	+	-	-	+	-	-	-	-	-	-	-	-	-	-	-
0.50243512566362	2.56970556596073	2.36147816516098	0.022174402745718	0.0417679367633121	-4.86000466706412	No.sig	CD19	-	-	-	-	-	+	-	-	+	-	-	-	-	-	-	-	-	-	-	-	-	-	-	-	-	-	-	-	-	-	-	-	-	-	-	-	-	-	-	-	-	-
0.343356720243625	7.56623338047726	2.35474676765057	0.0225377605823329	0.0423517633691706	-4.87452084013388	No.sig	LYN	-	-	-	-	-	+	-	-	-	-	-	+	-	-	-	-	-	-	-	-	-	-	-	-	-	-	-	-	-	+	+	-	+	-	-	-	-	-	-	-	-	-
-0.526061670718455	5.36517648624933	-2.34950385079691	0.022824455233958	0.0427891087482947	-4.88580420734406	No.sig	NCF4	-	-	-	-	-	-	-	-	-	-	-	-	-	-	-	-	-	-	-	-	-	-	-	-	-	-	-	+	-	-	-	-	-	-	-	-	-	+	+	-	-	-
0.924393606769065	2.49006424674999	2.34685340449956	0.0229706263860099	0.0429615724625139	-4.89150062921496	No.sig	IFNA6	-	-	-	-	-	-	-	-	-	-	+	-	-	-	-	-	-	-	-	-	-	-	+	-	-	-	-	-	-	-	-	-	-	-	+	-	-	-	-	-	-	+
0.224500925476983	5.43708628584739	2.34487097326542	0.0230805038034144	0.0430655047437827	-4.89575797213403	No.sig	NFATC2	-	-	-	-	-	+	-	-	-	-	-	+	-	-	-	-	-	-	-	-	-	-	-	-	-	-	-	-	-	-	-	-	-	+	-	-	-	-	-	-	-	-
-0.57344640421941	4.28426718803369	-2.34109663310798	0.0232909996185061	0.0433562504635572	-4.90385554892727	No.sig	HAVCR2	-	-	-	-	-	-	-	-	-	-	-	-	-	-	-	-	+	-	+	-	-	-	-	-	-	-	-	-	-	-	+	-	-	-	-	-	-	-	-	-	-	-
-0.52674534977855	4.74364627500105	-2.33313505105325	0.0237406591404936	0.0440897955466309	-4.92090229946034	No.sig	CD86	-	-	-	-	-	-	-	-	-	-	-	-	-	-	-	-	-	-	+	-	-	-	-	-	-	-	-	-	-	-	-	-	-	-	-	-	+	-	-	-	-	-
0.242800017214215	4.36868574526356	2.33008830820102	0.0239147777961126	0.0443093897016758	-4.9274134473551	No.sig	MAPK8	-	-	-	-	-	-	-	-	-	-	-	-	-	-	+	-	-	-	-	-	-	-	-	-	-	-	+	-	-	-	-	-	-	-	+	-	-	-	-	-	-	+
0.655484078232919	2.33337207597288	2.3178344923119	0.0246266518612903	0.0455219928345063	-4.95353191520296	No.sig	TGFB2	-	-	-	-	-	-	-	+	-	-	-	-	-	-	-	-	-	-	-	-	-	-	-	-	-	-	-	-	-	-	-	-	-	-	-	-	-	-	-	-	-	-
0.291115470212405	4.08828666519089	2.306280526087	0.0253151320857717	0.0466858133581789	-4.97805723730728	No.sig	IKBKB	-	-	-	-	-	+	-	-	-	-	+	+	-	-	-	-	-	-	-	-	-	-	-	-	-	-	-	-	-	-	-	-	+	-	+	-	-	-	-	-	-	+
0.706498076019818	2.13903936707227	2.30208642303156	0.0255692658107916	0.047045076074148	-4.98693553628108	No.sig	HSD11B1	-	-	-	-	-	-	-	-	-	-	-	-	-	-	-	-	-	-	-	-	-	-	-	-	-	-	-	-	-	-	-	-	-	-	-	-	-	-	-	-	-	-
-0.24221441473385	5.18573420706669	-2.29649234038837	0.0259117669904128	0.0474550374674304	-4.99875710097586	No.sig	HMGB1	-	-	-	-	-	-	-	-	-	-	-	-	-	-	+	-	-	-	-	-	-	-	-	-	-	-	-	-	-	+	+	-	-	-	-	-	-	-	-	-	-	+
-0.438853505270739	7.91667671506387	-2.27720843718618	0.0271239731435533	0.0495606237392575	-5.03933016264582	No.sig	CTSS	-	-	-	+	-	-	-	-	-	-	-	-	-	-	-	-	-	-	-	-	-	-	-	-	-	+	-	+	+	-	+	-	-	-	-	-	-	-	-	-	-	-
0.305586768629538	6.66973364523851	2.27562971704187	0.027225412073905	0.0495711402260864	-5.04263950449174	No.sig	FURIN	-	-	-	-	-	-	-	-	-	-	-	-	-	-	-	-	-	-	-	-	-	-	-	-	-	-	-	-	-	-	-	-	-	-	-	-	-	-	-	-	-	-
0.469881596800911	4.91720146125249	2.27517409086323	0.0272547504900046	0.0495711402260864	-5.04359425058691	No.sig	GBA	-	-	-	-	-	-	-	-	-	-	-	-	-	-	-	-	-	-	-	-	-	-	-	-	-	+	-	-	-	-	-	-	-	-	-	-	-	+	-	-	-	-
0.454927471390589	4.14558993325319	2.26996410847291	0.0275922323932925	0.0500701150752424	-5.05450053777098	No.sig	TAP2	-	-	-	-	-	-	-	-	-	-	-	-	-	-	-	-	-	-	-	-	-	-	-	-	-	-	-	+	-	-	-	-	-	-	-	-	-	-	+	-	-	-
0.805506035182098	1.98931063223988	2.26400795530936	0.0279825935438763	0.0506625494983879	-5.0669439649546	No.sig	IL1RL2	-	-	-	-	-	-	-	-	-	-	-	-	-	-	+	-	-	-	-	-	-	-	-	-	-	-	-	-	-	-	-	-	-	-	-	-	-	-	-	-	-	-
-0.30213634845513	3.70866817419895	-2.25825310177957	0.0283644130028239	0.0512368553786773	-5.07894162024896	No.sig	NDUFS8	-	-	-	-	-	-	-	-	-	-	-	-	-	-	-	-	-	-	-	-	-	-	-	-	-	-	-	-	-	-	-	-	-	-	-	-	-	+	-	-	-	-
0.746004092863998	1.94759533891409	2.25461801975664	0.0286079678532753	0.051546703234769	-5.08650720748768	No.sig	CXCL14	-	-	-	-	-	-	+	-	-	-	-	-	-	-	-	-	-	-	-	-	-	-	-	-	-	-	-	-	-	-	-	-	-	-	-	-	-	-	-	-	-	-
0.656190395664997	2.17578493230015	2.25375672037586	0.0286659471961326	0.051546703234769	-5.08829835139575	No.sig	IL12A	-	-	-	-	-	-	-	-	-	-	-	-	-	-	-	-	-	-	-	-	-	-	+	-	-	-	-	-	-	-	-	-	-	-	-	-	+	-	-	-	-	+
0.292199665316751	4.04441793835565	2.25033477047336	0.0288973309169034	0.0517853710540652	-5.09540907987423	No.sig	RUNX3	-	-	-	-	-	-	-	-	-	-	-	-	-	-	-	-	-	-	-	-	-	-	-	-	-	-	-	-	-	-	-	-	-	-	-	-	-	-	-	-	-	-
0.328050186326142	4.07797532915444	2.2498641783219	0.0289292804249065	0.0517853710540652	-5.09638627100369	No.sig	ITPR3	-	-	-	-	-	+	-	-	-	-	-	+	-	-	-	-	-	-	-	-	-	-	-	-	-	-	-	-	-	-	-	+	-	-	+	-	-	-	-	-	-	-
-0.241833142057486	4.99132726772221	-2.23826557385892	0.0297266991438281	0.0530430891361133	-5.12041829321664	No.sig	PIK3CA	-	-	-	-	-	+	-	-	-	-	-	-	-	-	-	-	-	-	-	-	-	-	-	-	-	-	-	-	-	-	-	-	-	-	-	-	-	-	-	-	-	-
-0.757459940397759	7.19384061648634	-2.23770586254137	0.0297656679263183	0.0530430891361133	-5.12157543935117	No.sig	FPR1	-	-	-	-	-	-	-	-	-	-	-	-	-	-	-	-	-	-	-	-	-	-	-	-	-	-	-	-	-	-	+	-	-	-	-	+	+	-	-	-	-	-
0.303587785597849	5.14735404586913	2.23568996876921	0.0299063957927444	0.0530869696575054	-5.12574113725931	No.sig	TRAF3	-	-	-	-	-	-	-	-	-	-	-	-	-	-	-	-	-	-	-	-	+	-	-	-	-	-	-	-	-	-	-	-	+	-	+	-	-	-	-	-	-	+
-0.275516704917403	3.68654426442792	-2.23495999445057	0.0299574998445325	0.0530869696575054	-5.12724882035277	No.sig	MAVS	-	-	-	-	-	-	-	-	-	-	+	-	-	-	-	-	-	-	-	-	-	-	-	-	-	-	-	-	-	-	-	-	-	-	+	-	-	-	-	-	-	+
-0.263758133747412	4.11690281486424	-2.23448028635673	0.0299911253550598	0.0530869696575054	-5.12823938673452	No.sig	IRAK4	-	-	-	-	-	-	-	-	-	-	-	-	-	-	-	-	-	-	-	-	-	-	-	-	-	-	-	-	-	-	-	-	+	-	+	-	-	-	-	-	-	-
0.545116004705971	2.68805325855788	2.20977791914458	0.0317684563719234	0.056107763703642	-5.17901303827812	No.sig	TLR3	-	-	-	-	-	-	-	-	-	-	+	-	-	-	-	-	-	-	-	-	-	-	-	-	-	-	-	-	-	-	+	-	-	-	-	-	-	-	-	-	-	-
0.479488070100464	3.779271243222	2.20234281431891	0.0323213302429092	0.0569573664058377	-5.19420469001344	No.sig	KLRC1	-	-	-	-	-	-	-	-	-	-	-	-	-	-	-	-	-	-	-	-	-	-	-	-	-	-	-	-	-	-	-	-	-	+	-	-	-	-	-	-	-	-
0.580207143286942	2.07917835081557	2.19706089293011	0.0327192373879735	0.0575307211722018	-5.2049713383571	No.sig	IL37	-	-	-	-	-	-	-	-	-	-	-	-	-	-	+	-	-	-	-	-	-	-	-	-	-	-	-	-	-	-	-	-	-	-	-	-	-	-	-	-	-	-
0.378792077725946	4.67738945732624	2.18567845653367	0.0335914412916265	0.0589336569563269	-5.22810095760729	No.sig	CCR4	-	-	-	-	-	-	+	-	-	-	-	-	-	-	-	-	-	-	-	-	-	-	-	-	-	-	-	-	-	-	-	-	-	-	-	-	-	-	-	-	-	-
0.638671985717835	1.39792510988904	2.18126730690531	0.033934925914277	0.0594048482340434	-5.23703800875067	No.sig	IFNA2	-	-	-	-	-	-	-	-	-	-	+	-	-	-	-	-	-	-	-	-	-	-	+	-	-	-	-	-	-	-	-	-	-	-	+	-	-	-	-	-	-	+
0.716927433702978	2.39596815141153	2.17657607489673	0.0343036110618986	0.0599179814363118	-5.2465261767528	No.sig	CYP2E1	-	-	-	-	-	-	-	-	-	-	-	-	-	-	-	-	-	-	-	-	-	-	-	+	-	-	-	-	-	-	-	-	-	-	-	-	-	+	-	-	-	-
0.900591768693354	5.13767310044266	2.154595174489	0.0360784591084104	0.0628796001603724	-5.29075839507075	No.sig	IFIT1	-	-	-	-	-	-	-	-	-	-	-	-	-	-	-	-	-	-	-	-	-	+	-	-	-	-	-	-	-	-	-	-	-	-	-	-	-	-	-	-	-	-
0.223526074551971	6.12776679999058	2.15312305600282	0.0362001576885907	0.0629533444014308	-5.29370746863302	No.sig	RPS6KA3	-	-	-	-	-	-	-	-	-	-	-	-	-	-	-	+	-	-	-	-	-	-	-	-	-	-	+	-	-	-	-	-	-	-	-	-	-	-	-	-	-	-
-0.422586135161243	4.11000981945408	-2.14187600643306	0.0371418983536626	0.0644497273401629	-5.31618335718546	No.sig	NOD2	-	-	-	-	-	-	-	-	-	-	-	-	-	-	+	+	-	-	-	-	-	-	-	-	-	-	-	-	-	-	-	-	-	-	+	-	-	-	-	-	-	-
-0.378794464468792	3.48432466615851	-2.13793658399918	0.0374768011623412	0.0648888718815209	-5.3240327215607	No.sig	RIPK3	-	-	-	-	-	-	-	-	-	-	+	-	-	-	-	-	-	-	-	-	-	-	-	-	-	-	-	-	-	-	-	-	-	-	+	-	-	-	-	-	-	-
-0.570625422144947	5.47262233868747	-2.13461080862726	0.0377615942690313	0.065239529968065	-5.33065003895431	No.sig	LILRA5	-	-	-	-	-	+	-	-	-	-	-	-	-	-	-	-	-	-	-	-	-	-	-	-	-	-	-	-	-	-	-	-	-	-	-	-	-	-	-	-	-	-
0.373807690561644	5.36993982689623	2.12242207710833	0.0388216190300972	0.0669250954149284	-5.35482878169484	No.sig	TRIM21	-	-	-	-	-	-	-	-	-	-	+	-	-	-	-	-	-	-	-	-	-	-	-	-	-	-	-	+	-	-	-	-	-	-	-	-	-	-	-	-	-	-
0.187104382809122	8.30400614074597	2.11957714541932	0.0390727537887018	0.0672119170378319	-5.36045566792543	No.sig	HLA-E	-	-	-	-	-	-	-	-	-	-	-	-	-	-	-	-	-	-	-	-	-	-	-	-	-	-	-	+	-	-	-	-	-	-	-	-	-	-	-	-	-	-
0.671181817995625	1.95028252146946	2.10643570895753	0.0402513437072739	0.0690894276187623	-5.38636592918606	No.sig	IL17B	-	-	-	-	-	-	-	-	-	-	-	-	-	-	-	+	-	-	-	-	-	-	-	-	-	-	-	-	-	-	-	-	-	-	-	-	-	-	-	-	-	-
-0.661126184806584	2.80282027006012	-2.0907620563484	0.0416975569452684	0.0714171979645742	-5.4170927103406	No.sig	CPA3	-	-	+	-	-	-	-	-	-	-	-	-	-	-	-	-	-	-	-	-	-	-	-	-	-	-	-	-	-	-	-	-	-	-	-	-	-	-	-	-	-	-
0.29124328406966	4.59047648347304	2.08047334293293	0.0426713610275343	0.0729275631354195	-5.43715830314374	No.sig	STING1	-	-	-	-	-	-	-	-	-	-	+	-	-	-	-	-	-	-	-	-	-	-	-	-	-	-	-	-	-	-	+	-	-	-	+	-	-	-	-	-	-	+
0.712085263459822	3.05050319143333	2.06706619921184	0.0439700093412256	0.0749854137797675	-5.46318093199985	No.sig	IL17F	-	-	-	-	-	-	-	-	-	-	-	-	-	-	-	+	-	-	-	-	-	-	-	-	-	-	-	-	-	-	-	-	-	-	-	-	-	-	-	-	-	-
0.305068554368381	5.82999811005625	2.05921296486811	0.0447465519640993	0.0761459564539287	-5.47835798538688	No.sig	CD58	NA	NA	NA	NA	NA	NA	NA	NA	NA	NA	NA	NA	NA	NA	NA	NA	NA	NA	NA	NA	NA	+	NA	NA	NA	NA	NA	NA	NA	NA	NA	NA	NA	NA	NA	NA	NA	NA	NA	NA	NA	NA
-0.232120969116578	4.80346105132928	-2.05822423182527	0.0448451596494216	0.076150346042808	-5.48026535089643	No.sig	HCST	-	-	-	-	-	-	-	-	-	-	-	-	-	-	-	-	-	-	-	-	-	-	-	-	-	-	-	-	-	-	-	-	-	+	-	-	-	-	-	-	-	-
-0.703817898207684	4.7892022131858	-2.0441913465705	0.0462651669057791	0.0783937550347924	-5.50725294168939	No.sig	MAFB	-	-	-	-	-	-	-	-	-	-	-	-	-	-	-	-	-	-	-	-	-	-	-	-	-	-	-	-	-	-	-	+	-	-	-	-	-	-	-	-	-	-
-0.250148649425997	4.90695580800484	-2.04253885878011	0.0464349251038082	0.0785136366893815	-5.51042070148172	No.sig	STT3B	-	-	-	-	-	-	-	-	-	-	-	-	-	-	-	-	-	-	-	-	-	-	-	-	-	-	-	-	-	-	-	-	-	-	-	-	-	-	-	-	+	-
0.406143253792001	3.62792952004601	2.02173451029078	0.0486187750148731	0.0820312523123285	-5.55011656814702	No.sig	HPGD	-	-	-	-	-	-	-	-	-	-	-	-	-	-	-	-	-	-	-	-	-	-	-	+	-	-	-	-	-	-	-	-	-	-	-	-	-	-	-	-	-	-
-0.254018109329125	5.83558781598576	-2.01906674859535	0.0489051425259782	0.0823392314715514	-5.55518191864918	No.sig	LTB	-	-	-	-	-	-	-	-	-	-	-	-	-	-	-	-	-	-	-	-	-	-	-	-	-	-	-	-	-	-	-	-	+	-	-	-	-	-	-	-	-	-
0.26903424299954	4.8878513312806	2.00267268447461	0.050697164354866	0.0851755324860355	-5.58618515948802	No.sig	CD28	-	-	-	-	-	-	-	-	-	-	-	-	-	-	-	-	-	-	-	-	-	-	-	-	-	-	-	-	-	-	-	-	-	-	-	-	-	-	-	-	-	-
0.646525498047155	2.20871778497744	1.97424491725068	0.053939057989028	0.0904305982775881	-5.63943565540759	No.sig	IL27	-	-	-	-	-	-	-	-	-	-	-	-	-	-	-	-	-	-	-	-	-	-	-	-	-	-	-	-	-	-	-	-	-	-	-	-	+	-	-	-	-	-
-0.635290521810099	1.75571015990248	-1.96014842861319	0.0556117100857708	0.0929477227983951	-5.66559995549358	No.sig	CD1E	-	-	-	-	-	-	-	-	-	-	-	-	-	-	-	-	-	-	-	-	-	-	-	-	-	-	-	-	-	-	-	-	-	-	-	-	-	-	-	-	-	-
0.463260270571642	5.39444745612194	1.95962335010042	0.0556748654845368	0.0929477227983951	-5.666571448901	No.sig	FAS	-	-	-	+	-	-	-	-	-	+	-	-	-	-	-	-	-	-	-	-	-	-	-	-	-	-	-	-	-	-	-	-	-	-	-	-	-	-	-	-	-	-
0.382262231269913	3.94415003111272	1.95274661836419	0.0565076845577689	0.0941399030552746	-5.67927411689756	No.sig	TBX21	-	-	-	-	-	-	-	-	-	-	-	-	-	-	-	-	-	-	-	-	-	-	-	-	-	-	-	-	-	-	-	-	-	-	-	-	-	-	-	-	-	-
-0.63239518267881	3.09039946857843	-1.95164809809793	0.056641707781675	0.0941653548655519	-5.68129975553144	No.sig	TCN2	-	-	-	-	-	-	-	-	-	-	-	-	-	-	-	-	-	-	-	-	-	-	-	-	-	-	-	-	-	-	-	+	-	-	-	-	-	-	-	-	-	-
-0.314077380539144	6.73899400725152	-1.93843836176954	0.0582748021452628	0.096677652931367	-5.70558155237973	No.sig	IFITM3	-	-	-	-	-	-	-	-	-	-	-	-	-	-	-	-	-	-	-	-	-	-	-	-	-	-	+	-	-	-	-	-	-	-	-	-	-	-	-	-	-	-
0.618394553954798	3.28063234232089	1.9362845255513	0.05854486316531	0.0969229154281647	-5.70952725724859	No.sig	HAMP	-	-	-	-	-	-	-	-	-	-	-	-	-	-	-	-	-	-	-	-	-	-	-	-	-	-	-	-	-	-	-	-	-	-	-	-	-	-	-	-	-	-
-0.29589963019473	5.54442456656308	-1.93404036434919	0.0588273883129946	0.0971877477754265	-5.71363442375918	No.sig	CTSA	-	-	+	-	-	-	-	-	-	-	-	-	-	-	-	-	-	-	-	-	-	-	-	-	-	+	-	-	+	-	+	-	-	-	-	-	-	-	-	-	-	-
0.337080577577806	6.46211713603748	1.92869278647943	0.0595053179705187	0.0981033620595038	-5.72340482812766	No.sig	HLA-DQA	-	-	-	-	-	-	-	-	-	-	-	-	-	-	-	-	-	-	-	-	-	-	-	-	+	-	-	-	+	-	-	-	-	-	-	-	-	-	+	-	-	-
0.367079110400284	7.66069254439146	1.92685928996726	0.0597392887227393	0.0982847633965399	-5.72674940104995	No.sig	HSP90AA1	-	-	-	-	-	-	-	-	-	-	-	-	-	-	-	-	-	-	-	-	-	-	-	-	-	-	-	-	-	-	+	-	-	-	+	-	+	-	-	-	+	-
-0.259391219733291	3.7755789675664	-1.91995878861883	0.0606269157883957	0.0995386008699747	-5.73931241122309	No.sig	TAB1	-	+	-	-	-	-	-	-	-	-	-	+	-	-	-	+	-	-	-	-	-	-	-	-	-	-	-	-	-	-	-	-	+	-	+	-	-	-	-	-	-	-
-0.359424808792278	3.14344307793716	-1.9180456435043	0.0608749930407795	0.0996274934880256	-5.74278860004148	No.sig	SMAD5	-	-	-	-	-	-	-	-	-	-	-	-	-	-	-	-	-	-	-	-	-	-	-	-	-	-	-	-	-	-	-	-	-	-	-	-	-	-	-	-	-	-
0.715947601379133	1.40633591632668	1.91760444665852	0.0609323257776701	0.0996274934880256	-5.74358983207373	No.sig	IL33	-	-	-	-	-	-	-	-	-	-	+	-	-	-	+	-	-	-	-	-	-	-	-	-	-	-	-	-	-	-	+	-	-	-	-	-	-	-	-	-	-	-
0.239332018067929	5.85383525319186	1.91507779956165	0.061261547550904	0.0999596856128949	-5.7481752703952	No.sig	PSMB8	-	-	-	-	-	+	-	-	-	-	-	+	-	-	-	-	-	-	-	-	-	-	-	-	-	-	-	+	-	-	-	-	+	-	-	-	-	-	-	-	-	-
1.0459850927811	7.36932656398272	1.91205120617866	0.0616579092372385	0.100399839887331	-5.753661167184	No.sig	THBS1	-	-	-	-	-	-	-	+	-	-	-	-	-	-	-	-	-	-	-	-	-	-	-	-	-	-	-	-	-	+	+	-	-	-	-	+	-	-	-	-	-	-
0.316005801881685	5.72458437091195	1.90553929110485	0.0625181282977235	0.101591958483801	-5.76543906134179	No.sig	GNLY	-	-	-	-	-	-	-	-	-	-	-	-	-	+	-	-	-	-	-	-	-	-	-	-	-	-	-	-	-	-	-	-	-	-	-	-	-	-	-	-	-	-
-0.631193811068063	4.27011470037034	-1.89203558367824	0.0643345880973889	0.10432991484914	-5.78975218128196	No.sig	MEFV	-	-	-	-	-	-	-	-	-	-	-	-	-	-	-	-	-	-	-	-	+	-	-	-	-	-	-	-	-	-	-	-	-	-	+	-	-	-	-	-	-	-
-0.206131296499283	4.36315063315303	-1.87268690749796	0.067015396844935	0.108455529995987	-5.82432813981047	No.sig	IKBKG	-	-	-	-	-	+	-	-	-	-	+	+	-	-	-	-	-	-	-	-	-	-	-	-	-	-	-	-	-	-	-	-	+	-	+	-	-	-	-	-	-	+
0.546254536238912	3.18330035219558	1.86639234430596	0.0679077072724597	0.10967578791662	-5.83551003879337	No.sig	KIR2DL3	-	-	-	-	-	-	-	-	-	-	-	-	-	-	-	-	-	-	-	-	-	-	-	-	-	-	-	-	-	-	-	-	-	+	-	-	-	-	-	-	-	-
0.360815263561215	4.96195334607162	1.86023528768706	0.0687902458652009	0.110875335307123	-5.84641603244841	No.sig	TCF7	-	-	-	-	-	-	-	-	-	-	-	-	-	-	-	-	-	-	-	-	-	-	-	-	-	-	-	-	-	-	-	-	-	-	-	-	-	-	-	-	-	-
-0.445138138213306	5.28671492737607	-1.85590279425198	0.0694170605028745	0.111658679470141	-5.85407140244551	No.sig	MGAM	-	-	-	-	-	-	-	-	-	-	-	-	-	-	-	-	-	-	-	-	-	-	-	-	-	-	-	-	-	-	+	-	-	-	-	-	-	-	-	-	-	-
-0.268512650810508	5.04984461435065	-1.84810867717606	0.0705568633287926	0.113262333238325	-5.86780424453482	No.sig	TCIRG1	-	-	-	-	-	-	-	-	-	-	-	-	-	-	-	-	-	-	-	-	-	-	-	-	-	+	-	-	-	-	+	-	-	-	-	-	-	-	+	-	-	-
-0.512796465113254	3.34107403617536	-1.84449952099371	0.071089997226459	0.113887611718347	-5.87414635052766	No.sig	CCL24	-	-	-	-	-	-	+	-	-	-	-	-	-	-	-	-	-	-	-	-	-	-	-	-	-	-	-	-	-	+	-	-	-	-	-	-	-	-	-	-	-	-
0.258693443476183	4.45389680979109	1.84067776872697	0.0716582407086314	0.114384196524564	-5.8808502609045	No.sig	BECN1	-	-	-	-	+	-	-	-	-	-	-	-	-	-	-	-	-	-	-	-	-	-	-	-	-	-	-	-	-	-	-	-	-	-	-	-	-	-	-	-	-	-
-0.179339954981239	5.46800597550729	-1.84047527106496	0.0716884560815995	0.114384196524564	-5.88120513323875	No.sig	ATG13	-	-	-	-	+	-	-	-	-	-	-	-	-	-	-	-	-	-	-	-	-	-	-	-	-	-	-	-	-	-	-	-	-	-	-	-	-	-	-	-	-	-
-0.361559740724307	2.84069221489595	-1.83587745964877	0.0723774112841888	0.1152515806192	-5.8892535261512	No.sig	PLIN4	-	-	-	-	-	-	-	-	-	-	-	-	-	-	-	-	-	-	-	-	-	-	-	-	-	-	-	-	-	-	-	-	-	-	-	-	-	-	-	+	-	-
0.410994258564289	2.85660200547369	1.83262986954513	0.07286740291225	0.115799299618065	-5.89492779592272	No.sig	IL15	-	-	-	-	-	-	-	-	-	-	-	-	-	-	-	-	+	-	-	-	-	-	+	-	-	-	-	-	-	-	+	-	-	-	-	-	-	-	-	-	-	-
0.615325536590037	1.32886360538679	1.828879494142	0.0734367314106142	0.116470656017234	-5.90146963402545	No.sig	IFNA5	-	-	-	-	-	-	-	-	-	-	+	-	-	-	-	-	-	-	-	-	-	-	+	-	-	-	-	-	-	-	-	-	-	-	+	-	-	-	-	-	-	+
-0.225548782617647	5.61126308683505	-1.82223758018522	0.0744542105935731	0.117848680640127	-5.91302650430398	No.sig	ADGRE5	-	-	-	-	-	-	-	-	-	-	-	-	-	-	-	-	-	-	-	-	-	-	-	-	-	-	-	-	-	-	+	-	-	-	-	-	-	-	-	-	-	-
-0.4559641714831	4.42437297969886	-1.81233797137676	0.0759927484601955	0.120044321770787	-5.93018349012076	No.sig	TNFSF13B	-	-	-	-	-	-	-	-	-	-	-	-	-	-	-	-	-	-	-	-	-	-	-	-	-	-	-	-	-	-	-	-	+	-	-	-	-	-	-	-	-	-
0.703438529707578	1.32441710216217	1.8058677078458	0.0770126922846266	0.121413648074968	-5.94135287261902	No.sig	IL17D	-	-	-	-	-	-	-	-	-	-	-	-	-	-	-	-	-	-	-	-	-	-	+	-	-	-	-	-	-	-	-	-	-	-	-	-	-	-	-	-	-	-
-0.716236210965163	3.17109055620202	-1.80427329598111	0.077265786476282	0.121570969594626	-5.94409987374063	No.sig	MS4A4A	-	-	-	-	-	-	-	-	-	-	-	-	-	-	-	-	-	-	-	-	-	-	-	-	-	-	-	-	-	-	-	+	-	-	-	-	-	-	-	-	-	-
0.366727674208006	3.27479011726812	1.7906608938542	0.0794551539940374	0.124768192311429	-5.96746592981016	No.sig	TIGIT	-	-	-	-	-	-	-	-	-	-	-	-	-	-	-	-	-	-	+	-	-	-	-	-	-	-	-	-	-	-	-	-	-	-	-	-	-	-	-	-	-	-
0.227640027234744	5.21719984680539	1.78148075664854	0.0809608101824497	0.126816106055319	-5.9831361370936	No.sig	TRAM1	-	-	-	-	-	-	-	-	-	-	-	-	-	-	-	-	-	-	-	-	-	-	-	-	-	-	-	-	-	-	-	-	-	-	-	-	-	-	-	-	+	-
-0.24591964537537	4.71767135612612	-1.7806425352683	0.0810994703958017	0.126816106055319	-5.98456342724764	No.sig	NGLY1	-	-	-	-	-	-	-	-	-	-	-	-	-	-	-	-	-	-	-	-	-	-	-	-	-	-	-	-	-	-	-	-	-	-	-	-	-	-	-	-	+	-
0.535094538077927	3.86099782932554	1.77979985004625	0.081239069200633	0.126816106055319	-5.98599772278379	No.sig	ZBP1	-	-	-	-	-	-	-	-	-	-	+	-	-	-	-	-	-	-	-	-	-	-	-	-	-	-	-	-	-	-	-	-	-	-	-	-	-	-	-	-	-	-
0.42676785099306	3.1747600203311	1.76997272418968	0.082881912616962	0.129126437534874	-6.00267990391737	No.sig	CXCR6	-	-	-	-	-	-	+	-	-	-	-	-	-	-	-	-	-	-	-	-	-	-	-	-	-	-	-	-	-	-	-	-	-	-	-	-	-	-	-	-	-	-
-0.415139775759557	3.79177969601969	-1.75966911381909	0.0846341097705415	0.13159774323145	-6.02008355128264	No.sig	TCL1A	-	-	-	-	-	-	-	-	-	-	-	-	-	-	-	-	-	-	-	-	-	-	-	-	-	-	-	-	-	-	-	-	-	-	-	-	-	-	-	-	-	-
0.27775435107779	6.90495989576732	1.75806104188349	0.0849103394567222	0.131768882953387	-6.0227916340356	No.sig	ATP6V1B2	-	-	-	-	-	-	-	-	-	-	-	-	-	-	-	-	-	-	-	-	-	-	-	-	-	-	-	-	-	-	-	-	-	-	-	-	-	-	+	-	-	-
0.337664934272271	4.97309993342314	1.74894943622615	0.08648972745759	0.1339577224099	-6.03809480694505	No.sig	IL6R	-	-	-	-	-	-	-	-	-	-	-	-	+	-	-	-	-	+	-	-	-	-	+	-	-	-	-	-	-	+	-	-	-	-	-	-	-	-	-	-	-	-
0.267198405502284	5.16889567924565	1.74732250663305	0.0867742929439811	0.134136480125881	-6.0408198865862	No.sig	KLRK1	-	-	-	-	-	-	-	-	-	-	-	-	-	-	-	-	-	-	-	-	-	-	-	-	-	-	-	-	-	-	-	-	-	+	-	-	-	-	-	-	-	-
-0.194165739180547	4.31651191762502	-1.74628597698142	0.086955997731945	0.134155848640919	-6.04255488756433	No.sig	PDHB	-	-	-	-	-	-	-	-	-	-	-	-	+	-	-	-	-	-	-	-	-	-	-	-	-	-	-	-	-	-	-	-	-	-	-	-	-	-	-	-	-	-
0.340996359563476	7.28410020274576	1.74050465090002	0.0879752845366952	0.135464855606989	-6.0522152967603	No.sig	SLC2A3	-	-	-	-	-	-	-	-	-	-	-	-	-	-	-	-	-	-	-	-	-	-	-	-	-	-	-	-	-	-	+	-	-	-	-	-	-	-	-	-	-	-
0.275192204491831	6.99442765711268	1.73862454232767	0.0883088922461242	0.135516075092005	-6.05535079240595	No.sig	HSP90B1	-	-	-	-	-	-	-	-	-	-	-	-	-	-	-	-	-	-	-	-	-	-	-	-	-	-	-	-	-	-	-	-	-	-	-	-	+	-	-	-	+	-
-0.235244373585078	6.65884435588969	-1.73839143044048	0.0883503289061368	0.135516075092005	-6.05573934898084	No.sig	SELL	-	-	-	-	-	-	-	-	-	-	-	-	-	-	-	-	-	-	-	+	-	-	-	-	+	-	-	-	-	-	+	-	-	-	-	-	-	-	-	-	-	-
-0.51660988831117	6.04921386383125	-1.7360504404019	0.0887673462894498	0.135892867968212	-6.05963881203492	No.sig	HLA-C	-	-	-	-	-	-	-	-	-	-	-	-	-	-	-	-	-	-	-	-	-	-	-	-	-	-	-	+	-	-	+	-	-	-	-	-	-	-	-	-	-	-
-0.715117043128356	4.01963177759369	-1.73216227152801	0.0894635846195336	0.13669484123948	-6.06610518238817	No.sig	FCGR1A/B	-	-	-	-	-	-	-	-	-	-	-	-	-	-	-	-	-	-	-	-	-	-	-	-	-	-	-	+	-	-	-	-	-	-	-	-	-	-	+	-	-	-
0.605947424051251	1.67825285264641	1.73106113633403	0.0896615817290709	0.136733912136833	-6.067934135343	No.sig	CCL1	-	-	-	-	-	-	+	-	-	-	-	-	-	-	-	-	-	-	-	-	-	-	-	-	-	-	-	-	-	+	-	-	-	-	-	-	-	-	-	-	-	-
0.541414028689026	1.86828257998597	1.72471105081181	0.0908105071012555	0.138220215223216	-6.0784613332291	No.sig	BDKRB2	-	-	+	-	-	-	-	-	+	-	-	-	-	-	-	-	-	-	-	-	-	-	-	-	-	-	-	-	-	-	-	-	-	-	-	-	-	-	-	-	-	-
0.455128604551574	2.32146266564325	1.7170989076811	0.0922038292365922	0.140072100736815	-6.09103556553186	No.sig	ACE	-	-	+	-	-	-	-	-	-	-	-	-	-	-	-	-	-	-	-	-	-	-	-	-	-	-	-	-	-	-	-	-	-	-	-	-	-	-	-	-	-	-
0.204045698314383	5.43403273253709	1.71485137776586	0.0926185832873291	0.140433148273139	-6.09473874464025	No.sig	NRAS	-	-	-	-	-	+	-	-	-	-	-	+	-	-	-	-	-	-	-	-	-	-	-	-	-	-	-	-	-	-	+	-	-	-	-	-	-	-	-	-	-	-
-0.348031380879536	4.09848336227452	-1.69315020420487	0.0967031928831878	0.146346625870931	-6.13027323885123	No.sig	CEACAM1	NA	NA	NA	NA	NA	NA	NA	NA	NA	NA	NA	NA	NA	NA	NA	NA	NA	NA	NA	NA	NA	NA	NA	NA	NA	NA	+	NA	NA	NA	+	NA	NA	+	NA	NA	NA	NA	NA	NA	NA	NA
0.401227750111168	2.48665999459299	1.68558389076256	0.0981617875272642	0.148271042874515	-6.14256795850338	No.sig	CTSG	-	-	+	-	-	-	-	-	-	-	-	-	-	+	+	-	-	-	-	-	-	-	-	-	-	+	-	-	-	-	+	-	-	-	-	-	-	-	-	-	-	-
-0.401257255198468	3.03743701313126	-1.68253958089131	0.0987537403387233	0.148881589522068	-6.14750089988242	No.sig	FCRL2	-	-	-	-	-	-	-	-	-	-	-	-	-	-	-	-	-	-	-	-	-	-	-	-	-	-	-	-	-	-	-	-	-	-	-	-	-	-	-	-	-	-
-0.203949446234472	5.06750472147926	-1.67794886533813	0.09965193505624	0.149950634724095	-6.15492456913338	No.sig	GSK3B	-	-	-	-	-	+	-	-	-	-	-	-	-	-	-	-	-	-	-	-	-	-	-	-	-	-	-	-	-	-	-	-	-	-	-	-	-	-	-	-	-	-
0.217359827324906	5.93909604236373	1.67076613495386	0.101070732303538	0.15179752029679	-6.16650347991314	No.sig	STRAP	-	-	-	-	-	-	-	-	-	-	-	-	-	-	-	-	-	-	-	-	-	-	-	-	-	-	-	-	-	-	-	-	-	-	-	-	-	-	-	-	-	-
0.68155154780787	1.88310937271215	1.66886726105203	0.101448573862435	0.152035643592468	-6.16955714404265	No.sig	IL9	-	-	-	-	-	-	-	-	-	-	-	-	-	-	-	-	+	-	-	-	-	-	+	-	-	-	-	-	-	-	-	-	-	-	-	-	-	-	-	-	-	-
0.448572431820575	2.54991484933789	1.66804411281945	0.101612725225736	0.152035643592468	-6.17087992175971	No.sig	IL20	-	-	-	-	-	-	-	-	-	-	-	-	-	-	-	-	-	-	-	-	-	-	+	-	-	-	-	-	-	-	-	-	-	-	-	-	+	-	-	-	-	-
0.14828843640082	5.70581500399263	1.66577525678727	0.102066306527023	0.152426706357682	-6.17452289552452	No.sig	TAB2	-	+	-	-	-	-	-	-	-	-	-	+	-	-	-	-	-	-	-	-	-	-	-	-	-	-	-	-	-	-	-	-	+	-	+	-	-	-	-	-	-	-
-0.349907817261013	2.79026668281468	-1.66207456092356	0.102809697953026	0.153248290369831	-6.18045538339787	No.sig	IRF3	-	-	-	-	-	-	-	-	-	-	+	-	-	-	-	-	-	-	-	-	-	+	-	-	-	-	-	-	-	-	-	-	-	-	+	-	-	-	-	-	-	+
-0.413467510733352	3.77828468200955	-1.65098915396855	0.105063111081143	0.156313409169505	-6.19815546589794	No.sig	SCARB2	-	-	-	-	-	-	-	-	-	-	-	-	-	-	-	-	-	-	-	-	-	-	-	-	-	+	-	-	-	-	-	-	-	-	-	-	-	-	-	-	-	-
0.292337652494484	8.14610402489642	1.64727399855247	0.105827296857385	0.157155517617803	-6.20406373234865	No.sig	IL7R	-	-	-	-	-	-	-	-	-	-	-	-	-	-	-	-	-	-	-	-	-	-	+	-	-	-	-	-	-	-	-	-	-	-	-	-	+	-	-	-	-	-
0.546176896715822	1.9041112639586	1.62284718449146	0.110965545165283	0.164477901525363	-6.2426126693894	No.sig	IFNA1/13	-	-	-	-	-	-	-	-	-	-	+	-	-	-	-	-	-	-	-	-	-	-	+	-	-	-	-	-	-	-	-	-	-	-	+	-	-	-	-	-	-	+
0.29797538253151	3.48122321502519	1.61608505529728	0.112423312956567	0.166327774579399	-6.25319281005901	No.sig	LANCL1	-	-	-	-	-	-	-	-	-	-	-	-	-	-	-	-	-	-	-	-	-	-	-	-	-	-	-	-	-	-	-	-	-	-	-	-	-	+	-	-	-	-
0.193734815385356	4.65992867407169	1.6054661029922	0.114743892083922	0.169444890917225	-6.26972715555316	No.sig	MDFIC	-	-	-	-	-	-	-	-	-	-	-	-	-	-	-	-	-	-	+	-	-	-	-	-	-	-	-	-	-	-	-	-	-	-	-	-	-	-	-	-	-	-
0.783898498837332	3.87767903746143	1.60048629978549	0.115845436803988	0.170753589935989	-6.27744718671428	No.sig	MMP8	NA	NA	NA	NA	NA	NA	NA	NA	NA	NA	NA	NA	NA	NA	NA	NA	NA	+	NA	NA	NA	NA	NA	NA	NA	NA	+	NA	NA	NA	NA	NA	+	NA	NA	NA	+	+	NA	NA	NA	NA
-0.446197440340812	2.74147119865957	-1.56891381602568	0.123030020264776	0.181007061354299	-6.32588902722488	No.sig	KITLG	NA	NA	NA	NA	NA	NA	NA	NA	NA	NA	NA	NA	NA	NA	NA	NA	NA	NA	NA	NA	NA	NA	+	NA	NA	NA	+	NA	NA	NA	NA	NA	NA	NA	NA	NA	+	NA	NA	NA	NA	NA
0.18174345446732	5.1830847983952	1.55599793468106	0.126070658350175	0.185137096429053	-6.34545421693722	No.sig	TRIM33	-	-	-	-	-	-	-	-	-	-	-	-	-	-	-	-	-	-	-	-	-	-	-	-	-	-	-	-	-	-	-	-	-	-	-	-	-	-	-	-	-	-
0.540483999609829	2.18735293043712	1.54661703535537	0.128316683280092	0.188087116157326	-6.35957261919897	No.sig	IFNL1	-	-	-	-	-	-	-	-	-	-	-	-	-	-	-	-	-	-	-	-	-	-	+	-	-	-	-	-	-	-	-	-	-	-	-	-	+	-	-	-	-	-
0.362436666966412	2.47184375387962	1.54044076252912	0.129812858633451	0.189929145565178	-6.36882569861324	No.sig	IFNLR1	-	-	-	-	-	-	-	-	-	-	-	-	-	-	-	-	-	-	-	-	-	-	+	-	-	-	-	-	-	-	-	-	-	-	-	-	+	-	-	-	-	-
-0.734081029185461	2.48771117442365	-1.53232921845249	0.131799007860963	0.192479950706711	-6.38092702787176	No.sig	ALOX15	-	-	-	-	-	-	-	-	-	-	-	-	-	-	-	-	-	-	-	-	-	-	-	+	-	-	-	-	-	-	-	-	-	-	-	-	+	-	-	-	-	-
0.28542812488721	3.99677780034084	1.52058224819294	0.134718239876012	0.196381551878083	-6.39834888952061	No.sig	ICOSLG	-	-	-	-	-	-	-	-	-	-	-	-	-	-	-	-	-	-	-	-	-	-	-	-	-	-	-	-	-	-	-	-	-	-	-	-	-	-	-	-	-	-
0.141163592715114	5.21409620319752	1.50856913924799	0.137756639156684	0.200442229084864	-6.41603914633243	No.sig	AP1G1	-	-	-	-	-	-	-	-	-	-	-	-	-	-	-	-	-	-	-	-	-	-	-	-	-	+	-	-	+	-	-	-	-	-	-	-	-	-	-	-	-	-
-0.363891954081028	2.97071921816664	-1.50337768237342	0.139086416128337	0.202006461519728	-6.42364438376475	No.sig	MRC1	-	-	-	-	-	-	-	-	-	-	-	-	-	-	-	-	-	-	-	-	-	-	-	-	-	-	-	+	-	-	-	-	-	-	-	-	-	-	+	-	-	-
0.342432364049855	3.62940750417035	1.50122678847492	0.139640337060212	0.202440196140308	-6.42678833183985	No.sig	AIM2	-	-	-	-	-	-	-	-	-	-	+	-	-	-	-	-	-	-	-	-	+	-	-	-	-	-	-	-	-	-	-	-	-	-	+	-	-	-	-	-	-	-
0.486542776006226	3.47749403731477	1.49749514307383	0.140605498940372	0.203467446459335	-6.43223310526067	No.sig	TLR7	-	-	-	-	-	-	-	-	-	-	-	-	-	-	-	-	-	-	-	-	-	-	-	-	-	-	-	-	-	-	+	-	-	-	-	-	-	-	-	-	-	-
0.194454261720028	5.10504123477279	1.48418619491869	0.144090858339898	0.208131239824297	-6.45155110125267	No.sig	PLEKHA1	-	-	-	-	-	-	-	-	-	-	-	-	-	-	-	-	-	-	-	-	-	-	-	-	-	-	-	-	-	-	-	-	-	-	-	-	-	+	-	-	-	-
0.481950639855681	1.79703017250587	1.48188712666623	0.144699797092265	0.208630798353029	-6.45487223526301	No.sig	CCL16	-	-	-	-	-	-	+	-	-	-	-	-	-	-	-	-	-	-	-	-	-	-	-	-	-	-	-	-	-	+	-	-	-	-	-	-	-	-	-	-	-	-
-0.395203474096281	2.65424688561176	-1.47865069845814	0.145560449301334	0.209490809974515	-6.45953945489997	No.sig	TLR5	-	-	-	-	-	-	-	-	-	-	-	-	-	-	-	-	-	-	-	-	-	-	-	-	-	-	-	-	-	-	-	-	-	-	-	-	-	-	-	-	-	-
0.363226987249373	2.31833170959954	1.47563529687607	0.146365954334161	0.21026848149817	-6.46387952891495	No.sig	ACKR2	-	-	-	-	-	-	+	-	-	-	-	-	-	-	-	-	-	-	-	-	-	-	-	-	-	-	-	-	-	-	-	-	-	-	-	-	-	-	-	-	-	-
0.360315443407181	2.46449956894303	1.46734977991968	0.148597366698825	0.213088086423451	-6.47576310715492	No.sig	ACKR4	-	-	-	-	-	-	+	-	-	-	-	-	-	-	-	-	-	-	-	-	-	-	-	-	-	-	-	-	-	-	-	-	-	-	-	-	-	-	-	-	-	-
0.405411805223145	5.30215012185959	1.45953022890909	0.150727758065257	0.215752910010377	-6.48692210799231	No.sig	C3AR1	-	-	-	-	-	-	-	-	+	-	-	-	-	-	-	-	-	-	-	-	-	-	-	-	-	-	-	-	-	+	+	-	-	-	-	-	-	-	-	-	-	-
0.557869507372703	2.02179438468938	1.44376853168193	0.155094781038554	0.221603894348781	-6.50924870233699	No.sig	BDKRB1	-	-	+	-	-	-	-	-	+	-	-	-	-	-	-	-	-	-	-	-	-	-	-	-	-	-	-	-	-	-	-	-	-	-	-	-	-	-	-	-	-	-
-0.140837692592398	6.87269801078752	-1.41139660895954	0.164373764727915	0.234439560124526	-6.55440416340128	No.sig	CALM1	-	-	-	-	-	+	-	+	-	-	-	+	-	-	-	-	-	-	-	-	-	-	-	-	-	-	-	-	-	-	-	+	-	-	-	-	-	-	-	-	-	-
0.45295093510381	2.31433979244486	1.40654250505495	0.165801544619736	0.236051391173161	-6.56109374651856	No.sig	CCR6	-	-	-	-	-	-	+	-	-	-	-	-	-	+	-	-	-	-	-	-	-	-	-	-	-	-	-	-	-	-	-	-	-	-	-	-	-	-	-	-	-	-
0.162578177632233	4.15009910873719	1.4022848245525	0.167061791381826	0.237419355852666	-6.56694386676416	No.sig	IL27RA	-	-	-	-	-	-	-	-	-	-	-	-	-	-	-	-	-	-	-	-	-	-	+	-	-	-	-	-	-	-	-	-	-	-	-	-	+	-	-	-	-	-
0.49030796348205	2.18014487843764	1.39674648584436	0.16871218908413	0.239335896142603	-6.57452911829524	No.sig	IL23R	-	-	-	-	-	-	-	-	-	-	-	-	-	-	-	-	-	-	-	-	-	-	+	-	-	-	-	-	-	-	-	-	-	-	-	-	+	-	-	-	-	-
0.53858277751385	1.75858327844815	1.38987729401361	0.170776656117876	0.241752913999424	-6.58389854745556	No.sig	C2	-	-	-	-	-	-	-	-	+	-	-	-	-	-	-	-	-	-	-	-	-	-	-	-	-	-	-	-	-	-	-	-	-	-	-	-	-	-	-	-	-	-
0.51182157223887	2.92422592909386	1.38905296162783	0.171025705868445	0.241752913999424	-6.58502004871753	No.sig	CCL19	-	-	-	-	-	-	+	-	-	-	-	-	-	-	-	-	-	-	-	-	-	-	-	-	-	-	-	-	-	+	-	-	+	-	-	-	-	-	-	-	-	-
0.471345633741805	2.04086828161753	1.37418785729995	0.175565033605155	0.247727885496241	-6.60513828395117	No.sig	CCR10	-	-	-	-	-	-	+	-	-	-	-	-	-	-	-	-	-	-	-	-	-	-	-	-	-	-	-	-	-	-	-	-	-	-	-	-	-	-	-	-	-	-
0.337129489685074	3.25766598420422	1.37008922614981	0.176832773495418	0.248872561569387	-6.61065005724772	No.sig	ATG10	-	-	-	-	+	-	-	-	-	-	-	-	-	-	-	-	-	-	-	-	-	-	-	-	-	-	-	-	-	-	-	-	-	-	-	-	-	-	-	-	-	-
-0.190088887805337	6.08901393808569	-1.36953757062775	0.177003940384785	0.248872561569387	-6.6113907497133	No.sig	AP1S2	-	-	-	-	-	-	-	-	-	-	-	-	-	-	-	-	-	-	-	-	-	-	-	-	-	+	-	-	+	-	-	-	-	-	-	-	-	-	-	-	-	-
0.240267728541917	3.20212711307683	1.36580080577364	0.178166728906226	0.25006409915511	-6.61640071878813	No.sig	IL12RB1	-	-	-	-	-	-	-	-	-	-	-	-	-	-	-	-	-	-	-	-	-	-	+	-	-	-	-	-	-	-	-	-	-	-	-	-	+	-	-	-	-	-
-0.646174231147148	4.0682032838325	-1.3640124607127	0.178725286178008	0.250404862083322	-6.61879390457478	No.sig	MARCO	-	-	-	-	-	-	-	-	-	-	-	-	-	-	-	-	-	-	-	-	-	-	-	-	-	-	-	-	-	-	-	-	-	-	-	-	-	-	+	-	-	-
-0.233335588133098	5.9578010402838	-1.36124868429209	0.179591140619789	0.250629619394975	-6.62248670424668	No.sig	CSF2RB	-	-	-	-	-	-	-	-	-	-	-	-	-	-	-	-	+	-	-	-	-	-	+	-	-	-	-	-	-	-	-	-	-	-	-	-	-	-	-	-	-	-
-0.205271944098666	5.15592147842972	-1.36084344598985	0.179718366046212	0.250629619394975	-6.623027576358	No.sig	MS4A1	-	-	-	-	-	-	-	-	-	-	-	-	-	-	-	-	-	-	-	+	-	-	-	-	-	-	-	-	-	-	-	-	-	-	-	-	-	-	-	-	-	-
0.377529932276632	2.31930567808809	1.36024243087709	0.179907183109734	0.250629619394975	-6.62382947692275	No.sig	CCR9	-	-	-	-	-	-	+	-	-	-	-	-	-	-	-	-	-	-	-	-	-	-	-	-	-	-	-	-	-	-	-	-	-	-	-	-	-	-	-	-	-	-
0.29650008509114	5.22666722456195	1.35942292980325	0.180164885239138	0.250629619394975	-6.62492236135509	No.sig	GZMA	-	-	-	-	-	-	-	-	-	+	-	-	-	-	-	-	-	-	-	-	-	-	-	-	-	-	-	-	-	-	-	-	-	-	-	-	-	-	-	-	-	-
0.517184225593188	1.63035272928648	1.3584666126563	0.180465968063721	0.250629619394975	-6.6261969306001	No.sig	CCL13	-	-	-	-	-	-	+	-	-	-	-	-	-	-	-	-	-	-	-	-	-	-	-	-	-	-	-	-	-	+	-	-	+	-	-	-	-	-	-	-	-	-
0.409212925887864	5.9018371201593	1.35342423023951	0.182059862046489	0.252401172382632	-6.63290359542914	No.sig	TNFSF10	-	-	-	+	-	-	-	-	-	+	-	-	-	-	-	-	-	-	-	-	-	-	-	-	-	-	-	-	-	-	-	-	-	-	-	-	-	-	-	-	-	-
0.264613259967303	2.79689136851996	1.33440141378319	0.188169914990553	0.260416653730381	-6.65799639679185	No.sig	FAM30A	-	-	-	-	-	-	-	-	-	-	-	-	-	-	-	-	-	-	-	-	-	-	-	-	-	-	-	-	-	-	-	-	-	-	-	-	-	-	-	-	-	-
-0.167377066640659	6.56460165907452	-1.32788387389002	0.190298803893479	0.262904096668169	-6.66651761822627	No.sig	ATM	-	-	-	+	-	-	-	-	-	-	-	-	-	-	-	-	-	-	-	-	-	-	-	-	-	-	-	-	-	-	+	-	+	-	-	-	-	-	-	-	-	-
0.407907951363627	1.93371607312948	1.31872568969145	0.193321051285766	0.266614945512369	-6.67842562976288	No.sig	CD209	-	-	-	-	-	-	-	-	-	-	-	+	-	-	-	-	-	-	-	-	-	-	-	-	-	-	-	-	-	-	-	-	-	-	-	-	-	-	+	-	-	-
-0.216781527191138	4.684195607485	-1.3144919941397	0.194730412264305	0.268092390495823	-6.68390456979281	No.sig	LCK	-	-	-	-	-	-	-	-	-	-	-	-	-	-	-	-	-	-	-	-	-	-	-	-	-	-	-	-	-	-	-	-	+	+	-	-	-	-	-	-	-	-
-0.180809201276444	3.81758056496992	-1.31118806942504	0.195835645685064	0.269127531709276	-6.68816885511711	No.sig	CHUK	-	-	-	-	-	+	-	-	-	-	+	+	-	-	-	-	-	-	-	-	-	-	-	-	-	-	-	-	-	-	-	-	+	-	+	-	-	-	-	-	-	+
0.172876814130486	4.93255648173943	1.31021800541841	0.196161050854933	0.269127531709276	-6.68941898928164	No.sig	NAE1	-	-	-	-	-	-	-	-	-	-	-	-	-	-	-	-	-	-	-	-	-	-	-	-	-	-	-	-	-	-	-	-	-	-	-	-	-	-	-	-	+	-
0.460343511228938	1.3032565351302	1.30808893627576	0.196876671904177	0.269642833886032	-6.69215972223183	No.sig	IFNK	-	-	-	-	-	-	-	-	-	-	-	-	-	-	-	-	-	-	-	-	-	-	+	-	-	-	-	-	-	-	-	-	-	-	-	-	-	-	-	-	-	+
0.226865926021324	3.46494678740892	1.30623287368367	0.19750213583501	0.270033092615799	-6.69454562278555	No.sig	WIPI1	-	-	-	-	+	-	-	-	-	-	-	-	-	-	-	-	-	-	-	-	-	-	-	-	-	-	-	-	-	-	-	-	-	-	-	-	-	-	-	-	-	-
0.276697857661205	6.96738641149423	1.30510123817329	0.197884213869829	0.27008981342302	-6.69599874733042	No.sig	FCGR2A	-	-	-	-	-	-	-	-	-	-	-	-	-	-	-	-	-	-	-	-	-	-	-	-	-	-	-	-	-	-	+	-	-	-	-	-	-	-	+	-	-	-
-0.162163115851249	5.20541087642585	-1.29870723266647	0.200053518576698	0.272581512424951	-6.70418714898218	No.sig	MAP2K7	-	-	-	-	-	-	-	-	-	-	-	-	-	-	-	-	-	-	-	-	-	-	-	-	-	-	+	-	-	-	-	-	-	-	-	-	-	-	-	-	+	-
0.185319771843671	4.43972013600536	1.28862794748665	0.203509396714195	0.276814668257902	-6.71701875618176	No.sig	SEM1	-	-	-	-	-	+	-	-	-	-	-	+	-	-	-	-	-	-	-	-	-	-	-	-	-	-	-	-	-	-	-	-	+	-	-	-	-	-	-	-	-	-
0.498830717740572	2.87807225709072	1.28623128805901	0.204337690904197	0.277465391929843	-6.72005611080064	No.sig	CD70	-	-	-	-	-	-	-	-	-	-	-	-	-	-	-	-	-	-	-	-	-	-	-	-	-	-	-	-	-	-	-	-	+	-	-	-	-	-	-	-	-	-
0.110885063673518	7.03788150488171	1.2779350149335	0.207224428728311	0.280518117201407	-6.73052936377058	No.sig	PPIA	-	-	-	-	-	+	-	+	-	-	-	-	-	-	-	-	-	-	-	-	-	-	-	-	-	-	-	-	-	-	+	-	-	-	-	-	+	-	-	-	-	-
-0.175692092670075	4.86492194550774	-1.27773803580955	0.207293337553625	0.280518117201407	-6.73077726030385	No.sig	SUGT1	-	-	-	-	-	-	-	-	-	-	-	-	-	-	-	-	-	-	-	-	+	-	-	-	-	-	-	-	-	-	-	-	-	-	+	-	-	-	-	-	-	-
0.241732904195703	4.34822639410567	1.26212954353043	0.212808234329397	0.287490510772082	-6.75030660983721	No.sig	MAF	-	-	-	-	-	-	-	-	-	-	-	-	-	-	-	-	-	-	-	-	-	-	-	-	-	-	-	-	-	-	-	-	-	-	-	-	-	-	-	-	-	-
0.48219116383889	1.47156707617055	1.24889647801037	0.217568731984601	0.293421776298961	-6.76668750236072	No.sig	CRP	-	-	-	-	-	-	-	-	+	-	-	-	-	-	-	-	-	-	-	-	-	-	-	-	-	-	-	-	-	-	-	-	-	-	-	-	-	-	-	-	-	-
0.1923822571667	7.52475127125095	1.24625607854702	0.218527968723246	0.294215075038258	-6.76993659550598	No.sig	IFNGR2	-	-	-	-	-	-	-	-	-	-	-	-	+	-	-	-	-	-	-	-	-	-	+	-	-	-	-	-	-	-	+	-	-	-	-	-	-	-	-	-	-	-
0.147932074054816	7.70744883274398	1.23869181233099	0.22129333512914	0.297433245351539	-6.77920889922785	No.sig	HLA-A	-	-	-	-	-	-	-	-	-	-	-	-	-	-	-	-	-	-	-	-	-	-	-	-	-	-	-	+	-	-	-	-	-	-	-	-	-	-	-	-	-	-
0.525251294764043	2.75994181387308	1.2341713955856	0.222958212879595	0.298678667579563	-6.78472471612986	No.sig	IL24	-	-	-	-	-	-	-	-	-	-	-	-	-	-	-	-	-	-	-	-	-	-	+	-	-	-	-	-	-	-	-	-	-	-	-	-	+	-	-	-	-	-
0.418171799152993	3.21232300529837	1.23413073576505	0.222973229769359	0.298678667579563	-6.7847742432543	No.sig	ACKR3	-	-	-	-	-	-	+	-	-	-	-	-	-	-	-	-	-	-	-	-	-	-	-	-	-	-	-	-	-	-	-	-	-	-	-	-	-	-	-	-	-	-
0.1709149937558	5.17860070387439	1.21755533098971	0.229157305533451	0.30644476102534	-6.80483660322236	No.sig	MIF	-	-	-	-	-	-	-	-	-	-	-	-	-	-	-	-	-	-	-	-	-	-	-	-	-	-	-	-	-	-	+	-	-	-	-	-	+	-	-	-	-	-
0.256925620953743	3.71732300830703	1.2132127798828	0.230798062467406	0.308119298883254	-6.81005046827692	No.sig	IL18	-	-	-	-	-	-	-	-	-	-	+	-	-	-	+	-	-	-	-	-	-	-	-	-	-	-	-	-	-	-	+	-	-	-	+	-	-	-	-	-	-	-
0.16451969456231	4.23629988400499	1.21050770485955	0.231824467098917	0.308969415814186	-6.81328943261656	No.sig	MLKL	-	-	-	-	-	-	-	-	-	-	-	-	-	-	-	-	-	-	-	-	-	-	-	-	-	-	-	-	-	-	-	-	-	-	-	-	-	-	-	-	-	-
-0.132027812661528	7.6558140502029	-1.20520139613571	0.233847568223269	0.311142821478275	-6.81962322960455	No.sig	MAPK1	-	-	-	-	-	+	-	-	-	-	-	-	-	-	-	-	-	-	-	-	-	-	-	-	-	-	+	-	-	+	+	-	-	-	+	-	-	-	-	-	-	-
0.159699653173699	5.21490820555055	1.20134934281239	0.235324272265442	0.312583162322438	-6.82420473887563	No.sig	ATP6AP2	-	-	+	-	-	-	-	-	-	-	-	-	-	-	-	-	-	-	-	-	-	-	-	-	-	-	-	-	-	-	+	-	-	-	-	-	-	-	-	-	-	-
0.142918034398003	5.32317730927581	1.19203114803012	0.238924548133809	0.316834726873095	-6.83523027127224	No.sig	CASP3	-	-	-	+	-	-	-	-	-	+	-	-	-	-	-	-	-	-	+	-	-	-	-	-	-	-	-	-	-	-	-	-	-	-	-	-	+	-	-	-	-	-
0.296814052099325	3.20161608470948	1.1862760947985	0.241168042822339	0.318879543990376	-6.84199931033829	No.sig	NOX1	-	-	-	-	-	-	-	-	-	-	-	-	-	-	-	-	-	-	-	-	-	-	-	-	-	-	-	-	-	-	-	-	-	-	-	-	-	+	-	-	-	-
0.386519332162449	2.0401031442034	1.18601349079816	0.241270777294105	0.318879543990376	-6.84230744451982	No.sig	IL36A	-	-	-	-	-	-	-	-	-	-	-	-	-	-	+	-	-	-	-	-	-	-	-	-	-	-	-	-	-	-	-	-	-	-	-	-	-	-	-	-	-	-
-0.101993302104438	5.24929635480558	-1.18328603328475	0.242339675749803	0.319759339217294	-6.84550397658631	No.sig	CBFB	-	-	-	-	-	-	-	-	-	-	-	-	-	-	-	-	-	-	-	-	-	-	-	-	-	-	-	-	-	-	-	-	-	-	-	-	-	-	-	-	+	-
0.181102149887664	4.77560338325393	1.18138373836552	0.243087219697681	0.320212899036978	-6.84772931608144	No.sig	SLC11A1	-	-	-	-	-	-	-	-	-	-	-	-	-	+	-	-	-	-	-	-	-	-	-	-	-	+	-	-	-	-	+	-	-	-	-	-	-	-	-	-	-	-
0.275791714903965	2.92319307067491	1.17974586373534	0.243732191461361	0.320530062734427	-6.84964262084188	No.sig	CFH	NA	NA	NA	NA	NA	NA	NA	NA	+	NA	NA	NA	NA	NA	NA	NA	NA	NA	NA	NA	NA	NA	NA	NA	NA	NA	NA	NA	NA	NA	NA	NA	NA	NA	NA	NA	NA	NA	NA	NA	NA	NA
0.217149919051555	4.71556146092765	1.17545180430526	0.245429009870153	0.322227160309655	-6.85464686883327	No.sig	CD22	-	-	-	-	-	+	-	-	-	-	-	-	-	-	-	-	-	-	-	-	-	-	-	-	+	-	-	-	-	-	-	-	-	-	-	-	-	-	-	-	-	-
0.160741330809301	4.33912433667627	1.16871758070322	0.24810723767452	0.325205023927098	-6.86246009910863	No.sig	CRK	-	-	-	-	-	-	+	+	-	-	-	-	-	-	-	-	-	-	-	-	-	-	-	-	-	-	-	-	-	-	-	-	-	-	-	-	-	-	-	-	-	-
0.476906241986836	1.78086366309831	1.16136763842101	0.251054319360307	0.328524876654659	-6.87093921433746	No.sig	IL13RA2	-	-	-	-	-	-	-	-	-	-	-	-	-	-	-	-	-	-	-	-	-	-	+	-	-	-	-	-	-	-	+	-	-	-	-	-	+	-	-	-	-	-
-0.453718072687977	3.98963199292697	-1.15990957566124	0.251641934252992	0.32875132432063	-6.87261525955999	No.sig	BPI	-	-	-	-	-	-	-	-	-	-	-	-	-	+	-	-	-	-	-	-	-	-	-	-	-	-	-	-	-	-	+	-	-	-	-	-	-	-	-	-	-	-
0.442427886448143	6.03145570328982	1.15492239973314	0.25365929059198	0.33084180499908	-6.87833294843283	No.sig	IFIT2	-	-	-	-	-	-	-	-	-	-	-	-	-	-	-	-	-	-	-	-	-	-	-	-	-	-	-	-	-	-	-	-	-	-	-	-	-	-	-	-	-	-
0.176117945125168	8.17398892571125	1.15341069533057	0.254273073737189	0.331097779102777	-6.88006147484872	No.sig	LCP1	-	-	-	-	-	-	-	-	-	-	-	-	-	-	-	-	-	-	-	-	-	-	-	-	-	-	-	-	-	-	-	-	-	-	-	-	+	-	-	-	-	-
-0.153479869550703	5.15287325615568	-1.14688046507225	0.256936715943399	0.334017730726419	-6.8875036719461	No.sig	KPNB1	-	-	-	-	-	-	-	-	-	-	-	-	-	-	-	-	-	-	-	-	-	+	-	-	-	-	-	-	-	-	+	-	-	-	-	-	-	-	-	-	-	-
0.706684580756513	3.77025940322183	1.14546338198892	0.257517361980525	0.334039250168665	-6.8891133651527	No.sig	CCL8	-	-	-	-	-	-	+	-	-	-	-	-	-	-	-	-	-	-	-	-	-	-	-	-	-	-	-	-	-	+	-	-	-	-	-	-	-	-	-	-	-	-
-0.376635464306192	1.66365769920966	-1.14478480482025	0.25779573909612	0.334039250168665	-6.88988350639253	No.sig	CCL27	-	-	-	-	-	-	+	-	-	-	-	-	-	-	-	-	-	-	-	-	-	-	-	-	-	-	-	-	-	+	-	-	-	-	-	-	-	-	-	-	-	-
-0.138304821787201	5.00512966468396	-1.13161918918908	0.263239363396052	0.339674916984444	-6.90473992213046	No.sig	PIK3C3	-	-	-	-	+	-	-	-	-	-	-	-	-	-	-	-	-	-	-	-	-	-	-	-	-	-	-	-	-	-	-	-	-	-	-	-	-	-	+	-	-	-
0.407133104366406	1.12114364045257	1.13147247532775	0.263300482799868	0.339674916984444	-6.90490455879314	No.sig	IL11	-	-	-	-	-	-	-	-	-	-	-	-	-	-	-	-	-	+	-	-	-	-	+	-	-	-	-	-	-	-	-	-	-	-	-	-	-	-	-	-	-	-
0.145266915654693	6.05430033249015	1.13116140223412	0.263430105858049	0.339674916984444	-6.90525356602899	No.sig	PRKCD	-	-	-	-	-	-	+	-	-	-	-	+	-	-	-	-	-	-	-	-	-	-	-	-	-	-	-	-	-	-	+	-	-	-	+	-	-	-	-	-	-	-
-0.203521022280989	4.90714187423649	-1.12970357323014	0.264038182629674	0.33990629679437	-6.90688795731602	No.sig	AHR	-	-	-	-	-	-	-	-	-	-	-	-	-	-	-	-	-	-	-	-	-	-	-	-	-	-	-	-	-	-	-	-	-	-	-	-	-	-	-	-	-	-
0.26684386929483	5.24308578424746	1.12564607621162	0.265735859407275	0.341346696907506	-6.91142633069868	No.sig	CXCL16	-	-	-	-	-	-	+	-	-	-	-	-	-	-	-	-	-	-	-	-	-	-	-	-	-	-	-	-	-	-	-	-	-	-	-	-	-	-	-	-	-	-
-0.196735502601969	4.08419846913477	-1.12497358247848	0.266017980692104	0.341346696907506	-6.91217702679928	No.sig	TNFRSF10B	-	-	-	+	-	-	-	-	-	+	-	-	-	-	-	-	-	-	-	-	-	-	-	-	-	-	-	-	-	-	-	-	-	-	-	-	-	-	-	-	-	-
-0.225384583215624	3.72839738868362	-1.11970230618713	0.268236721269533	0.343637673613473	-6.91804651728464	No.sig	BTK	NA	NA	NA	NA	NA	NA	NA	NA	NA	NA	NA	NA	NA	NA	NA	NA	NA	NA	NA	NA	NA	NA	NA	NA	NA	NA	NA	+	NA	NA	NA	NA	+	NA	NA	NA	NA	NA	NA	NA	NA	NA
-0.412420977159868	1.90397901166346	-1.11821853125165	0.268863615359703	0.343885237064911	-6.91969395365145	No.sig	PIK3R6	-	-	-	-	-	-	+	+	-	-	-	-	-	-	-	-	-	-	-	-	-	-	-	-	-	-	-	-	-	-	-	-	-	-	-	-	-	-	-	-	-	-
0.107360019526545	5.81582291307323	1.11022689670834	0.272257900885181	0.347665886315537	-6.92853134446677	No.sig	DERL1	-	-	-	-	-	-	-	-	-	-	-	-	-	-	-	-	-	-	-	-	-	-	-	-	-	-	-	-	-	-	-	-	-	-	-	-	-	-	-	-	+	-
0.165076656854832	4.66446932795963	1.10706007725573	0.273611270257035	0.348832375102618	-6.93201662766103	No.sig	CTSW	-	-	-	+	-	-	-	+	-	-	-	-	-	-	-	-	-	-	-	-	-	-	-	-	-	+	-	-	-	-	-	-	-	-	-	-	-	-	-	-	-	-
0.315710713299264	2.24816176228022	1.08866094894203	0.281568028640923	0.358400396006825	-6.95207846069351	No.sig	IFNA4/7/10/17/21	-	-	-	-	-	-	-	-	-	-	+	-	-	-	-	-	-	-	-	-	-	-	+	-	-	-	-	-	-	-	-	-	-	-	+	-	-	-	-	-	-	+
0.300390103467013	5.01475710509528	1.0793666314235	0.285648319139185	0.363011405572714	-6.9620908617583	No.sig	ARG1	NA	NA	NA	NA	NA	NA	NA	NA	NA	NA	NA	NA	NA	NA	NA	NA	NA	NA	NA	NA	NA	NA	NA	NA	NA	NA	NA	NA	NA	NA	NA	NA	NA	NA	NA	NA	NA	+	NA	NA	NA	NA
0.206766907957733	7.72912307535318	1.07669938320293	0.286826834485666	0.363925887595413	-6.96494906146142	No.sig	HLA-DRA	-	-	-	-	-	-	-	-	-	-	-	-	-	-	-	-	-	-	-	-	-	-	-	-	-	-	-	-	+	-	-	-	-	-	-	-	-	-	-	-	-	-
0.171740472382928	4.90030467222874	1.06426569260466	0.292365234148584	0.37036043239589	-6.97818380996033	No.sig	CDH1	-	-	-	+	-	-	-	-	-	-	-	-	-	-	-	-	-	-	-	-	-	-	-	-	+	-	-	-	-	-	-	-	-	-	-	-	-	-	-	-	-	-
-0.0969118537206055	4.66809390163689	-1.06011267439222	0.294231518872024	0.37213013471374	-6.98257168196493	No.sig	ATG12	-	-	-	-	+	-	-	-	-	-	-	-	-	-	-	-	-	-	-	-	-	-	-	-	-	-	-	-	-	-	-	-	-	-	+	-	-	-	-	-	-	+
-0.364014486055678	3.83312788879741	-1.05728116112632	0.295508654526767	0.373150259617398	-6.9855539188488	No.sig	DEFA4	-	-	-	-	-	-	-	-	-	-	-	-	-	+	-	-	-	-	-	-	-	-	-	-	-	-	-	-	-	-	+	-	-	-	+	-	-	-	-	-	-	-
0.209232604885841	4.25329186266085	1.05384415176048	0.297064028311694	0.374517924405681	-6.98916363911568	No.sig	GPX7	-	-	-	-	-	-	-	-	-	-	-	-	-	-	-	-	-	-	-	-	-	-	-	-	-	-	-	-	-	-	-	-	-	-	-	-	-	+	-	-	-	-
0.35815930091723	2.12827847964686	1.03238548655548	0.306902309570713	0.386307192840596	-7.01144630880479	No.sig	AGT	-	-	+	-	-	-	-	-	-	-	-	-	-	-	-	-	-	-	-	-	-	-	-	-	-	-	-	-	-	-	-	-	-	-	-	+	-	-	-	-	-	-
0.222175993241772	4.1953529601313	1.02236837780828	0.311570233460527	0.391160330621402	-7.02169776526399	No.sig	CCR5	-	-	-	-	-	-	+	-	-	-	-	-	-	-	-	-	-	-	-	-	-	-	-	-	-	-	-	-	-	-	-	-	-	-	-	-	-	-	-	-	-	-
0.128580680872508	4.48174696492746	1.02199655494657	0.31174442490886	0.391160330621402	-7.0220764429298	No.sig	TRAT1	-	-	-	-	-	-	-	-	-	-	-	-	-	-	-	-	-	-	-	-	-	-	-	-	-	-	-	-	-	-	-	-	-	-	-	-	-	-	-	-	-	-
0.260874097763147	3.67259094080454	1.01273549196004	0.316104391177865	0.396004395267056	-7.03146562137678	No.sig	GAB2	-	-	-	-	-	-	-	-	-	-	-	-	-	-	-	-	+	-	-	-	-	-	-	-	-	-	-	-	-	-	+	+	-	-	-	-	-	-	-	-	-	-
-0.154301712904388	6.2669433068624	-1.00728919975963	0.318687595512178	0.39861082530151	-7.03694896652475	No.sig	IFNAR1	-	-	-	-	-	-	-	-	-	-	-	-	-	-	-	-	-	-	-	-	-	-	+	-	-	-	-	-	-	-	-	-	-	-	+	-	-	-	-	-	-	-
0.110969851360358	6.1127543530674	1.00423140773147	0.320144148746939	0.399802062923342	-7.04001512239931	No.sig	ATG3	-	-	-	-	+	-	-	-	-	-	-	-	-	-	-	-	-	-	-	-	-	-	-	-	-	-	-	-	-	-	-	-	-	-	-	-	-	-	-	-	-	-
0.145543451178558	3.93262278902789	1.00018693349042	0.322077579554686	0.401584151866142	-7.04405691126443	No.sig	PRKCA	-	-	-	-	-	-	-	-	-	-	-	-	+	-	-	-	-	-	-	-	-	-	-	-	+	-	-	-	-	-	-	+	-	-	-	-	-	-	-	-	-	-
0.233446984616117	4.42285922896974	0.990167538640981	0.32690103409566	0.406958430200719	-7.05400216546228	No.sig	SIGLEC5	-	-	-	-	-	-	-	-	-	-	-	-	-	-	-	-	-	-	-	-	-	-	-	-	-	-	-	-	-	-	+	-	-	-	-	-	-	-	-	-	-	-
-0.256780412615098	2.91112818433499	-0.977143432615083	0.333242906789607	0.414203174113101	-7.06678600127625	No.sig	GSTM4	-	-	-	-	-	-	-	-	-	-	-	-	-	-	-	-	-	-	-	-	-	-	-	+	-	-	-	-	-	-	-	-	-	-	-	-	-	-	-	-	-	-
-0.113069986971788	5.42496580232451	-0.975292191002741	0.334150937424595	0.414681836271837	-7.06858987467346	No.sig	MAPK9	-	-	-	-	-	-	-	-	-	-	-	-	-	-	-	-	-	-	-	-	-	-	-	-	-	-	+	-	-	-	-	-	-	-	+	-	-	-	-	-	-	+
-0.149915144783249	5.38774346967034	-0.953684726634801	0.344870809942798	0.427316487944748	-7.08940084573957	No.sig	NKG7	-	-	-	-	-	-	-	-	-	+	-	-	-	-	-	-	-	-	-	-	-	-	-	-	-	-	-	-	-	-	-	-	-	-	-	-	-	-	-	-	-	-
0.365011262712825	2.20853526232026	0.943587212860101	0.349957052816902	0.432942188586276	-7.09897207958166	No.sig	IL22RA2	-	-	-	-	-	-	-	-	-	-	-	-	-	-	-	-	-	-	-	-	-	-	+	-	-	-	-	-	-	-	-	-	-	-	-	-	+	-	-	-	-	-
0.135292728823103	6.12371606497869	0.933458009950253	0.355108286410003	0.43863064037871	-7.10847459559262	No.sig	STAT5B	-	-	-	-	-	-	-	-	-	-	-	-	-	-	-	-	+	-	-	-	-	-	-	-	-	-	-	-	-	-	-	-	-	-	-	-	-	-	-	-	-	-
0.340554403116743	1.96410996271235	0.920873559268771	0.36157647849488	0.44592557923241	-7.12014250574774	No.sig	IL17RE	-	-	-	-	-	-	-	-	-	-	-	-	-	-	-	+	-	-	-	-	-	-	-	-	-	-	-	-	-	-	-	-	-	-	-	-	-	-	-	-	-	-
-0.0891079566103688	4.2840260357831	-0.918241663837924	0.362938793178269	0.446910656817341	-7.12256337123612	No.sig	RNF31	-	-	-	-	-	-	-	-	-	-	-	-	-	-	-	-	-	-	-	-	-	-	-	-	-	-	-	-	-	-	-	-	-	-	+	-	-	-	-	-	-	-
-0.146513288606159	5.48329722908443	-0.911784775093981	0.366294995110462	0.45034407925984	-7.12847416362225	No.sig	HLA-DPA1	-	-	-	-	-	-	-	-	-	-	-	-	-	-	-	-	-	-	-	-	-	-	-	-	-	-	-	-	+	-	-	-	-	-	-	-	-	-	-	-	-	-
0.181817718727949	2.95041008743128	0.901163517481748	0.371859024574904	0.456477099826469	-7.13810936164701	No.sig	CCL28	-	-	-	-	-	-	+	-	-	-	-	-	-	-	-	-	-	-	-	-	-	-	-	-	-	-	-	-	-	-	-	-	-	-	-	-	-	-	-	-	-	-
-0.0963337644451654	4.43347667179748	-0.893380714889811	0.37597021124433	0.460810475296373	-7.14510026090396	No.sig	TRAF6	-	+	-	-	-	-	-	-	-	-	-	+	-	-	-	-	-	-	-	-	-	-	-	-	-	-	-	-	-	-	+	-	+	-	+	-	-	-	-	-	-	+
-0.210630309936605	2.57643473457464	-0.885431888277064	0.380198826125142	0.465274180736478	-7.15217967942874	No.sig	IGFBP7	-	-	-	-	-	-	-	-	-	-	-	-	-	-	-	-	-	-	-	-	-	-	-	-	-	-	-	-	-	-	-	-	-	-	-	-	-	-	-	-	-	-
-0.125438790403593	4.37786861844664	-0.884140628249373	0.380888583678156	0.465400072198425	-7.15332392029683	No.sig	PLCG1	-	-	-	-	-	-	-	-	-	-	-	-	+	-	-	-	-	-	-	-	-	+	-	-	-	-	-	-	-	-	-	-	+	+	-	-	-	-	-	-	-	-
0.238083670609044	2.23024883197559	0.878903262322918	0.383694360238714	0.467107978770193	-7.15794838257296	No.sig	TNFRSF17	-	-	-	-	-	-	-	-	-	-	-	-	-	-	-	-	-	-	-	-	-	-	-	-	-	-	-	-	-	-	-	-	+	-	-	-	-	-	-	-	-	-
0.300981091234349	2.60463769758022	0.878514018819021	0.383903406195756	0.467107978770193	-7.15829101176215	No.sig	IL31RA	-	-	-	-	-	-	-	-	-	-	-	-	-	-	-	-	-	+	-	-	-	-	-	-	-	-	-	-	-	-	+	-	-	-	-	-	-	-	-	-	-	-
0.199421188591466	2.92954539804349	0.877445369102198	0.384477701277521	0.467107978770193	-7.1592309276922	No.sig	TPSAB1/B2	-	-	-	-	-	-	-	-	-	-	-	-	-	-	-	-	-	-	-	-	-	-	-	-	-	-	-	-	-	-	-	-	-	-	-	-	-	-	-	-	-	-
-0.190261493509532	4.58269570450077	-0.877138879159196	0.384642509630436	0.467107978770193	-7.15950029201019	No.sig	LAT	-	-	-	-	-	-	-	-	-	-	-	-	-	-	-	-	-	-	-	-	-	-	-	-	-	-	-	-	-	-	+	-	+	+	-	-	-	-	-	-	-	-
-0.270932136979681	2.27415419385835	-0.859598191600709	0.394148711765451	0.47792037986239	-7.17476415392763	No.sig	EOMES	-	-	-	-	-	-	-	-	-	-	-	-	-	-	-	-	-	-	+	-	-	-	-	-	-	-	-	-	-	-	-	-	-	-	-	-	-	-	-	-	-	-
0.11606549770262	4.63697726140566	0.851350836875052	0.398668595378227	0.482662894862494	-7.18183755665738	No.sig	SMAD3	-	-	-	-	-	-	-	-	-	-	-	-	-	-	+	-	-	-	-	-	-	-	-	-	-	-	-	-	-	-	-	-	-	-	-	-	-	-	-	-	-	-
-0.313277179167575	4.06397324748067	-0.844972991021795	0.402185873291157	0.485242037151427	-7.1872621520114	No.sig	FOS	-	-	-	-	-	+	-	-	-	-	-	-	-	-	-	-	-	-	-	-	-	-	-	-	-	-	+	-	-	-	-	-	-	-	-	-	-	-	-	-	-	-
0.314506917668424	1.81416124460775	0.844547935774035	0.402420964126804	0.485242037151427	-7.18762226889145	No.sig	CCL11	-	-	-	-	-	-	+	-	-	-	-	-	-	-	-	-	-	-	-	-	-	-	-	-	-	-	-	-	-	+	-	-	-	-	-	-	-	-	-	-	-	-
0.301497728896619	1.97357242092302	0.844161753542795	0.402634628556922	0.485242037151427	-7.1879492989993	No.sig	PNOC	-	-	-	-	-	-	-	-	-	-	-	-	-	-	-	-	-	-	-	-	-	-	-	-	-	-	-	-	-	-	-	-	-	-	-	-	-	-	-	-	-	-
-0.107441606437237	4.13444532617956	-0.827385401327051	0.411984059327618	0.495756235275875	-7.20201563252192	No.sig	TOLLIP	-	-	-	-	-	-	-	-	-	-	-	-	-	-	+	-	-	-	-	-	-	-	-	-	-	-	-	-	-	-	+	-	-	-	-	-	-	-	-	-	-	-
0.263805753416392	1.67305277159827	0.824031814133406	0.413868802801422	0.497269637305345	-7.20479455623265	No.sig	IL21	-	-	-	-	-	-	-	-	-	-	-	-	-	-	-	-	+	-	-	-	-	-	+	-	-	-	-	-	-	-	-	-	-	-	-	-	-	-	-	-	-	-
-0.0963059438173893	4.84175284211721	-0.818117767266712	0.417205331963207	0.500520163762214	-7.20966842436371	No.sig	BCR	-	-	-	-	-	-	-	-	-	-	-	-	-	-	-	-	-	-	-	-	-	-	-	-	-	-	-	-	-	-	+	-	-	-	-	-	-	-	-	-	-	-
0.235808176009645	2.19564149297792	0.811788515557194	0.42079415123247	0.504063084482399	-7.21484661582111	No.sig	CX3CL1	-	-	-	-	-	-	+	-	-	-	-	-	-	-	-	-	-	-	-	-	-	-	-	-	-	-	-	-	-	+	+	-	-	-	-	-	-	-	-	-	-	-
0.14289061081444	5.69681669043554	0.804831284395379	0.424760520670897	0.508046897273033	-7.22049339633762	No.sig	LEF1	-	-	-	-	-	-	-	-	-	-	-	-	-	-	-	-	-	-	-	-	-	-	-	-	-	-	-	-	-	-	-	-	-	-	-	-	-	-	-	-	-	-
-0.0829063670666307	5.92780733358834	-0.785634819504677	0.435820690747954	0.52049067434206	-7.23582838422179	No.sig	CD81	-	-	-	-	-	+	-	-	+	-	-	-	-	-	-	-	-	-	-	-	-	-	-	-	-	-	-	-	-	-	-	-	-	-	-	-	-	-	-	-	-	-
0.295317917225658	1.82606625439367	0.779068350494939	0.439642952497363	0.524265956887832	-7.24099110495288	No.sig	NFATC4	-	-	-	-	-	-	-	-	-	-	-	-	-	-	-	-	-	-	-	-	-	-	-	-	-	-	-	-	-	-	-	-	-	+	-	-	-	-	-	-	-	-
-0.0816520278257678	5.7196549397636	-0.775734447575716	0.441591142819247	0.525369213823213	-7.2435961192579	No.sig	SSR1	-	-	-	-	-	-	-	-	-	-	-	-	-	-	-	-	-	-	-	-	-	-	-	-	-	-	-	-	-	-	-	-	-	-	-	-	-	-	-	-	+	-
0.243131078658506	1.80389302120029	0.773330350253596	0.442999150509918	0.525369213823213	-7.24546784467317	No.sig	IL25	-	-	-	-	-	-	-	-	-	-	-	-	-	-	-	+	-	-	-	-	-	-	-	-	-	-	-	-	-	-	-	-	-	-	-	-	-	-	-	-	-	-
-0.0684928668533097	7.14385310376217	-0.772971391796198	0.443209608404088	0.525369213823213	-7.24574682752892	No.sig	RACK1	-	-	-	-	-	-	-	-	-	-	-	-	-	-	-	-	-	-	-	-	-	-	-	-	-	-	-	-	-	-	-	-	-	-	-	-	-	+	-	-	-	-
-0.0766980853800721	6.16021373869584	-0.772956801444854	0.443218163994615	0.525369213823213	-7.24575816448998	No.sig	EIF3F	-	-	-	-	-	-	-	-	-	-	-	-	-	-	-	-	-	-	-	-	-	-	-	-	-	-	-	-	-	-	-	-	-	-	-	-	-	-	-	-	-	-
0.257684962893526	1.80867447417213	0.771640366440311	0.443990504402819	0.525499208942441	-7.2467801980735	No.sig	NTNG2	-	-	-	-	-	-	-	-	-	-	-	-	-	-	-	-	-	-	-	-	-	-	-	-	+	-	-	-	-	-	-	-	-	-	-	-	-	-	-	-	-	-
-0.164100963391425	4.31906432447155	-0.763812220265997	0.448599531741271	0.530163082966956	-7.25282256160047	No.sig	MYD88	-	-	-	-	-	-	-	-	-	-	+	-	-	-	-	-	-	-	-	-	-	-	-	-	-	-	-	-	-	-	-	-	+	-	+	-	-	-	-	-	-	-
0.178091480679521	2.61150980519545	0.762431056925482	0.449415623756462	0.530337186962611	-7.25388240488112	No.sig	IL11RA	-	-	-	-	-	-	-	-	-	-	-	-	-	-	-	-	-	+	-	-	-	-	+	-	-	-	-	-	-	-	-	-	-	-	-	-	-	-	-	-	-	-
-0.116411803652358	5.37589606196354	-0.743639742048931	0.460604784306682	0.542733423410399	-7.26811576567722	No.sig	RAC2	-	-	-	-	-	+	-	-	-	-	-	-	-	-	-	-	-	-	-	-	-	-	-	-	+	-	-	-	-	-	+	+	-	-	-	-	-	-	-	-	-	-
-0.163157087750312	2.86140697323141	-0.733525175905103	0.466693310296319	0.549091684072672	-7.2756331884093	No.sig	TIRAP	NA	NA	NA	NA	NA	NA	NA	NA	NA	NA	NA	NA	NA	NA	NA	NA	NA	NA	NA	NA	NA	NA	NA	NA	NA	NA	NA	+	NA	NA	NA	NA	+	NA	NA	NA	NA	NA	NA	NA	NA	NA
0.236962023055807	1.97026615632184	0.730930639219594	0.468262493298166	0.550121714348809	-7.2775452868452	No.sig	IL3	-	-	-	-	-	-	-	-	-	-	-	-	-	-	-	-	+	-	-	-	-	-	+	-	-	-	-	-	-	-	-	+	-	-	-	-	-	-	-	-	-	-
0.194430829170189	1.89806959005742	0.713326845439297	0.478988472523238	0.561890323536875	-7.29034358079228	No.sig	TMPRSS2	-	-	-	-	-	-	-	-	-	-	-	-	-	-	-	-	-	-	-	-	-	-	-	-	-	-	-	-	-	-	-	-	-	-	-	-	-	-	-	-	-	-
0.30469888354258	1.63258586995471	0.707621619209532	0.482494106989313	0.564892850250975	-7.29442581719305	No.sig	IL34	-	-	-	-	-	-	-	-	-	-	-	-	-	-	-	-	-	-	-	-	-	-	-	-	-	-	-	-	-	+	-	-	-	-	-	-	+	-	-	-	-	-
-0.157071179972755	4.74400480361995	-0.706844538409718	0.482972701727819	0.564892850250975	-7.29497935300651	No.sig	CD79A	-	-	-	-	-	+	-	-	-	-	-	-	-	-	-	-	-	-	-	-	-	-	-	-	-	-	-	-	-	-	-	-	-	-	-	-	-	-	-	-	-	-
-0.0842394437635152	6.56743206780598	-0.698533152131424	0.488108167617833	0.570058581621417	-7.30086249172364	No.sig	PTPRC	-	-	-	-	-	-	-	-	-	-	-	-	-	-	-	-	-	-	-	-	-	-	-	-	-	-	-	-	-	-	+	-	-	-	-	-	-	-	-	-	-	-
0.0927063960105659	6.20313196699077	0.69712069093412	0.488983911575809	0.570241532175906	-7.30185550758727	No.sig	SOD1	-	-	-	-	-	-	-	+	-	-	-	-	-	-	-	-	-	-	-	-	-	-	-	-	-	-	-	-	-	-	-	-	-	-	-	-	+	+	-	-	-	-
0.261711054155882	2.13542365192932	0.69415840881795	0.490823394049682	0.571546184260496	-7.30393170729664	No.sig	RGMA	-	-	-	-	-	-	-	-	-	-	-	-	-	-	-	-	-	-	-	-	-	-	-	-	-	-	-	-	-	-	-	-	-	-	-	-	-	-	-	-	-	-
-0.147253096183942	6.08773474715354	-0.689016579292308	0.494025384372811	0.57443127537777	-7.30751491612184	No.sig	FPR2	-	-	-	-	-	-	-	-	-	-	-	-	-	-	-	-	-	-	-	-	-	-	-	-	-	-	-	-	-	+	+	-	-	-	-	-	-	-	-	-	-	-
0.223931248430995	1.59330017283692	0.683767378606146	0.497306083832167	0.577399303775854	-7.31114598918478	No.sig	CCL26	-	-	-	-	-	-	+	-	-	-	-	-	-	-	-	-	-	-	-	-	-	-	-	-	-	-	-	-	-	+	-	-	-	-	-	-	-	-	-	-	-	-
-0.117134714085829	3.68748288312612	-0.679045977353993	0.500267099327548	0.579988025974775	-7.31438868539478	No.sig	GATA3	-	-	-	-	-	-	-	-	-	-	-	-	-	-	-	-	-	-	-	-	-	-	-	-	-	-	-	-	-	-	-	-	-	-	-	-	+	-	-	-	-	-
0.086909252973281	6.37381960206257	0.677416466592955	0.501291275790219	0.580326980586341	-7.31550272748774	No.sig	ATP6V0D1	-	-	-	-	-	-	-	-	-	-	-	-	-	-	-	-	-	-	-	-	-	-	-	-	-	+	-	-	-	-	-	-	-	-	-	-	-	-	+	-	-	-
0.133357969491248	7.41636898109352	0.67365443850584	0.503660141988861	0.582066788613514	-7.31806466487598	No.sig	LITAF	-	-	-	-	-	-	-	-	-	-	-	-	-	-	-	-	-	-	-	-	-	-	-	-	-	+	-	-	-	-	-	-	-	-	-	-	-	-	-	-	-	-
0.215256663072726	5.20147217078216	0.672699919924502	0.504262148521418	0.582066788613514	-7.3187124632014	No.sig	CCR1	-	-	-	-	-	-	+	-	-	-	-	-	-	-	-	-	-	-	-	-	-	-	-	-	-	-	-	-	-	+	-	-	-	-	-	-	-	-	-	-	-	-
0.0845773542447635	6.16816860464964	0.669523994776734	0.506267989269876	0.583532726004377	-7.32086135938154	No.sig	YWHAQ	-	-	-	+	-	-	-	-	-	-	-	-	-	-	-	-	-	-	-	-	-	-	-	-	-	-	-	-	-	-	-	-	-	-	-	-	-	-	-	-	-	-
0.213072787277865	1.9537061061317	0.657200232340152	0.514092167811948	0.591690985594884	-7.32910528231636	No.sig	ELANE	-	-	-	-	-	-	-	-	+	-	-	-	-	+	-	-	-	-	-	-	-	-	-	-	-	-	-	-	-	-	+	-	-	-	-	-	-	-	-	-	-	-
0.0990061429829379	5.6640035717157	0.653906391868804	0.51619430514631	0.593249397073948	-7.33128319525539	No.sig	FYN	-	-	-	-	-	+	-	-	-	-	-	+	-	-	-	-	-	-	-	-	-	-	-	-	-	-	-	-	-	-	-	-	-	+	-	-	+	-	-	-	-	-
0.215709410603645	2.30319472690842	0.627181442985161	0.533418597760267	0.611531062859121	-7.3485560326567	No.sig	IL9R	-	-	-	-	-	-	-	-	-	-	-	-	-	-	-	-	+	-	-	-	-	-	+	-	-	-	-	-	-	-	-	-	-	-	-	-	-	-	-	-	-	-
-0.226678207347069	1.78938654852819	-0.626835122361687	0.533643752204933	0.611531062859121	-7.3487752124826	No.sig	IFNL4	-	-	-	-	-	-	-	-	-	-	-	-	-	-	-	-	-	-	-	-	-	-	-	-	-	-	-	-	-	-	-	-	-	-	-	-	-	-	-	-	-	-
0.0652905632401338	6.71962027331876	0.620470568064908	0.537790351765922	0.6150400479066	-7.35278200026129	No.sig	ATF2	-	-	-	-	-	-	-	-	-	-	-	-	-	-	-	+	-	-	-	-	-	-	-	-	-	-	+	-	-	-	-	-	-	-	-	-	-	-	-	-	-	-
0.190465989418359	1.61803655362975	0.619755926482765	0.53825699022343	0.6150400479066	-7.35322938708691	No.sig	LTC4S	-	-	-	-	-	-	-	-	-	-	-	-	-	-	-	-	-	-	-	-	-	-	-	+	-	-	-	-	-	-	-	-	-	-	-	-	-	-	-	-	-	-
0.134920695885177	3.56956676103696	0.6106715493265	0.544206991426242	0.620944092375553	-7.35887222622576	No.sig	HDC	-	-	-	-	-	-	-	-	-	-	-	-	-	-	-	-	-	-	-	-	-	-	-	-	-	-	-	-	-	-	-	+	-	-	-	-	-	-	-	-	-	-
0.155233365795934	3.09622311755007	0.597768677562345	0.552715530596819	0.629746287016203	-7.36674585189219	No.sig	TREM2	NA	NA	NA	+	NA	NA	+	NA	NA	NA	NA	NA	NA	NA	NA	NA	NA	+	NA	NA	NA	NA	NA	NA	NA	NA	NA	NA	NA	NA	NA	NA	+	NA	NA	NA	+	+	NA	NA	NA	NA
-0.189676239864907	4.20549460662061	-0.594779798000559	0.554696039106329	0.630411008792924	-7.36854609518809	No.sig	ADGRG3	-	-	-	-	-	-	-	-	-	-	-	-	-	-	-	-	-	-	-	-	-	-	-	-	-	-	-	-	-	-	+	-	-	-	-	-	-	-	-	-	-	-
-0.146917893045943	4.46905673996673	-0.594489056036626	0.554888882897176	0.630411008792924	-7.36872073834122	No.sig	IL1R2	-	-	-	-	-	-	-	-	-	-	-	-	-	-	+	-	-	-	-	-	-	-	-	-	-	-	-	-	-	-	-	-	-	-	-	-	-	-	-	-	-	-
0.0532675780064128	6.12086861622533	0.581017828441054	0.563860954433045	0.639687749449792	-7.37672030999604	No.sig	JAK1	-	-	-	-	-	-	-	-	-	-	-	-	-	-	-	-	+	+	-	-	-	+	-	-	-	-	-	-	-	-	-	-	-	-	+	-	-	-	-	-	-	-
0.201317289472533	5.90175624649622	0.570658252065084	0.570809260838448	0.646645348349842	-7.38274906815671	No.sig	LCN2	-	-	-	-	-	-	-	-	-	-	-	-	-	+	-	-	-	-	-	-	-	-	-	-	-	-	-	-	-	-	+	-	-	-	-	-	+	-	-	-	-	-
0.0785616071823974	4.60520822589222	0.545150356306702	0.588094683220463	0.66527686703827	-7.3971369265515	No.sig	SH2D1A	-	-	-	-	-	-	-	-	-	-	-	-	-	-	-	-	-	-	-	-	-	-	-	-	-	-	-	-	-	-	-	-	-	+	-	-	-	-	-	-	-	-
0.197241745606546	1.74396810244936	0.530717276756034	0.597984506837448	0.675501016983044	-7.40499003722039	No.sig	IL1RAPL2	-	-	-	-	-	-	-	-	-	-	-	-	-	-	+	-	-	-	-	-	-	-	-	-	-	-	-	-	-	-	-	-	-	-	-	-	-	-	-	-	-	-
-0.148497849393763	2.13620621201425	-0.50923050498178	0.612850115455687	0.690631800500531	-7.4162950746276	No.sig	TRIM6	-	-	-	-	-	-	-	-	-	-	-	-	-	-	-	-	-	-	-	-	-	-	-	-	-	-	-	-	-	-	-	-	-	-	-	-	-	-	-	-	-	-
-0.0709247184761315	3.76925348524941	-0.508841502895344	0.61312079136491	0.690631800500531	-7.41649548448584	No.sig	MTOR	-	-	-	-	+	-	-	-	-	-	-	-	+	-	-	-	-	-	-	-	-	-	-	-	-	-	-	-	-	-	-	-	-	-	-	-	-	-	-	-	-	-
-0.0770631786742705	6.05251417704739	-0.50423117226772	0.616332890357897	0.693265222771365	-7.41885913611395	No.sig	FGR	-	-	-	-	-	-	+	-	-	-	-	-	-	-	-	-	-	-	-	-	-	-	-	-	-	-	-	-	-	-	+	-	-	-	-	-	-	-	+	-	-	-
-0.0728148311130132	5.36269072568676	-0.472486403865825	0.638653282125896	0.717354182331212	-7.43455581972483	No.sig	KLRB1	-	-	-	-	-	-	-	-	-	-	-	-	-	-	-	-	-	-	-	-	-	-	-	-	-	-	-	-	-	-	-	-	-	+	-	-	-	-	-	-	-	-
0.0606193015045765	5.70717484990015	0.457129722763447	0.649574916510314	0.727618450133652	-7.44178627651297	No.sig	TNFRSF1A	-	-	-	+	-	-	-	-	-	-	-	-	-	-	-	-	-	-	-	-	-	-	-	-	-	-	-	-	-	-	-	-	+	-	-	-	+	-	-	-	-	-
0.0968830944999709	4.78525884643951	0.457057369237787	0.649626560775064	0.727618450133652	-7.44181978248558	No.sig	IFI27	-	-	-	-	-	-	-	-	-	-	-	-	-	-	-	-	-	-	-	-	-	-	-	-	-	-	+	-	-	-	-	-	-	-	-	-	-	-	-	-	-	-
-0.12307764135509	2.87844736708889	-0.438693894918588	0.66278949565868	0.741314626314998	-7.4501535614373	No.sig	NEO1	-	-	-	-	-	-	-	-	-	-	-	-	-	-	-	-	-	-	-	-	-	-	-	-	+	-	-	-	-	-	-	-	-	-	-	-	-	-	-	-	-	-
0.092902340938544	8.75961572108737	0.434540188012965	0.665782006252507	0.743492548356096	-7.45199159762288	No.sig	BCL2L1	-	-	-	+	-	-	-	-	-	-	-	-	-	-	-	-	-	-	-	-	+	-	+	-	-	-	-	-	-	-	-	-	+	-	+	-	+	-	-	-	-	-
0.0516185032502886	4.43294571659564	0.432124588814998	0.667524838138003	0.743492548356096	-7.45305253215637	No.sig	APEX1	-	-	-	-	-	-	-	-	-	-	-	-	-	-	-	-	-	-	-	-	-	-	-	-	-	-	-	-	-	-	-	-	-	-	-	-	-	+	-	-	-	-
-0.15921307605505	1.85096486210287	-0.432090528593426	0.667549425510139	0.743492548356096	-7.45306744948924	No.sig	DEFB103A/B	-	-	-	-	-	-	-	-	-	-	-	-	-	+	-	-	-	-	-	-	-	-	-	-	-	-	-	-	-	-	-	-	-	-	+	-	-	-	-	-	-	-
0.131657033046555	1.89523699905654	0.422236309492403	0.674678334254182	0.750378568111594	-7.45733427702399	No.sig	CXCL17	-	-	-	-	-	-	-	-	-	-	-	-	-	-	-	-	-	-	-	-	-	-	-	-	-	-	-	-	-	+	-	-	-	-	-	-	-	-	-	-	-	-
-0.145953632274993	3.91784138412053	-0.420361466079498	0.676038104486168	0.750837838736038	-7.45813501033046	No.sig	CEACAM8	NA	NA	NA	NA	NA	NA	NA	NA	NA	NA	NA	NA	NA	NA	NA	NA	NA	NA	NA	NA	NA	NA	NA	NA	NA	NA	+	NA	NA	NA	+	NA	NA	+	NA	NA	NA	NA	NA	NA	NA	NA
0.0560293050930856	3.89436942765504	0.413950588027291	0.680695941204488	0.754392632757351	-7.4608463188832	No.sig	NFATC1	-	-	-	-	-	+	-	-	-	-	-	+	-	-	-	-	-	-	-	-	-	-	-	-	-	-	-	-	-	-	-	-	-	+	-	-	-	-	-	-	-	-
-0.0493922835382792	4.90584122980378	-0.411870968750466	0.682209603718809	0.754392632757351	-7.46171694940796	No.sig	DDOST	-	-	-	-	-	-	-	-	-	-	-	-	-	-	-	-	-	-	-	-	-	-	-	-	-	-	-	-	-	-	+	-	-	-	-	-	-	-	-	-	+	-
0.069529981284782	5.14869236700675	0.410916986242406	0.682904406768785	0.754392632757351	-7.46211487615433	No.sig	CD247	-	-	-	-	-	-	-	-	-	-	-	-	-	-	-	-	-	-	-	-	-	-	-	-	-	-	-	-	-	-	-	-	-	+	-	-	-	-	-	-	-	-
0.0508791810851249	6.1492225550311	0.410725335313152	0.683044023101864	0.754392632757351	-7.4621947073529	No.sig	PELI1	-	-	-	-	-	-	-	-	-	-	-	-	-	-	+	-	-	-	-	-	-	-	-	-	-	-	-	-	-	-	-	-	-	-	-	-	-	-	-	-	-	-
-0.0642974751232583	3.869261718495	-0.407812184871631	0.685167605704311	0.755685551214908	-7.46340361062205	No.sig	PIK3CB	-	-	-	-	-	+	-	-	-	-	-	-	-	-	-	-	-	-	-	-	-	-	-	-	-	-	-	-	-	-	-	-	-	-	-	-	-	-	-	-	-	-
-0.135434900200101	1.84029127696899	-0.405592037061193	0.686787738390519	0.756420384088446	-7.46431919147917	No.sig	TNFSF18	-	-	-	-	-	-	-	-	-	-	-	-	-	-	-	-	-	-	-	-	-	-	-	-	-	-	-	-	-	-	-	-	+	-	-	-	-	-	-	-	-	-
0.143261471156975	2.90364767380368	0.403616554699681	0.688230576659666	0.756958179321935	-7.46512969879369	No.sig	CXCL6	-	-	-	-	-	-	+	-	-	-	-	-	-	-	-	-	-	-	-	-	-	-	-	-	-	-	-	-	-	-	+	-	-	-	-	-	-	-	-	-	-	-
0.0623962651382238	3.89945437711445	0.399089000409302	0.691541785296472	0.759546586897649	-7.46697244761799	No.sig	THOP1	-	-	+	-	-	-	-	-	-	-	-	-	-	-	-	-	-	-	-	-	-	-	-	-	-	-	-	+	-	-	-	-	-	-	-	-	-	-	-	-	-	-
0.0853933261757131	7.41106883970646	0.386649378471734	0.700670631249914	0.768508728328053	-7.47192911832248	No.sig	ALOX5AP	-	-	-	-	-	-	-	-	-	-	-	-	-	-	-	-	-	-	-	-	-	-	-	+	-	-	-	-	-	-	-	+	-	-	-	-	-	-	-	-	-	-
0.0812994534678231	5.04455899568777	0.382950239522427	0.703393943501558	0.770430106625326	-7.47337298028918	No.sig	ANPEP	-	-	+	-	-	-	-	-	-	-	-	-	-	-	-	-	-	-	-	-	-	-	-	-	-	-	-	-	-	-	+	-	-	-	-	-	-	-	-	-	-	-
0.068692306402221	4.09064567832367	0.378345880136171	0.706789162723546	0.773081111778996	-7.47515089465353	No.sig	ITLN1	-	-	-	-	-	-	-	-	-	-	-	-	-	+	-	-	-	-	-	-	-	-	-	-	-	-	-	-	-	-	-	-	-	-	-	-	-	-	-	-	-	-
0.141334504866184	1.67347855517241	0.376210639905413	0.708365720060477	0.773738314060549	-7.47596813337709	No.sig	NOS2	-	-	-	-	-	-	-	-	-	-	-	-	+	-	-	-	-	-	-	-	-	-	-	-	-	-	-	-	-	-	-	-	-	-	-	+	+	-	+	-	-	-
0.115026137309538	2.39052398146797	0.374074538517794	0.709944202857182	0.774395808618632	-7.47678110001416	No.sig	KIR3DL1/2	-	-	-	-	-	-	-	-	-	-	-	-	-	-	-	-	-	-	-	-	-	-	-	-	-	-	-	-	-	-	-	-	-	+	-	-	-	-	-	-	-	-
-0.119682600695504	2.12940455102768	-0.371976623709532	0.711495716958184	0.775022120258022	-7.47757505307833	No.sig	IFNA8	-	-	-	-	-	-	-	-	-	-	+	-	-	-	-	-	-	-	-	-	-	-	+	-	-	-	-	-	-	-	-	-	-	-	+	-	-	-	-	-	-	+
0.074065468084706	3.71699436903834	0.365513807217518	0.71628301569643	0.779166572629999	-7.47999298638611	No.sig	SPIB	-	-	-	-	-	-	-	-	-	-	-	-	-	-	-	-	-	-	-	-	-	-	-	-	-	-	-	-	-	-	-	-	-	-	-	-	-	-	-	-	-	-
0.0465178883142139	5.3035089063602	0.363522208638171	0.717760612391532	0.779704336474636	-7.48072960745224	No.sig	AKT3	-	-	-	-	-	+	-	-	-	-	-	-	-	-	-	-	-	-	-	-	-	-	-	-	-	-	-	-	-	-	-	-	-	-	-	-	-	-	-	-	-	-
0.0453636828265269	5.19302101284266	0.34820679311026	0.729159345159051	0.791003229426987	-7.48626044507522	No.sig	KRAS	-	-	-	-	-	+	-	-	-	-	-	-	-	-	-	-	-	-	-	-	-	-	-	-	-	-	-	-	-	-	-	-	-	-	-	-	-	-	-	-	-	-
-0.0727119262308392	3.24430863601364	-0.344116844056422	0.732213945252907	0.792490751445075	-7.48769737201043	No.sig	RNF114	-	-	-	-	-	-	-	-	-	-	-	-	-	-	-	-	-	-	-	-	-	-	-	-	-	-	-	+	-	-	-	-	-	-	-	-	-	-	-	-	-	-
0.0466102849930235	4.24976125479679	0.343694959003479	0.732529282231072	0.792490751445075	-7.48784463210344	No.sig	PIK3R4	-	-	-	-	+	-	-	-	-	-	-	-	-	-	-	-	-	-	-	-	-	-	-	-	-	-	-	-	-	-	-	-	-	-	-	-	-	-	-	-	-	-
0.128616244581133	1.78317496346165	0.341043268666574	0.73451234536399	0.793553528438207	-7.48876609513436	No.sig	IL22RA1	-	-	-	-	-	-	-	-	-	-	-	-	-	-	-	-	-	-	-	-	-	-	+	-	-	-	-	-	-	-	-	-	-	-	-	-	+	-	-	-	-	-
-0.0483226274563723	4.72156983374387	-0.338211246674592	0.736632285578172	0.794761091787061	-7.48974237892352	No.sig	ZAP70	-	-	-	-	-	-	-	-	-	-	-	-	-	-	-	-	-	-	-	-	-	-	-	-	-	-	-	-	-	-	-	-	+	+	-	-	-	-	-	-	-	-
0.122458551925997	2.0070174616537	0.325723517006305	0.746004562200229	0.80377937204454	-7.49395061976937	No.sig	CCL21	-	-	-	-	-	-	+	-	-	-	-	-	-	-	-	-	-	-	-	-	-	-	-	-	-	-	-	-	-	+	-	-	+	-	-	-	-	-	-	-	-	-
-0.0620961815840291	6.15856103941518	-0.312151246666093	0.756234864194394	0.813696400686777	-7.49834556937217	No.sig	SAMHD1	-	-	-	-	-	-	-	-	-	-	-	-	-	-	-	-	-	-	-	-	-	-	-	-	-	-	-	-	-	-	-	-	-	-	-	-	-	-	-	-	-	-
-0.0479590952455483	6.0494236387719	-0.309505464463778	0.758234366882191	0.814742348153899	-7.49918062586186	No.sig	HLA-DRB	-	-	-	-	-	-	-	-	-	-	-	-	-	-	-	-	-	-	-	-	-	-	-	-	+	-	-	-	+	-	-	-	-	-	-	-	-	-	+	-	-	-
0.0638370207119413	6.37818016808485	0.30370127636482	0.762626603355373	0.81835303986578	-7.5009877265515	No.sig	CD3D	-	-	-	-	-	-	-	-	-	-	-	-	-	-	-	-	-	-	-	-	-	-	-	-	-	-	-	-	-	-	-	-	-	-	-	-	-	-	-	-	-	-
-0.0355142088426606	6.61648866392858	-0.302175597296361	0.763782454469347	0.818485792424584	-7.50145708125429	No.sig	CEBPB	-	-	-	-	-	-	-	-	-	-	-	-	-	-	-	-	-	-	-	-	-	-	-	-	-	-	-	-	-	-	-	-	-	-	-	-	-	-	-	-	+	-
0.0747660823214045	2.44731236020801	0.29725471763677	0.767514187983627	0.821374832754407	-7.50295487510473	No.sig	IL20RB	-	-	-	-	-	-	-	-	-	-	-	-	-	-	-	-	-	-	-	-	-	-	+	-	-	-	-	-	-	-	-	-	-	-	-	-	+	-	-	-	-	-
-0.0313561132357881	4.83844530174344	-0.294540285117133	0.769575055285666	0.821517398504667	-7.5037705947395	No.sig	MAP3K7	-	+	-	-	-	+	-	-	-	-	-	+	-	-	-	-	-	-	-	-	-	-	-	-	-	-	-	-	-	-	-	-	+	-	+	-	-	-	-	-	-	+
0.0751852580999574	6.86660673843437	0.294121082158444	0.769893474996565	0.821517398504667	-7.50389590555972	No.sig	CCL5	-	-	-	-	-	-	+	-	-	-	+	-	-	-	-	-	-	-	-	-	-	-	-	-	-	-	-	-	-	+	+	-	-	-	+	-	-	-	-	-	-	-
0.0544035044955723	4.46858036142357	0.292986758020213	0.770755289391516	0.821517398504667	-7.50423409321812	No.sig	EVL	-	-	-	-	-	-	-	-	-	-	-	-	-	-	-	-	-	-	-	-	-	-	-	-	-	-	-	-	-	-	-	-	-	-	-	-	-	-	-	-	-	-
-0.0808761334304475	1.98591327426939	-0.291513130574221	0.771875328490807	0.821606893279476	-7.50467149599139	No.sig	CCL25	-	-	-	-	-	-	+	-	-	-	-	-	-	-	-	-	-	-	-	-	-	-	-	-	-	-	-	-	-	+	-	-	-	-	-	-	-	-	-	-	-	-
-0.0746710089684108	2.0273280504824	-0.249803941413544	0.803771299662633	0.85441104642422	-7.51613970682967	No.sig	FCRL4	-	-	-	-	-	+	-	-	-	-	-	-	-	-	-	-	-	-	-	-	-	-	-	-	-	-	-	-	-	-	-	-	-	-	-	-	-	-	-	-	-	-
0.0860855256203956	1.5177340061039	0.235277496903066	0.814962630790842	0.865147745939943	-7.51971997970661	No.sig	CXCL12	-	-	-	-	-	-	+	-	-	-	-	-	-	-	-	-	-	-	-	-	-	-	-	-	+	-	-	-	-	+	-	-	+	-	-	-	-	-	-	-	-	-
0.0398427763888916	5.99898000293598	0.220554026775832	0.826345584419697	0.875434946547261	-7.52313047176179	No.sig	VAMP3	-	-	-	-	-	-	-	-	-	-	-	-	-	-	-	-	-	-	-	-	-	-	-	-	-	-	-	+	-	-	+	-	-	-	-	-	-	-	+	-	-	-
-0.0243162615505138	4.06104699265788	-0.21988852690305	0.826861002476543	0.875434946547261	-7.52327943204554	No.sig	FOXO1	-	-	-	-	-	-	-	-	-	-	-	-	-	-	-	-	-	-	-	-	-	-	-	-	-	-	-	-	-	-	-	-	-	-	-	-	+	+	-	-	-	-
-0.035827006245155	3.4078530006847	-0.213223379074399	0.832027247232317	0.878701614217603	-7.52474652322157	No.sig	CXCR3	-	-	-	-	-	-	+	-	-	-	-	-	-	-	-	-	-	-	-	-	-	-	-	-	-	-	-	-	-	-	-	-	-	-	-	-	-	-	-	-	-	-
-0.0722483146188717	2.65441453552723	-0.212019844721766	0.832960927422797	0.878701614217603	-7.5250066337931	No.sig	GUCY1B1	-	-	-	-	-	-	-	-	-	-	-	-	-	-	-	-	-	-	-	-	-	-	-	-	-	-	-	-	-	-	-	-	-	-	-	+	-	+	-	-	-	-
0.0767343591678041	1.40453834787408	0.21108552411384	0.833685923979689	0.878701614217603	-7.52520754795756	No.sig	IL1RAPL1	-	-	-	-	-	-	-	-	-	-	-	-	-	-	+	-	-	-	-	-	-	-	-	-	-	-	-	-	-	-	-	-	-	-	-	-	-	-	-	-	-	-
-0.0412749859015498	6.34683528736612	-0.20963528941485	0.834811538335376	0.878701614217603	-7.5255176486911	No.sig	TNFAIP2	NA	NA	NA	NA	NA	NA	NA	NA	NA	NA	NA	NA	NA	NA	NA	NA	NA	NA	NA	NA	NA	NA	NA	NA	NA	NA	NA	NA	NA	NA	NA	NA	+	NA	+	NA	NA	+	NA	NA	NA	NA
0.0540738873674068	2.8997335890978	0.208457162555714	0.835726210354343	0.878701614217603	-7.52576799415554	No.sig	ITGAE	-	-	-	-	-	-	-	-	-	-	-	-	-	-	-	-	-	-	-	-	-	-	-	-	+	-	-	-	-	-	-	-	-	-	-	-	-	-	-	-	-	-
-0.054454444943196	2.35368044829045	-0.207338595493144	0.836594853384982	0.878701614217603	-7.52600438008782	No.sig	MS4A2	-	-	-	-	-	-	-	-	-	-	-	-	-	-	-	-	-	-	-	-	-	-	-	-	-	-	-	-	-	-	-	+	-	-	-	-	-	-	-	-	-	-
0.0198650349580197	9.62973780174506	0.200661146428743	0.841784580339529	0.882983032022812	-7.52738910662883	No.sig	UBA52	-	+	-	-	-	+	-	-	-	-	+	+	-	-	-	-	-	-	-	-	-	+	-	-	-	-	-	-	-	-	-	-	+	-	-	-	-	-	-	-	-	+
0.042905316034738	3.75074431068388	0.188706113991915	0.851093624396109	0.89156835422208	-7.52975522311824	No.sig	CD8B	-	-	-	-	-	-	-	-	-	-	-	-	-	-	-	-	-	-	-	-	-	-	-	-	-	-	-	-	-	-	-	-	-	-	-	-	-	-	-	-	-	-
-0.0406113783379197	4.04566532863658	-0.184517078618571	0.854360645184774	0.893810015345021	-7.53054998289091	No.sig	NCR1	-	-	-	-	-	-	-	-	-	-	-	-	-	-	-	-	-	-	-	-	-	-	-	-	-	-	-	-	-	-	-	-	-	+	-	-	-	-	-	-	-	-
0.0211196143831909	4.75945702144852	0.174386776422219	0.862271783232298	0.90048457733301	-7.5323983003769	No.sig	PARP1	-	-	-	+	-	-	-	-	-	-	-	-	-	-	-	-	-	-	-	-	-	-	-	-	-	-	-	-	-	-	-	-	+	-	-	-	-	+	-	-	-	-
0.0201930935093792	5.54478741223138	0.173440252232787	0.863011700848787	0.90048457733301	-7.53256567457038	No.sig	PTPN4	-	-	-	-	-	-	-	-	-	-	-	-	-	-	+	-	-	-	-	-	-	-	-	-	-	-	-	-	-	-	-	-	-	-	-	-	-	-	-	-	-	-
0.0260154494396848	6.06934676956028	0.168417488770965	0.866940156079012	0.903394932681546	-7.53343862700603	No.sig	PSMB9	-	-	-	-	-	+	-	-	-	-	-	+	-	-	-	-	-	-	-	-	-	-	-	-	-	-	-	+	-	-	-	-	+	-	-	-	-	-	-	-	-	-
0.0237324840095161	4.65163696627188	0.165252680651771	0.869417195255204	0.90478718613829	-7.53397550966398	No.sig	RBCK1	-	-	-	-	-	-	-	-	-	-	-	-	-	-	-	-	-	-	-	-	-	-	-	-	-	-	-	+	-	-	-	-	-	-	+	-	-	-	-	-	-	-
-0.0229915483332556	7.54741372271755	-0.163794521865687	0.870558916368705	0.904787969436937	-7.53421945042487	No.sig	IFITM1	-	-	-	-	-	+	-	-	-	-	-	-	-	-	-	-	-	-	-	-	-	-	-	-	-	-	+	-	-	-	-	-	-	-	-	-	-	-	-	-	-	-
0.0579698734700583	1.48282280106114	0.156736996453655	0.87608876185277	0.909343439985925	-7.53536960597971	No.sig	IL17RC	-	-	-	-	-	-	-	-	-	-	-	-	-	-	-	+	-	-	-	-	-	-	-	-	-	-	-	-	-	-	-	-	-	-	-	-	-	-	-	-	-	-
-0.0272005367944723	4.65238899324611	-0.151049587848397	0.880549621503428	0.91277888869571	-7.53625965745325	No.sig	HLA-DQB1	-	-	-	-	-	-	-	-	-	-	-	-	-	-	-	-	-	-	-	-	-	-	-	-	-	-	-	-	+	-	-	-	-	-	-	-	-	-	-	-	-	-
0.0273667919638366	4.01196290966239	0.146043049218998	0.884479688064772	0.915655865059222	-7.53701595846751	No.sig	CD6	-	-	-	-	-	-	-	-	-	-	-	-	-	-	-	-	-	-	-	-	-	-	-	-	+	-	-	-	-	-	-	-	-	-	-	-	-	-	-	-	-	-
-0.0410326984675959	3.40915295145044	-0.132481975900705	0.895139393223507	0.925483101468371	-7.53893660136044	No.sig	GZMH	-	-	-	-	-	-	-	-	-	+	-	-	-	-	-	-	-	-	-	-	-	-	-	-	-	-	-	-	-	-	-	-	-	-	-	-	-	-	-	-	-	-
0.0405365362565578	2.75062962519176	0.129687207555125	0.89733871977167	0.926548964555904	-7.53930919513677	No.sig	XCR1	-	-	-	-	-	-	+	-	-	-	-	-	-	-	-	-	-	-	-	-	-	-	-	-	-	-	-	-	-	-	-	-	-	-	-	-	-	-	-	-	-	-
0.0160801644860985	5.624044914446	0.116323212862945	0.907866376546766	0.935228837174151	-7.54098111551338	No.sig	PIK3R5	-	-	-	-	-	-	+	+	-	-	-	-	-	-	-	-	-	-	-	-	-	-	-	-	-	-	-	-	-	-	-	-	-	-	-	-	-	-	-	-	-	-
-0.0375280397362096	1.73893740589304	-0.116022250590343	0.908103662829881	0.935228837174151	-7.54101667756369	No.sig	IFNA14/16	-	-	-	-	-	-	-	-	-	-	+	-	-	-	-	-	-	-	-	-	-	-	+	-	-	-	-	-	-	-	-	-	-	-	+	-	-	-	-	-	-	+
0.0166011225545953	4.19140872098841	0.114008064305733	0.909691914814771	0.935649401359421	-7.54125230593804	No.sig	ACVR1	-	-	-	-	-	-	-	-	-	-	-	-	-	-	-	-	-	-	-	-	-	-	-	-	-	-	-	-	-	-	-	-	-	-	-	-	-	-	-	-	-	-
0.0309642744148834	4.42362841466881	0.109420065226183	0.913311081165406	0.938155035445812	-7.54177363338059	No.sig	BNIP3	-	-	-	-	-	-	-	-	-	-	-	-	-	-	-	-	-	-	-	-	-	-	-	-	-	-	-	-	-	-	-	-	-	-	-	-	-	+	-	-	-	-
-0.0358884548629679	1.79520510331034	-0.0967402128659832	0.92332277593943	0.94721211037512	-7.54310312187846	No.sig	IL20RA	-	-	-	-	-	-	-	-	-	-	-	-	-	-	-	-	-	-	-	-	-	-	+	-	-	-	-	-	-	-	-	-	-	-	-	-	+	-	-	-	-	-
-0.0194799640516586	4.58210183210178	-0.0947853617977771	0.924867433461022	0.94757089758991	-7.54329354468881	No.sig	HLA-DPB1	-	-	-	-	-	-	-	-	-	-	-	-	-	-	-	-	-	-	-	-	-	-	-	-	-	-	-	-	+	-	-	-	-	-	-	-	-	-	-	-	-	-
0.0285179780025989	6.59512209801496	0.0907717946751282	0.928039727629563	0.949594198722895	-7.54367232873117	No.sig	C5AR1	-	-	-	-	-	-	-	-	+	-	-	-	-	-	-	-	-	-	-	-	-	-	-	-	-	-	-	-	-	+	+	-	-	-	-	-	-	-	-	-	-	-
0.0246267753315474	5.3043666926157	0.0886103321297953	0.929748623611651	0.950116827994896	-7.54386953253696	No.sig	LILRA3	-	-	-	-	-	+	-	-	-	-	-	-	-	-	-	-	-	-	-	-	-	-	-	-	-	-	-	-	-	-	+	-	-	-	-	-	-	-	-	-	-	-
-0.027938536956565	2.18791497823333	-0.0849002709885694	0.932682646848099	0.951534391061336	-7.54419694863238	No.sig	SELE	-	-	-	-	-	-	-	-	-	-	-	-	-	-	-	-	-	-	-	-	-	-	-	-	+	-	-	-	-	-	-	-	-	-	-	-	-	-	-	-	-	-
0.0193887631072579	2.88489341895085	0.0825543463011828	0.934538360827393	0.951534391061336	-7.54439675470523	No.sig	EPHX2	-	-	-	-	-	-	-	-	-	-	-	-	-	-	-	-	-	-	-	-	-	-	-	+	-	-	-	-	-	-	-	-	-	-	-	-	-	-	-	-	-	-
0.0117637235595385	5.38000527787174	0.0823050953579811	0.934735549352813	0.951534391061336	-7.5444176548855	No.sig	APP	-	-	-	-	-	-	-	-	-	-	-	-	-	-	+	-	-	-	-	-	+	-	-	-	-	-	-	-	-	+	+	-	-	-	-	-	-	-	-	-	-	+
0.00752882548305018	5.29735901612093	0.0764396318448554	0.939377025353492	0.954063247722329	-7.54489124792773	No.sig	ATF6	-	-	-	-	-	-	-	-	-	-	-	-	-	-	-	-	-	-	-	-	-	-	-	-	-	-	-	-	-	-	-	-	-	-	-	-	-	-	-	-	+	-
-0.0136246726881313	3.07759562072606	-0.0748232807296331	0.940656461158107	0.954063247722329	-7.54501560686321	No.sig	VWF	-	-	-	-	-	-	-	+	+	-	-	-	-	-	-	-	-	-	-	-	-	-	-	-	-	-	-	-	-	-	-	-	-	-	-	-	-	-	-	-	-	-
0.01041738328269	8.77420012206968	0.074164587935132	0.941177900232016	0.954063247722329	-7.54506552336652	No.sig	HLA-B	-	-	-	-	-	-	-	-	-	-	-	-	-	-	-	-	-	-	-	-	-	-	-	-	-	-	-	+	-	-	+	-	-	-	-	-	-	-	-	-	-	-
-0.00769644385778503	4.57854196544567	-0.0730855078495078	0.942032185329866	0.954063247722329	-7.54514634371665	No.sig	DNAJC10	-	-	-	-	-	-	-	-	-	-	-	-	-	-	-	-	-	-	-	-	-	-	-	-	-	-	-	-	-	-	-	-	-	-	-	-	-	-	-	-	+	-
-0.0147821441484914	4.77217696064125	-0.0601556776041538	0.952273519113618	0.963205230429973	-7.5460226401406	No.sig	IL10RB	-	-	-	-	-	-	-	-	-	-	-	-	-	-	-	-	-	-	-	-	-	-	+	-	-	-	-	-	-	-	-	-	-	-	-	-	+	-	-	-	-	-
-0.00659510125254121	5.59244400005164	-0.0488498734549789	0.961235231429017	0.971031259265236	-7.54664951778239	No.sig	ETS1	-	-	-	-	-	-	-	-	-	-	-	-	-	-	-	-	-	-	-	-	-	-	-	-	-	-	-	-	-	-	-	-	-	-	-	-	-	+	-	-	-	-
0.0230112924562425	4.91388834814687	0.0450013208811385	0.964287054049053	0.97287485224033	-7.54683324645391	No.sig	LTF	-	-	-	-	-	-	-	-	-	-	-	-	-	+	-	-	-	-	-	-	-	-	-	-	-	-	-	-	-	-	+	-	-	-	-	-	-	-	-	-	-	-
-0.00575251922732171	6.2432498961099	-0.0428387056274502	0.96600220282154	0.973366895600357	-7.5469298768697	No.sig	LDHB	-	-	-	-	-	-	-	-	-	-	-	-	+	-	-	-	-	-	-	-	-	-	-	-	-	-	-	-	-	-	-	-	-	-	-	-	-	-	-	-	-	-
-0.0100874403751769	2.10220291745275	-0.0365212796679672	0.971013389338126	0.977174641808545	-7.54718490430536	No.sig	CCL15	-	-	-	-	-	-	+	-	-	-	-	-	-	-	-	-	-	-	-	-	-	-	-	-	-	-	-	-	-	+	-	-	-	-	-	-	-	-	-	-	-	-
-0.00782206909132843	1.93694811073677	-0.0224813056241972	0.982154277185259	0.987133513064525	-7.54760629830931	No.sig	IL4	-	-	-	-	-	-	-	-	-	-	-	-	-	-	+	-	-	-	-	-	-	-	+	-	-	-	-	-	-	+	+	-	-	-	-	-	-	-	-	-	-	-
-0.00306606671985635	2.66100715975348	-0.0112487439364847	0.991070140622545	0.994817464431075	-7.54779902954237	No.sig	NCR3	-	-	-	-	-	-	-	-	-	-	-	-	-	-	-	-	-	-	-	-	-	-	-	-	-	-	-	-	-	-	-	-	-	+	-	-	-	-	-	-	-	-
-0.00318899217049181	2.64266268278402	-0.00944405814377802	0.992502749895438	0.994817464431075	-7.54781802628066	No.sig	BLK	-	-	-	-	-	+	-	-	-	-	-	-	-	-	-	-	-	-	-	-	-	-	-	-	-	-	-	-	-	-	-	-	-	-	-	-	-	-	-	-	-	-
-0.00250485808275922	2.76988035915667	-0.00810850414489082	0.993562965736963	0.994817464431075	-7.54782995133532	No.sig	ALOX12	-	-	-	-	-	-	-	-	-	-	-	-	-	-	-	-	-	-	-	-	-	-	-	+	-	-	-	-	-	-	-	-	-	-	-	-	-	-	-	-	-	-
3.3365319421361e-05	5.7578693932953	0.000357806630373678	0.99971594770186	0.99971594770186	-7.54786333190844	No.sig	AKT2	-	-	-	-	-	+	-	-	-	-	-	-	-	-	-	-	-	-	-	-	-	-	-	-	-	-	-	-	-	-	-	-	-	-	-	-	-	-	-	-	-	-
[truncated: 15 more columns]

## Sheet: CB vs AB for H4 (NS as ref)
logFC	AveExpr	t	P.Value	adj.P.Val	B	res	Genes	Internal Reference Gene	ALPK1 Signaling	Angiotensin System	Apoptosis	Autophagy	BCR Signaling	Chemokine Signaling	Coagulation	Complement System	Cytotoxicity	DNA Sensing	Glycan Sensing	HIF1A Signaling	Host Defense Peptides	IL-1 Signaling	IL-17 Signaling	IL-2 Signaling	IL-6 Signaling	Immune Exhaustion	Immune Memory	Inflammasomes	Interferon Response Genes	JAK-STAT Signaling	Leukotriene and Prostaglandin Inflammation	Lymphocyte Trafficking	Lysosome	MAPK Signalling	MHC Class I Antigen Presentation	MHC Class II Antigen Presentation	Mononuclear Cell Migration	Myeloid Activation	Myeloid Inflammation	NF-kappaB Signaling	NK Activity	NLR Signaling	NO Signaling	Other Interleukin Signaling	Oxidative Stress Response	Phagocytosis	PPAR Signaling	Proteotoxic Stress	RNA Sensing
-1.18933457183004	7.62263552992476	-7.85008827324002	3.00339481634953e-10	2.38169208936518e-07	13.2416845705397	Sig	TXN	-	-	-	-	-	-	-	-	-	-	-	-	-	-	-	-	-	-	-	-	+	-	-	-	-	-	-	-	-	-	-	-	-	-	+	-	-	+	-	-	-	-
-2.22708114948471	5.39347335765176	-7.51526741816185	9.89911182141236e-10	3.92499783719e-07	12.1001888635897	Sig	IL1R1	-	-	-	-	-	-	-	-	-	-	-	-	-	-	+	-	-	-	-	-	-	-	-	-	-	-	-	-	-	-	-	-	+	-	-	-	-	-	-	-	-	-
-1.51001188082736	6.13174210198613	-7.24697318027135	2.58409718468827e-09	6.83063022485932e-07	11.18121314181	Sig	GLA	-	-	-	-	-	-	-	-	-	-	-	-	-	-	-	-	-	-	-	-	-	-	-	-	-	+	-	-	-	-	+	-	-	-	-	-	-	-	-	-	-	-
-2.6357914488172	7.0271447521965	-7.01588066919888	5.9160322379587e-09	1.09679012780501e-06	10.3875901248076	Sig	CCL20	-	-	-	-	-	-	+	-	-	-	-	-	-	-	-	-	-	-	-	-	-	-	-	-	-	-	-	-	-	+	-	-	-	-	-	-	-	-	-	-	-	-
1.21926327838783	5.70575970926476	6.97236531298219	6.91544847291938e-09	1.09679012780501e-06	10.2380072572755	Sig	PTPN6	-	-	-	-	-	+	-	-	-	-	-	-	-	-	+	-	-	-	-	-	-	-	-	-	-	-	-	-	-	-	+	-	-	+	-	-	-	-	-	-	-	-
0.888229798200048	6.01143769325788	6.1969366524311	1.11493228960029e-07	1.47356884275505e-05	7.57364093632213	Sig	CD36	-	-	-	-	-	-	-	-	-	-	-	-	-	-	-	-	-	-	-	-	-	-	-	-	-	-	-	+	-	-	+	-	-	-	-	+	+	-	-	+	-	-
-1.95629079583461	10.7555232962778	-5.97319402991398	2.47794874374436e-07	2.51292765004321e-05	6.80871826153887	Sig	CXCL8	-	-	-	-	-	-	+	-	-	-	-	-	-	-	-	-	-	-	-	-	-	-	-	-	-	-	-	-	-	-	+	-	+	-	+	-	-	-	-	-	-	+
1.22483029254216	3.95483486168133	5.9667921363906	2.53510986132985e-07	2.51292765004321e-05	6.78688139494656	Sig	NOTCH1	-	-	-	-	-	-	-	-	-	-	-	-	-	-	-	-	-	-	-	-	-	-	-	-	-	-	-	-	-	-	-	-	-	-	-	-	-	-	-	-	-	-
1.07150328337551	5.08934709837247	5.92740621435273	2.9167809234916e-07	2.57000808036538e-05	6.65260554161425	Sig	RPS6KA1	-	-	-	-	-	-	-	-	-	-	-	-	-	-	-	+	-	-	-	-	-	-	-	-	-	-	+	-	-	-	-	-	-	-	-	-	-	-	-	-	-	-
-2.1582167776923	2.8910790737121	-5.72451814472965	5.99533109399901e-07	4.75429755754122e-05	5.96303883108333	Sig	ULK2	-	-	-	-	+	-	-	-	-	-	-	-	-	-	-	-	-	-	-	-	-	-	-	-	-	-	-	-	-	-	-	-	-	-	-	-	-	-	-	-	-	-
1.69480947995371	6.03772683616542	5.67897297267346	7.04431059341334e-07	5.07830754597889e-05	5.8087943252163	Sig	NCF1	-	-	-	-	-	-	+	-	-	-	-	-	-	-	-	-	-	-	-	-	-	-	-	-	-	-	-	+	-	-	-	-	-	-	-	-	-	-	-	-	-	-
1.49409126196925	5.44373451694454	5.6347902158714	8.23538276972743e-07	5.44221544699488e-05	5.65938039002375	Sig	ALOX5	-	-	-	-	-	-	-	-	-	-	-	-	-	-	+	-	-	-	-	-	-	-	-	+	-	-	-	-	-	-	+	+	-	-	-	-	-	-	-	-	-	-
0.740174807122403	5.20113908158456	5.58383603696045	9.85864517982381e-07	6.01377355969252e-05	5.48734614880786	Sig	CBL	-	-	-	-	-	-	-	-	-	-	-	-	-	-	-	-	-	+	-	-	-	-	-	-	-	-	-	-	-	-	+	-	-	-	-	-	-	-	-	-	-	-
-0.806943652146898	6.4112875592026	-5.50513865758738	1.30090874159667e-06	7.3687188006154e-05	5.22226756306253	Sig	CYSTM1	-	-	-	-	-	-	-	-	-	-	-	-	-	-	-	-	-	-	-	-	-	-	-	-	-	-	-	-	-	-	+	-	-	-	-	-	-	-	-	-	-	-
1.45071034337925	4.3764329065582	5.33654175714147	2.35040049206768e-06	0.000124257839347312	4.65719326064852	Sig	RASGRP4	-	-	-	-	-	-	-	-	-	-	-	-	-	-	-	-	-	-	-	-	-	-	-	-	-	-	-	-	-	-	-	+	-	-	-	-	-	-	-	-	-	-
1.03105340087646	5.18655469529496	5.15143354409774	4.47932486172056e-06	0.000215700304749377	4.04183137641478	Sig	SYK	-	-	-	-	-	+	-	-	-	-	-	+	-	-	-	-	+	-	-	-	-	-	-	-	-	-	-	-	-	-	+	-	+	+	-	-	-	-	-	-	-	-
-1.62341233633051	6.07784999936216	-5.14226396251716	4.62409228340405e-06	0.000215700304749377	4.01150098561189	Sig	OSM	-	-	-	-	-	-	-	-	-	-	-	-	-	-	-	-	-	+	-	-	-	-	+	-	-	-	-	-	-	-	-	-	-	-	-	-	-	-	-	-	-	-
0.936518361903908	5.72489452201231	5.00575076585965	7.41233397378059e-06	0.000326554491178223	3.56181257450569	Sig	MAPK14	-	-	-	-	-	-	-	-	-	-	-	-	-	-	-	-	-	-	-	-	-	-	-	-	-	-	+	-	-	+	+	-	-	-	+	-	-	-	-	-	-	+
0.972773629978529	6.18759590437894	4.88304405115703	1.12956581444518e-05	0.000471445100450017	3.16078847307072	Sig	ICAM3	-	-	-	-	-	-	-	-	-	-	-	+	-	-	-	-	-	-	-	-	-	-	-	-	+	-	-	-	-	-	-	-	-	-	-	-	-	-	-	-	-	-
1.27890201827048	5.68828705564146	4.83081017889138	1.35022689444314e-05	0.000535364963646706	2.99106720548204	Sig	ITGB2	-	-	-	-	-	-	-	-	+	-	-	-	-	-	-	-	-	-	-	-	-	-	-	-	+	-	-	-	-	-	+	-	-	+	-	-	+	-	-	-	-	-
0.74451483516635	5.66639619407546	4.80122837609608	1.4934399197781e-05	0.000544678519808981	2.8952225729391	Sig	PIK3CD	-	-	-	-	-	+	-	-	-	-	-	-	-	-	-	-	-	-	-	-	-	-	-	-	-	-	-	-	-	-	+	-	-	-	-	-	-	-	-	-	-	-
-1.79597787994273	6.7444003501338	-4.79777760648648	1.5110879490287e-05	0.000544678519808981	2.8840552989771	Sig	PLAU	-	-	-	-	-	-	-	+	+	-	-	-	-	-	-	-	-	-	-	-	-	-	-	-	-	-	-	-	-	-	+	-	+	-	-	-	-	-	-	-	-	-
-1.13834758536911	5.73396348487414	-4.7519746875737	1.76565570545031e-05	0.00060876738018352	2.73609471876021	Sig	ERN1	-	-	-	+	-	-	-	-	-	-	-	-	-	-	-	-	-	-	-	-	-	-	-	-	-	-	-	-	-	-	-	-	-	-	-	-	-	-	-	-	+	-
-1.55991609311204	6.43140769687822	-4.65189365883734	2.47717521069543e-05	0.000818499975867281	2.41457177580553	Sig	CCRL2	-	-	-	-	-	-	+	-	-	-	-	-	-	-	-	-	-	-	-	-	-	-	-	-	-	-	-	-	-	-	-	-	-	-	-	-	-	-	-	-	-	-
0.976509581506568	4.77657347616112	4.60532130946922	2.89766499178941e-05	0.000919139335395602	2.26581891478185	Sig	APBB1IP	-	-	-	-	-	-	-	+	-	-	-	-	-	-	-	-	-	-	-	-	-	-	-	-	-	-	-	-	-	-	-	-	-	-	-	-	-	-	-	-	-	-
1.32303774658593	3.20325499767221	4.58830188005954	3.06814662679478e-05	0.000935784721172407	2.21160079442789	Sig	PYCARD	-	-	-	-	-	-	-	-	-	-	+	+	-	-	-	-	-	-	-	-	+	-	-	-	-	-	-	-	-	-	+	-	-	-	+	-	-	-	-	-	-	-
0.887036423679172	5.01292295854774	4.44305466370973	4.9831305863096e-05	0.00137815524427433	1.75212789936793	Sig	ACOX1	-	-	-	-	-	-	-	-	-	-	-	-	-	-	-	-	-	-	-	-	-	-	-	-	-	-	-	-	-	-	-	-	-	-	-	-	-	-	-	+	-	-
1.05461147611376	4.67954543153314	4.44286660523568	4.9862432908465e-05	0.00137815524427433	1.75153687889223	Sig	IL17RA	-	-	-	-	-	-	-	-	-	-	-	-	-	-	-	+	-	-	-	-	-	-	-	-	-	-	-	-	-	-	-	-	-	-	-	-	-	-	-	-	-	-
-1.8303927157053	2.88435441487428	-4.43964203282316	5.03991199041055e-05	0.00137815524427433	1.74140446744487	Sig	IL13	-	-	-	-	-	-	-	-	-	-	-	-	-	-	+	-	-	-	-	-	-	-	+	-	-	-	-	-	-	-	+	+	-	-	-	-	-	-	-	-	-	-
-1.61463903427019	6.13894684423276	-4.42657042988241	5.26330632970307e-05	0.00139126730648484	1.70036146604672	Sig	VEGFA	-	-	-	-	-	-	-	+	-	-	-	-	+	-	-	-	-	-	-	-	-	-	-	-	-	-	-	-	-	-	-	-	-	-	-	+	+	-	-	-	-	-
-1.8422380682914	3.63976285291558	-4.39285916124886	5.8849728465353e-05	0.00150541402171048	1.5947463765948	Sig	CSF3	-	-	-	-	-	-	-	-	-	-	-	-	-	-	-	-	-	-	-	-	-	-	+	-	-	-	-	-	-	-	-	-	-	-	-	-	+	-	-	-	-	-
1.10911323090999	6.51910809241508	4.36436159714058	6.46588454398735e-05	0.00160232701355686	1.50573191540063	Sig	HCK	-	-	-	-	-	-	+	-	-	-	-	-	-	-	-	-	-	-	-	-	-	-	-	-	-	-	-	-	-	-	-	-	-	-	-	-	-	-	+	-	-	-
-2.38628271092356	6.97376551080651	-4.2408750620794	9.6972630577358e-05	0.00233028169841954	1.12293541583157	Sig	CXCL5	-	-	-	-	-	-	+	-	-	-	-	-	-	-	-	-	-	-	-	-	-	-	-	-	-	-	-	-	-	-	-	-	-	-	-	-	-	-	-	-	-	-
-1.10595870607399	5.53693764178181	-4.23074958479394	0.000100230042972689	0.00233771835521594	1.09176470445036	Sig	SOCS3	-	-	-	-	-	-	-	-	-	-	-	-	-	-	-	-	-	+	-	-	-	-	-	-	-	-	-	+	-	-	-	-	-	-	-	-	-	-	-	-	-	-
1.55374764216967	5.6305956433693	4.1833373936361	0.000116952504769858	0.00264980960807135	0.946262026413018	Sig	JAML	-	-	-	-	-	-	-	-	-	-	-	-	-	-	-	-	-	-	-	-	-	-	-	-	-	-	-	-	-	+	-	-	-	-	-	-	-	-	-	-	-	-
0.550608753266646	6.30582285159296	4.16947166786795	0.000122335257857951	0.00269477387448208	0.903852641673069	Sig	CAP1	-	-	-	-	-	-	-	+	-	-	-	-	-	-	-	-	-	-	-	-	-	-	-	-	-	-	-	-	-	-	+	-	-	-	-	-	-	-	-	-	-	-
-1.34777037136702	6.94409994982973	-4.15019015995018	0.000130221993442436	0.00279097407567167	0.844987790872412	Sig	FCAR	-	-	-	-	-	-	-	-	-	-	-	-	-	-	-	-	-	-	-	-	-	-	-	-	-	-	-	-	-	-	+	-	-	-	-	-	-	+	+	-	-	-
0.860347199334745	3.89437084849481	4.09069893570582	0.000157791727157191	0.00329286420093822	0.664179476590941	Sig	PSTPIP1	-	-	-	-	-	-	-	-	-	-	-	-	-	-	-	-	-	-	-	-	+	-	-	-	-	-	-	-	-	-	-	-	-	-	+	-	-	-	-	-	-	-
1.62823621604427	4.93777843378572	4.04474550316933	0.00018288262776611	0.00371861343124423	0.525375693196129	Sig	VSIR	-	-	-	-	-	-	-	-	-	-	-	-	-	-	-	-	-	-	-	-	-	-	-	-	-	-	-	-	-	-	-	-	-	-	-	-	-	-	-	-	-	-
0.914387738960811	7.82886793437345	4.02987124940096	0.000191801980979575	0.00380247427292007	0.48061150438585	Sig	TXNIP	-	-	-	-	-	-	-	-	-	-	-	-	-	-	-	-	-	-	-	-	+	-	-	-	-	-	-	-	-	-	-	-	-	-	+	-	-	+	-	-	-	-
-0.803991095521736	6.96766568193369	-4.01323304502299	0.000202278150592536	0.00391235544926539	0.430634984152908	Sig	CD59	-	-	-	-	-	-	-	-	+	-	-	-	-	-	-	-	-	-	-	-	-	-	-	-	-	-	-	-	-	-	+	-	-	-	-	-	-	-	-	-	-	-
-1.138542783525	7.06263227670899	-4.00436878912697	0.000208083418635693	0.00392881311852629	0.404051039859054	Sig	CXCL1	-	-	-	-	-	-	+	-	-	-	-	-	-	-	-	-	-	-	-	-	-	-	-	-	-	-	-	-	-	-	+	-	+	-	+	-	-	-	-	-	-	-
0.610093645502108	5.5138848547412	3.97092855233016	0.000231469266820839	0.00410536931369708	0.30402787219919	Sig	RAF1	-	-	-	-	-	+	-	-	-	-	-	+	-	-	-	-	-	-	-	-	-	-	-	-	-	-	+	-	-	-	-	-	-	-	-	-	-	-	-	-	-	-
1.06777727179348	5.22878956938789	3.96216770659692	0.000238004260552438	0.00410536931369708	0.277892948686793	Sig	WAS	-	-	-	-	-	-	+	-	-	-	-	-	-	-	-	-	-	-	-	-	-	-	-	-	-	-	-	-	-	-	-	-	-	-	-	-	-	-	+	-	-	-
-1.04491239778483	3.97981619466706	-3.96210648024809	0.000238050552725792	0.00410536931369708	0.277710403758757	Sig	XCL1/2	-	-	-	-	-	-	+	-	-	-	-	-	-	-	-	-	-	-	-	-	-	-	-	-	-	-	-	-	-	+	-	-	-	-	-	-	-	-	-	-	-	-
-0.71497468508789	8.176272581279	-3.96198492772058	0.000238142482257333	0.00410536931369708	0.277348001961401	Sig	CD44	-	-	-	-	-	-	-	-	-	-	-	-	-	-	-	-	-	-	-	-	-	-	-	-	-	-	-	-	-	-	+	-	-	-	-	-	-	-	-	-	-	-
0.615397487769797	5.11764042471521	3.94230174082189	0.000253490168380116	0.00427697241543472	0.218738056893828	Sig	PXN	-	-	-	-	-	-	+	-	-	-	-	-	-	-	-	-	-	-	-	-	-	-	-	-	+	-	-	-	-	-	-	-	-	-	-	-	-	+	-	-	-	-
0.952121152775019	3.9809316971245	3.93307522055378	0.000261009238245428	0.00431209012351301	0.191315676681557	Sig	SORT1	-	-	-	-	-	-	-	-	-	-	-	-	-	-	-	-	-	-	-	-	-	-	-	-	-	+	-	-	-	-	-	-	-	-	-	-	-	-	-	-	-	-
1.13667516583827	8.68869534393036	3.91926834386959	0.000272664762329111	0.00441271748014256	0.150341272305288	Sig	S100A8	NA	NA	NA	+	+	NA	+	NA	NA	NA	NA	NA	NA	NA	NA	NA	NA	NA	NA	NA	NA	NA	NA	NA	NA	NA	+	+	NA	NA	NA	NA	+	NA	NA	NA	NA	+	NA	NA	NA	NA
1.40217087675741	4.91355376391686	3.8965536729677	0.000292941369490048	0.00464605012011215	0.0830926891705692	Sig	LRRK2	-	-	-	-	-	-	-	-	-	-	-	-	-	-	-	-	-	-	-	-	-	-	-	-	-	-	-	-	-	-	+	-	-	-	-	-	-	+	-	-	-	-
-1.51446369784657	4.58445365933272	-3.86390161910777	0.000324656024141454	0.00504808288517987	-0.0132207365480665	Sig	IL36G	-	-	-	-	-	-	-	-	-	-	-	-	-	-	+	-	-	-	-	-	-	-	-	-	-	-	-	-	-	-	-	-	-	-	-	-	-	-	-	-	-	-
1.92484998716831	4.19383689735334	3.80577202980726	0.000389485622200725	0.00593965573856105	-0.1836276776796	Sig	CXCR2	-	-	-	-	-	-	+	-	-	-	-	-	-	-	-	-	-	-	-	-	-	-	-	-	-	-	-	-	-	-	+	-	-	-	-	-	-	-	-	-	-	-
0.7632371410862	4.63011274944913	3.7959131316221	0.000401650978717987	0.00600960804006346	-0.212392552124652	Sig	TYK2	-	-	-	-	-	-	-	-	-	-	-	-	-	-	-	-	-	+	-	-	-	-	-	-	-	-	-	-	-	-	-	-	-	-	+	-	-	-	-	-	-	-
1.05218845808987	9.70167729340644	3.76681540038547	0.000439725497570654	0.00645745036247275	-0.297055295638235	Sig	S100A9	NA	NA	NA	+	+	NA	NA	NA	NA	NA	NA	NA	NA	NA	NA	NA	NA	NA	NA	NA	NA	NA	NA	NA	NA	NA	+	+	NA	NA	NA	NA	+	NA	NA	NA	NA	+	+	NA	NA	NA
-0.762792906248274	6.59121072865884	-3.73582270314197	0.000484089633769401	0.00683799868833296	-0.386842192975152	Sig	PFKFB3	-	-	-	-	-	-	-	-	-	-	-	-	+	-	-	-	-	-	-	-	-	-	-	-	-	-	-	-	-	-	-	-	-	-	-	-	-	-	-	-	-	-
0.548215640804617	5.71996233596909	3.72855611927278	0.00049509724383948	0.00683799868833296	-0.407834980667558	Sig	TGFBR2	-	-	-	-	-	-	-	-	-	-	-	-	-	-	-	-	-	-	-	-	-	-	-	-	-	-	-	-	-	-	+	-	-	-	-	-	-	-	-	-	-	-
1.06073972086265	4.09848336227452	3.72680817282807	0.000497780730985644	0.00683799868833296	-0.412881357455535	Sig	CEACAM1	NA	NA	NA	NA	NA	NA	NA	NA	NA	NA	NA	NA	NA	NA	NA	NA	NA	NA	NA	NA	NA	NA	NA	NA	NA	NA	+	NA	NA	NA	+	NA	NA	+	NA	NA	NA	NA	NA	NA	NA	NA
-1.09881084543153	5.49523965649554	-3.72528466024067	0.00050013105160569	0.00683799868833296	-0.417278724964211	Sig	CD69	-	-	-	-	-	-	-	-	-	-	-	-	-	-	-	-	-	-	-	-	-	-	-	-	-	-	-	-	-	-	-	-	-	-	-	-	-	-	-	-	-	-
-0.90104544123434	4.50226894809632	-3.69730910108129	0.000545231195688827	0.0073282769183261	-0.497848922737717	Sig	CD38	-	-	-	-	-	-	-	-	-	-	-	-	-	-	-	-	-	-	-	-	-	-	-	-	-	-	-	-	-	-	-	-	-	-	-	-	-	+	-	-	-	-
-0.8703644080937	4.2588243719795	-3.65545107460647	0.0006200706403341	0.00819526696308236	-0.617768339216218	Sig	EIF2AK3	-	-	-	+	-	-	-	-	-	-	-	-	-	-	-	-	-	-	-	-	-	-	-	-	-	-	-	-	-	-	-	-	-	-	-	-	-	-	-	-	+	-
1.14105462239642	6.00706913120065	3.63533657943417	0.000659445798328508	0.0085727953782706	-0.675121029843841	Sig	GCA	-	-	-	-	-	-	-	-	-	-	-	-	-	-	-	-	-	-	-	-	-	-	-	-	-	-	-	-	-	-	+	-	-	-	-	-	-	-	-	-	-	-
0.714628429916678	5.14114045154767	3.60881114920555	0.000715044624722535	0.00910518239529853	-0.750478195573202	Sig	LAT2	-	-	-	-	-	-	-	-	-	-	-	-	-	-	-	-	-	-	-	-	-	-	-	-	-	-	-	-	-	-	+	+	-	-	-	-	-	-	-	-	-	-
-1.08244407432924	6.74769042605419	-3.60501366327517	0.000723362535818168	0.00910518239529853	-0.761240826310877	Sig	GK	-	-	-	-	-	-	-	-	-	-	-	-	-	-	-	-	-	-	-	-	-	-	-	-	-	-	-	-	-	-	-	-	-	-	-	-	-	-	-	+	-	-
0.446109438415308	5.3889361271997	3.56669357318813	0.000812644874036006	0.00992673301338656	-0.86948022431621	Sig	SP1	-	-	-	-	-	-	-	-	-	-	-	-	-	-	-	-	-	-	-	-	-	-	-	-	-	-	-	-	-	-	-	-	-	-	-	-	-	+	-	-	-	-
-0.824660871559002	5.35317393908729	-3.56254071382863	0.000822930254219957	0.00992673301338656	-0.881170239343653	Sig	CASP1	-	-	-	-	-	-	-	-	-	-	+	-	-	-	+	-	-	-	-	-	+	-	-	-	-	-	-	-	-	-	-	-	-	-	+	-	-	-	-	-	-	-
1.32645275862968	3.45486757344982	3.56123705965872	0.000826184588756007	0.00992673301338656	-0.884838304810216	Sig	CXCR1	-	-	-	-	-	-	+	-	-	-	-	-	-	-	-	-	-	-	-	-	-	-	-	-	-	-	-	-	-	-	+	-	-	-	-	-	-	-	-	-	-	-
0.894732693497524	4.5695212728685	3.55201886474663	0.000849549553163815	0.010055116353118	-0.91075305543379	Sig	DYSF	-	-	-	-	-	-	-	-	-	-	-	-	-	-	-	-	-	-	-	-	-	-	-	-	-	-	-	-	-	-	+	-	-	-	-	-	-	-	-	-	-	-
-0.738008411578755	6.651550814576	-3.53707375166964	0.000888777020585663	0.0103647084900652	-0.952684333211063	Sig	XBP1	-	-	-	-	-	-	-	-	-	-	-	-	-	-	-	-	-	-	-	-	-	-	-	-	-	-	-	-	-	-	-	-	-	-	-	-	-	+	-	-	+	-
-0.547906295846577	5.42295688879686	-3.49230181999657	0.00101691009704598	0.0116870972022821	-1.07767703703602	Sig	IL4R	-	-	-	-	-	-	-	-	-	-	-	-	-	-	-	-	-	-	-	-	-	-	+	-	-	-	-	-	-	-	+	-	-	-	-	-	+	-	-	-	-	-
-0.686586624697483	5.81423008768371	-3.4863731228111	0.0010351436171116	0.0117266984052786	-1.09415782746934	Sig	RIPK2	-	-	-	-	-	-	-	-	-	-	-	-	-	-	+	-	-	-	-	-	-	-	-	-	-	-	-	-	-	-	-	-	-	-	+	-	-	-	-	-	-	-
0.71388680763143	3.6661136508439	3.45610188074097	0.00113320361363339	0.0126567671212857	-1.17804593470981	Sig	AKT1	-	-	-	-	-	+	-	-	-	-	-	-	-	-	-	-	-	-	-	-	-	-	-	-	-	-	-	-	-	-	-	-	-	-	-	-	-	-	-	-	-	-
0.36133170456831	6.89100742686687	3.38105290135542	0.00141587913094782	0.0155943354283559	-1.38411078567087	Sig	TLN1	-	-	-	-	-	-	-	+	-	-	-	-	-	-	-	-	-	-	-	-	-	-	-	-	-	-	-	-	-	-	-	-	-	-	-	-	-	-	-	-	-	-
-0.794744070911187	7.2329338550625	-3.37329715706987	0.00144864107613328	0.0157366078544341	-1.4052481909559	Sig	GADD45B	-	-	-	+	-	-	-	-	-	-	-	-	-	-	-	-	-	-	-	-	-	-	-	-	-	-	-	-	-	-	-	-	+	-	-	-	-	-	-	-	-	-
1.02826985837518	3.42010288266953	3.36613705307045	0.00147952481718211	0.0158549078381812	-1.42473566716111	Sig	TLR6	-	-	-	-	-	-	-	-	-	-	-	-	-	-	-	-	-	-	-	-	-	-	-	-	-	-	-	+	-	-	+	-	-	-	-	-	-	-	-	-	-	-
-1.1978482231523	3.0751414895801	-3.30129568365719	0.00178911442530926	0.0189169031902699	-1.60003807510669	Sig	LAG3	-	-	-	-	-	-	-	-	-	-	-	-	-	-	-	-	-	-	+	-	-	-	-	-	-	-	-	-	+	-	-	-	-	-	-	-	-	-	-	-	-	-
-1.73313858296868	5.99607177398417	-3.24201143668675	0.00212501146154	0.0221728169605423	-1.75843146371921	Sig	CTSL	-	-	-	+	-	-	-	-	-	-	-	-	-	-	-	-	-	-	-	-	-	-	-	-	-	+	-	+	+	-	-	-	-	-	-	-	-	-	-	-	-	-
0.707454642521201	5.33353605633605	3.21628957386222	0.00228856570098448	0.0235692545568921	-1.82658268414835	Sig	TLR1	-	-	-	-	-	-	-	-	-	-	-	-	-	+	-	-	-	-	-	-	-	-	-	-	-	-	-	+	-	-	+	-	-	-	-	-	-	-	-	-	-	-
-1.2761856977845	8.12567287185781	-3.19409411217728	0.00243917555353498	0.0247982847942723	-1.88510860985076	Sig	CXCL2	-	-	-	-	-	-	+	-	-	-	-	-	-	-	-	-	-	-	-	-	-	-	-	-	-	-	-	-	-	-	-	-	+	-	+	-	-	-	-	-	-	-
-0.966747610279363	6.24992723027341	-3.18931763124351	0.00247278653071027	0.024821768593079	-1.89766904670466	Sig	TREM1	NA	NA	NA	NA	NA	NA	+	NA	NA	NA	NA	NA	NA	NA	NA	NA	NA	NA	NA	NA	NA	NA	NA	NA	NA	NA	NA	NA	NA	NA	NA	NA	NA	NA	NA	NA	+	NA	NA	NA	NA	NA
-0.813632328810841	5.0177021405379	-3.16865161860067	0.00262330217370916	0.0257136783963657	-1.95187204621363	Sig	NLRP3	-	-	-	-	-	-	-	-	-	-	-	-	-	-	-	-	-	-	-	-	+	-	-	-	-	-	-	-	-	-	-	-	-	-	+	-	-	-	-	-	-	-
-0.515625627296444	6.84070878256255	-3.16721627634685	0.00263407036528126	0.0257136783963657	-1.955628124195	Sig	RAB7A	-	-	-	-	-	-	-	-	-	-	-	-	-	-	-	-	-	-	-	-	-	-	-	-	-	-	-	-	+	-	+	-	-	-	-	-	-	-	+	-	-	-
-0.890047573775676	8.03181535932202	-3.16392525026836	0.00265891756431524	0.0257136783963657	-1.96423604553787	Sig	IL1RN	-	-	-	-	-	-	-	-	-	-	-	-	-	-	+	-	-	-	-	-	-	-	-	-	-	-	-	-	-	-	-	-	-	-	-	-	-	-	-	-	-	-
0.620037265132438	6.65383023141693	3.14266982470481	0.00282478805372207	0.0269886376698989	-2.01968961582785	Sig	SPI1	-	-	-	-	-	-	-	-	-	-	-	-	-	-	-	-	-	-	-	-	-	-	-	-	-	-	-	-	-	-	+	-	-	-	-	-	-	-	-	-	-	-
-0.946558701339484	6.31181422230712	-3.13235732925792	0.00290872598848147	0.0274597584388787	-2.04650530125763	Sig	CARD17	-	-	-	-	-	-	-	-	-	-	-	-	-	-	-	-	-	-	-	-	-	-	-	-	-	-	-	-	-	-	-	-	-	-	+	-	-	-	-	-	-	-
-1.31746361758009	3.00148053888702	-3.12216803883148	0.00299396018109717	0.0279318873365889	-2.07294337632328	Sig	CSF2	-	-	-	-	-	-	-	-	-	-	-	-	-	-	-	-	+	-	-	-	-	-	+	-	-	-	-	-	-	-	+	-	-	+	-	-	-	-	-	-	-	-
-0.892848273517473	6.68997166143794	-3.11486941871955	0.00305645068570637	0.0281833185321529	-2.09184595347138	Sig	PLAUR	-	-	-	-	-	-	-	+	+	-	-	-	-	-	-	-	-	-	-	-	-	-	-	-	-	-	-	-	-	-	+	-	-	-	-	-	-	-	-	-	-	-
0.55017718008612	4.85580960898244	3.10103646282213	0.00317826397572973	0.0289696934799273	-2.12759100048015	Sig	MVP	-	-	-	-	-	-	-	-	-	-	-	-	-	-	-	-	-	-	-	-	-	-	-	-	-	-	-	-	-	-	+	-	-	-	-	-	-	-	-	-	-	-
0.743549896303478	3.36609590975165	3.07391736231505	0.00343041600008573	0.030793989133538	-2.19735962644201	Sig	TLR9	-	-	-	-	-	-	-	-	-	-	-	-	-	-	-	-	-	-	-	-	-	-	-	-	-	-	-	-	-	-	-	-	-	-	-	-	-	-	-	-	-	-
-0.499814380674205	6.61648866392858	-3.07126377337168	0.00345607192040969	0.030793989133538	-2.20416438240787	Sig	CEBPB	-	-	-	-	-	-	-	-	-	-	-	-	-	-	-	-	-	-	-	-	-	-	-	-	-	-	-	-	-	-	-	-	-	-	-	-	-	-	-	-	+	-
1.06577375472363	6.65848181961364	3.04459725738969	0.0037240736627147	0.0326751571225551	-2.27232699852614	Sig	FCGR3A/B	-	-	-	-	-	-	-	-	-	-	-	-	-	-	-	-	-	-	-	-	-	-	-	-	-	-	-	-	-	-	-	-	-	+	-	-	-	-	+	-	-	-
0.79789634714516	5.51600363740404	3.03929346086414	0.00377964718287615	0.0326751571225551	-2.28583619971601	Sig	ITGAL	-	-	-	-	-	-	-	-	-	-	-	-	-	-	-	-	-	-	-	-	-	-	-	-	+	-	-	-	-	-	+	-	-	+	-	-	-	-	-	-	-	-
0.692359201154501	3.32635864605983	3.03823666921273	0.00379081268004422	0.0326751571225551	-2.28852602739891	Sig	MSRA	-	-	-	-	-	-	-	-	-	-	-	-	-	-	-	-	-	-	-	-	-	-	-	-	-	-	-	-	-	-	-	-	-	-	-	-	-	+	-	-	-	-
0.875178242372652	4.7939023549834	2.99059436130999	0.00432746505367509	0.0368997826619822	-2.40912640893034	Sig	CR1	-	-	-	-	-	-	-	-	+	-	-	-	-	-	-	-	-	-	-	-	-	-	-	-	-	-	-	-	-	-	+	-	-	-	-	-	-	-	-	-	-	-
-0.785178966437105	3.61739546149423	-2.97979305005732	0.00445862687363949	0.0376137352212353	-2.43628696751522	Sig	IL3RA	-	-	-	-	-	-	-	-	-	-	-	-	-	-	-	-	+	-	-	-	-	-	+	-	-	-	-	-	-	-	-	-	-	-	-	-	-	-	-	-	-	-
-0.953863879898778	6.07176820106518	-2.96914146578941	0.0045915972207025	0.0383277536422851	-2.46300474752233	Sig	CD68	-	-	-	-	-	-	-	-	-	-	-	-	-	-	-	-	-	-	-	-	-	-	-	-	-	+	-	-	-	-	+	-	-	-	-	-	-	-	-	-	-	-
-1.24184314590797	1.79517330888359	-2.92263470864972	0.00521666640456628	0.0430918381127194	-2.57888203921243	Sig	IL17C	-	-	-	-	-	-	-	-	-	-	-	-	-	-	-	+	-	-	-	-	-	-	-	-	-	-	-	-	-	-	-	-	-	-	-	-	-	-	-	-	-	-
0.736000095800475	4.36794005172085	2.91405524732841	0.00534030104081214	0.0436583373748869	-2.60011951315281	Sig	PAK1	-	-	-	-	-	-	+	-	-	-	-	+	-	-	-	-	-	-	-	-	-	-	-	-	-	-	-	-	-	-	-	-	-	-	-	-	-	-	-	-	-	-
0.501253815914444	5.20302677539021	2.90915061316541	0.00541219868922078	0.0437946281688988	-2.61224073999816	Sig	MAP3K3	-	-	-	-	-	-	-	-	-	-	-	-	-	-	+	-	-	-	-	-	-	-	-	-	-	-	-	-	-	-	-	-	-	-	-	-	-	-	-	-	-	-
-1.30139594225137	2.43063552963654	-2.89352030719971	0.00564737586762005	0.0452360511416434	-2.65077359006814	Sig	IL36RN	-	-	-	-	-	-	-	-	-	-	-	-	-	-	+	-	-	-	-	-	-	-	-	-	-	-	-	-	-	-	-	-	-	-	-	-	-	-	-	-	-	-
-0.594349399809942	5.05792337897148	-2.88760687173474	0.00573880123678463	0.0455086938077021	-2.66531370770066	Sig	KDM6B	-	-	-	-	-	-	-	-	-	-	-	-	-	-	-	-	-	-	-	-	-	-	-	-	-	-	-	-	-	-	-	-	-	-	-	-	-	+	-	-	-	-
0.845967257093665	7.06415767470847	2.883793401281	0.00579848717721261	0.0455267359557386	-2.67467925626547	Sig	S100A12	-	-	-	-	-	-	-	-	-	-	-	-	-	-	+	-	-	-	-	-	-	-	-	-	-	-	-	-	-	+	+	-	-	-	-	-	-	-	-	-	-	+
0.77986302091072	5.06931809634967	2.87870763148182	0.00587898378431182	0.0457062170682282	-2.68715587180848	Sig	TIMP2	-	-	-	-	-	-	-	-	-	-	-	-	-	-	-	-	-	-	-	-	-	-	-	-	-	-	-	-	-	-	+	-	-	-	-	-	-	-	-	-	-	-
-0.933361294432134	5.24308578424746	-2.84344966168879	0.00646620808550683	0.0495560828770102	-2.77322287094625	Sig	CXCL16	-	-	-	-	-	-	+	-	-	-	-	-	-	-	-	-	-	-	-	-	-	-	-	-	-	-	-	-	-	-	-	-	-	-	-	-	-	-	-	-	-	-
1.31487765476532	3.3333586562737	2.84156045506362	0.0064991584100997	0.0495560828770102	-2.7778132640572	Sig	CX3CR1	-	-	-	-	-	-	+	-	-	-	-	-	-	-	-	-	-	-	-	-	-	-	-	-	-	-	-	-	-	-	-	-	-	-	-	-	-	-	-	-	-	-
0.407056601098145	5.42665436775753	2.80105389464322	0.00724416826700855	0.0530871639861712	-2.87571058309657	No.sig	MAP2K2	-	-	-	-	-	+	-	-	-	-	-	-	-	-	-	-	-	-	-	-	-	-	-	-	-	-	+	-	-	-	-	-	-	-	-	-	-	-	-	-	-	-
0.807878645497942	5.25287292181516	2.79998180604543	0.00726491907727687	0.0530871639861712	-2.87828792663115	No.sig	PLCG2	-	-	-	-	-	+	-	-	-	-	-	+	-	-	-	-	-	-	-	-	-	-	-	-	-	-	-	-	-	-	-	-	+	+	-	-	-	-	-	-	-	-
-1.11197992881093	3.21681582705576	-2.79968104364892	0.00727075034672732	0.0530871639861712	-2.87901084378201	No.sig	CCL22	-	-	-	-	-	-	+	-	-	-	-	-	-	-	-	-	-	-	-	-	-	-	-	-	-	-	-	-	-	+	-	-	-	-	-	-	-	-	-	-	-	-
1.22530292560929	2.80282027006012	2.79843256884935	0.00729500243317474	0.0530871639861712	-2.88201109929438	No.sig	CPA3	-	-	+	-	-	-	-	-	-	-	-	-	-	-	-	-	-	-	-	-	-	-	-	-	-	-	-	-	-	-	-	-	-	-	-	-	-	-	-	-	-	-
1.02291369947526	5.11787311261801	2.79833121122643	0.00729697462105001	0.0530871639861712	-2.88225463321356	No.sig	HMOX1	-	-	-	-	-	-	-	-	-	-	-	-	+	-	-	-	-	-	-	-	-	-	-	-	-	-	-	-	-	-	+	-	-	-	-	-	+	+	-	-	-	-
-0.844428468361398	2.87547647457153	-2.78930889088924	0.00747451598015241	0.0537512330414897	-2.90390725857704	No.sig	IFNW1	-	-	-	-	-	-	-	-	-	-	-	-	-	-	-	-	-	-	-	-	-	-	+	-	-	-	-	-	-	-	-	-	-	-	-	-	-	-	-	-	-	+
-0.771429340943256	5.98001035733902	-2.78619875917518	0.00753663652893367	0.0537512330414897	-2.91135955427172	No.sig	GNS	-	-	-	-	-	-	-	-	-	-	-	-	-	-	-	-	-	-	-	-	-	-	-	-	-	+	-	-	-	-	+	-	-	-	-	-	-	-	-	-	-	-
-0.810617796869156	6.09328157686754	-2.78346668095824	0.00759159911809186	0.0537512330414897	-2.91790102729462	No.sig	ITGAX	-	-	-	-	-	-	-	-	+	-	-	-	-	-	-	-	-	-	-	-	-	-	-	-	-	-	-	-	-	-	+	-	-	-	-	-	+	-	-	-	-	-
-0.64770232875509	4.23868192097444	-2.7581481225009	0.00811884187356109	0.0567123037581782	-2.97830052229897	No.sig	NFAT5	-	-	-	-	-	-	-	-	-	-	-	-	-	-	-	-	-	-	-	-	-	-	-	-	-	-	-	-	-	-	-	-	-	+	-	-	-	-	-	-	-	-
0.523289456579062	5.17187950239127	2.75656803104716	0.00815284064115046	0.0567123037581782	-2.982056673801	No.sig	TBXAS1	-	-	-	-	-	-	-	+	-	-	-	-	-	-	-	-	-	-	-	-	-	-	-	-	-	-	-	-	-	-	-	-	-	-	-	-	-	-	-	-	-	-
-0.822837493216347	4.1953529601313	-2.73448455585054	0.0086419512225899	0.0590583269888977	-3.03438867299366	No.sig	CCR5	-	-	-	-	-	-	+	-	-	-	-	-	-	-	-	-	-	-	-	-	-	-	-	-	-	-	-	-	-	-	-	-	-	-	-	-	-	-	-	-	-	-
-0.598821754361432	7.498608624155	-2.73218424035145	0.00869442387716348	0.0590583269888977	-3.03982213164896	No.sig	LCP2	-	-	-	-	-	-	-	-	-	-	-	-	-	-	-	-	-	-	-	-	-	-	-	-	-	-	-	-	-	-	+	-	-	+	-	-	-	-	-	-	-	-
1.45889400519974	4.2789585616428	2.73135010967063	0.00871352365409966	0.0590583269888977	-3.04179156297792	No.sig	CCR3	-	-	-	-	-	-	+	-	-	-	-	-	-	-	-	-	-	-	-	-	-	-	-	-	-	-	-	-	-	-	-	-	-	-	-	-	-	-	-	-	-	-
-0.387088064977191	7.6236603442432	-2.72660770346265	0.00882285055587043	0.0591030049143344	-3.05298029427924	No.sig	TANK	-	-	-	-	-	-	-	-	-	-	-	-	-	-	-	-	-	-	-	-	-	-	-	-	-	-	-	-	-	-	-	-	-	-	+	-	-	-	-	-	-	+
1.18095246811418	2.91351672616759	2.72461443166169	0.00886917728222673	0.0591030049143344	-3.0576787574669	No.sig	CEACAM3	-	-	-	-	-	-	-	-	-	-	-	-	-	-	-	-	-	-	-	-	-	-	-	-	-	-	-	-	-	-	+	-	-	-	-	-	-	-	-	-	-	-
0.55887263114565	4.14980492363256	2.72122636456639	0.00894843517536301	0.0591342424505239	-3.06565919844962	No.sig	HLA-DMB	-	-	-	-	-	-	-	-	-	-	-	-	-	-	-	-	-	-	-	-	-	-	-	-	-	-	-	-	+	-	-	-	-	-	-	-	-	-	-	-	-	-
-1.14925650123462	8.08266180899713	-2.68311305303378	0.00988603082985904	0.0647902681659357	-3.1549295736071	No.sig	CCL3/L1/L3	-	-	-	-	-	-	+	-	-	-	-	-	-	-	-	-	-	-	+	-	-	-	-	-	-	-	-	-	-	+	+	-	-	-	-	-	-	-	-	-	-	-
0.621078428830735	4.97964046071138	2.67716924077724	0.0100401263216805	0.0649406145786813	-3.16876753903995	No.sig	NLRP1	-	-	-	-	-	-	-	-	-	-	-	-	-	-	-	-	-	-	-	-	+	-	-	-	-	-	-	-	-	-	-	-	-	-	+	-	-	-	-	-	-	-
0.501411047049435	6.65884435588969	2.67592138364483	0.0100727561074121	0.0649406145786813	-3.17166982457784	No.sig	SELL	-	-	-	-	-	-	-	-	-	-	-	-	-	-	-	-	-	-	-	+	-	-	-	-	+	-	-	-	-	-	+	-	-	-	-	-	-	-	-	-	-	-
-0.664085712942748	4.90714187423649	-2.6621375336882	0.0104397138768128	0.0658435884982377	-3.20366169624638	No.sig	AHR	-	-	-	-	-	-	-	-	-	-	-	-	-	-	-	-	-	-	-	-	-	-	-	-	-	-	-	-	-	-	-	-	-	-	-	-	-	-	-	-	-	-
-1.12780908029651	2.02297770289677	-2.66155774927409	0.0104554143603063	0.0658435884982377	-3.20500466690184	No.sig	IL17RB	-	-	-	-	-	-	-	-	-	-	-	-	-	-	-	+	-	-	-	-	-	-	-	-	-	-	-	-	-	-	-	-	-	-	-	-	-	-	-	-	-	-
0.666354747678187	4.76117751751909	2.66131822821419	0.0104619068736166	0.0658435884982377	-3.20555941265436	No.sig	LRG1	-	-	-	-	-	-	-	-	-	-	-	-	-	-	-	-	-	-	-	-	-	-	-	-	-	-	-	-	-	-	+	-	-	-	-	-	-	-	-	-	-	-
-0.600297185140199	5.3726769403022	-2.65766311569791	0.0105614427534291	0.0659466464840098	-3.2140202736146	No.sig	TBK1	-	-	-	-	-	-	-	-	-	-	+	-	-	-	+	-	-	-	-	-	-	-	-	-	-	-	-	-	-	-	-	-	-	-	+	-	-	-	-	-	-	+
0.440168432017972	5.06750472147926	2.61532827192979	0.0117792229462835	0.0727439415000342	-3.31138363874533	No.sig	GSK3B	-	-	-	-	-	+	-	-	-	-	-	-	-	-	-	-	-	-	-	-	-	-	-	-	-	-	-	-	-	-	-	-	-	-	-	-	-	-	-	-	-	-
-0.377097537154515	4.36868574526356	-2.61353600914315	0.0118335037244696	0.0727439415000342	-3.31547969520684	No.sig	MAPK8	-	-	-	-	-	-	-	-	-	-	-	-	-	-	+	-	-	-	-	-	-	-	-	-	-	-	+	-	-	-	-	-	-	-	+	-	-	-	-	-	-	+
-0.819244610709342	3.01002543928724	-2.60187783215995	0.0121921992303305	0.0743724153050163	-3.34207183719161	No.sig	FASLG	-	-	-	+	-	-	-	-	-	+	-	-	-	-	-	-	-	-	+	-	-	-	-	-	-	-	-	-	-	-	-	-	+	-	-	-	+	-	-	-	-	-
-0.667562349995862	4.38838958387876	-2.59320349519304	0.0124654993062409	0.0754590912202219	-3.36179973018616	No.sig	SOCS1	-	-	-	-	-	-	-	-	-	-	-	-	-	-	-	-	-	-	-	-	-	-	-	-	-	-	-	+	-	-	-	-	-	-	-	-	+	-	-	-	-	-
-0.631706936268676	6.71828435832907	-2.58309152281366	0.0127911436567327	0.0768437645438565	-3.38473437781367	No.sig	ICAM1	NA	NA	NA	NA	NA	NA	NA	NA	NA	NA	NA	NA	NA	NA	NA	NA	NA	NA	NA	NA	NA	NA	NA	NA	+	NA	NA	NA	NA	NA	NA	NA	+	NA	NA	NA	NA	NA	NA	NA	NA	NA
0.51473991584597	4.07763106548596	2.56440833702507	0.0134132903161556	0.0799754828624918	-3.42693047843666	No.sig	GLB1	-	-	-	-	-	-	-	-	-	-	-	-	-	-	-	-	-	-	-	-	-	-	-	-	-	+	-	-	-	-	+	-	-	-	-	-	-	-	-	-	-	-
-0.50906078992846	5.48134954914057	-2.55262523202183	0.0138197073588333	0.0817837905638421	-3.45342298647008	No.sig	NFKB1	-	-	-	-	-	+	-	-	-	-	+	+	-	-	-	-	-	-	-	-	+	-	-	-	-	-	-	-	-	-	+	-	+	-	+	-	-	-	-	-	-	+
-0.849326702387929	2.95764223684551	-2.54041466721687	0.0142526595038825	0.0837211776783614	-3.48077843827837	No.sig	KIR2DL1	-	-	-	-	-	-	-	-	-	-	-	-	-	-	-	-	-	-	-	-	-	-	-	-	-	-	-	-	-	-	-	-	-	+	-	-	-	-	-	-	-	-
0.652820487878601	7.69666568216625	2.52246613103374	0.0149114665607111	0.0869470072253227	-3.52080662349186	No.sig	IFITM2	-	-	-	-	-	-	-	-	-	-	-	-	-	-	-	-	-	-	-	-	-	-	-	-	-	-	+	-	-	-	-	-	-	-	-	-	-	-	-	-	-	-
0.625073479282683	5.6447182721446	2.49637999505965	0.0159183079617405	0.0917224539007245	-3.57859432863264	No.sig	CSF3R	-	-	-	-	-	-	-	-	-	-	-	-	-	-	-	-	-	-	-	-	-	-	+	-	-	-	-	-	-	-	-	-	-	-	-	-	+	-	-	-	-	-
-0.910632715191942	3.14878853203494	-2.49528748544681	0.015961788951198	0.0917224539007245	-3.58100443400085	No.sig	CCR2	-	-	-	-	-	-	+	-	-	-	-	-	-	+	-	-	-	-	-	-	-	-	-	-	-	-	-	-	-	+	+	-	-	-	-	-	-	-	-	-	-	-
1.14816657643831	4.78826732577562	2.49205578532796	0.0160910385396203	0.0917999536828699	-3.58812888594796	No.sig	MS4A7	-	-	-	-	-	-	-	-	-	-	-	-	-	-	-	-	-	-	-	-	-	-	-	-	-	-	-	-	-	-	-	+	-	-	-	-	-	-	-	-	-	-
-2.04656370811335	4.65663450141942	-2.48265107446308	0.0164725838671845	0.0927058624369936	-3.60882148629949	No.sig	IFNG	-	-	-	-	-	-	-	-	-	-	-	-	+	-	-	-	-	-	-	-	-	-	+	-	-	-	-	-	-	-	+	-	-	-	-	-	+	-	-	-	-	-
-0.453727161672109	6.3008715442832	-2.48238150040798	0.0164836401054427	0.0927058624369936	-3.60941372172714	No.sig	NFKB2	-	-	-	-	-	-	-	-	-	-	+	+	-	-	-	-	-	-	-	-	+	-	-	-	-	-	-	-	-	-	-	-	+	-	-	-	-	-	-	-	-	+
0.820228775487214	2.66805832239181	2.47319649191327	0.016864387227579	0.0941792892357052	-3.62956280049972	No.sig	HK3	-	-	-	-	-	-	-	-	-	-	-	-	+	-	-	-	-	-	-	-	-	-	-	-	-	-	-	-	-	-	+	-	-	-	-	-	-	-	-	-	-	-
-1.224586633149	7.38068303090099	-2.46869751016361	0.0170537708513487	0.094570911084752	-3.6394110633556	No.sig	CXCL3	-	-	-	-	-	-	+	-	-	-	-	-	-	-	-	-	-	-	-	-	-	-	-	-	-	-	-	-	-	-	-	-	+	-	+	-	-	-	-	-	-	-
-1.65060904843415	2.45314356736026	-2.46362549249281	0.0172695802373799	0.095102618946127	-3.65049701838057	No.sig	IL2	-	-	-	-	-	-	-	-	-	-	-	-	-	-	-	-	+	-	-	-	-	-	+	-	-	-	-	-	-	-	-	-	-	-	-	-	-	-	-	-	-	-
-0.557629056676794	4.71980602091913	-2.45777982338451	0.0175213668311845	0.0958237510146849	-3.66325198416529	No.sig	IRAK3	-	-	-	-	-	-	-	-	-	-	-	-	-	-	+	-	-	-	-	-	-	-	-	-	-	-	-	-	-	-	-	-	-	-	-	-	-	-	-	-	-	-
0.344785373934559	5.64191923361147	2.45326488867985	0.017718099988413	0.0962359814439147	-3.67308722734825	No.sig	PRKCSH	-	-	-	-	-	-	-	-	-	-	-	-	-	-	-	-	-	-	-	-	-	-	-	-	-	-	-	-	-	-	-	-	-	-	-	-	-	-	-	-	+	-
-0.837221069485288	3.79316118373069	-2.45035726401948	0.0178458500556735	0.0962704700282252	-3.67941368912442	No.sig	TNFRSF4	-	-	-	-	-	-	-	-	-	-	-	-	-	-	-	-	-	-	-	-	-	-	-	-	-	-	-	-	-	-	-	-	+	-	-	-	-	-	-	-	-	-
-0.633362794324164	9.40981913517132	-2.42253835271221	0.0191107862627807	0.102397658826926	-3.73964649750571	No.sig	SOD2	-	-	-	-	-	-	-	-	-	-	-	-	-	-	-	-	-	-	-	-	-	-	-	-	-	-	-	-	-	-	-	-	-	-	-	-	+	+	-	-	-	-
-0.523431752912003	4.7158873306862	-2.4079491641724	0.0198059514020211	0.10541019773022	-3.77101937782884	No.sig	STAT4	-	-	-	-	-	-	-	-	-	-	-	-	-	-	-	-	+	-	-	-	-	-	-	-	-	-	-	-	-	-	-	-	-	-	-	-	-	-	-	-	-	-
-1.03864982003705	2.0010015025199	-2.39642607598044	0.0203710095344597	0.106687790454082	-3.79569361005211	No.sig	IL26	-	-	-	-	-	-	-	-	-	-	-	-	-	-	-	-	-	-	-	-	-	-	-	-	-	-	-	-	-	-	-	-	-	-	-	-	+	-	-	-	-	-
0.599877319054026	4.84448929423163	2.39621772830199	0.0203813583253101	0.106687790454082	-3.79613888498418	No.sig	FCGRT	-	-	-	-	-	-	-	-	-	-	-	-	-	-	-	-	-	-	-	-	-	-	-	-	-	-	-	-	-	-	-	+	-	-	-	-	-	-	-	-	-	-
0.65290349982612	6.34683528736612	2.39484593705604	0.0204496143115012	0.106687790454082	-3.79906987843675	No.sig	TNFAIP2	NA	NA	NA	NA	NA	NA	NA	NA	NA	NA	NA	NA	NA	NA	NA	NA	NA	NA	NA	NA	NA	NA	NA	NA	NA	NA	NA	NA	NA	NA	NA	NA	+	NA	+	NA	NA	+	NA	NA	NA	NA
0.738659671196762	5.36517648624933	2.38251154767483	0.0210726212452411	0.109219533643635	-3.82536431342024	No.sig	NCF4	-	-	-	-	-	-	-	-	-	-	-	-	-	-	-	-	-	-	-	-	-	-	-	-	-	-	-	+	-	-	-	-	-	-	-	-	-	+	+	-	-	-
-0.541000257079944	9.12386518239237	-2.37435790895933	0.0214937609140139	0.110678911719565	-3.84268737070816	No.sig	NFKBIA	NA	NA	NA	+	NA	NA	+	NA	NA	NA	NA	NA	NA	NA	NA	NA	NA	NA	NA	NA	NA	NA	NA	NA	NA	NA	NA	NA	NA	NA	NA	NA	+	NA	+	NA	+	NA	NA	NA	NA	NA
0.517967268541534	3.94656290260837	2.36916180710941	0.0217660660153787	0.111358002259324	-3.85370240328051	No.sig	ATG4A	-	-	-	-	+	-	-	-	-	-	-	-	-	-	-	-	-	-	-	-	-	-	-	-	-	-	-	-	-	-	-	-	-	-	-	-	-	-	-	-	-	-
0.78479481004136	5.28671492737607	2.36302147001665	0.02209183914635	0.112300182327279	-3.86669445361219	No.sig	MGAM	-	-	-	-	-	-	-	-	-	-	-	-	-	-	-	-	-	-	-	-	-	-	-	-	-	-	-	-	-	-	+	-	-	-	-	-	-	-	-	-	-	-
-0.672135975833028	7.78846319684227	-2.34754697198758	0.022932295679993	0.115830003020602	-3.89931754738099	No.sig	MT2A	-	-	-	-	-	-	-	-	-	-	-	-	-	-	-	-	-	-	-	-	-	-	-	-	-	-	-	-	-	-	-	-	-	-	-	-	-	-	-	-	-	-
0.523232337660839	6.73899400725152	2.33217447336963	0.0237954326028341	0.119145016777131	-3.93155677476324	No.sig	IFITM3	-	-	-	-	-	-	-	-	-	-	-	-	-	-	-	-	-	-	-	-	-	-	-	-	-	-	+	-	-	-	-	-	-	-	-	-	-	-	-	-	-	-
0.516461333525897	5.85062496303312	2.33053634156816	0.0238891017245445	0.119145016777131	-3.93498231529697	No.sig	CTSZ	-	-	-	+	-	-	-	-	-	-	-	-	-	-	-	-	-	-	-	-	-	-	-	-	-	+	-	-	-	-	+	-	-	-	-	-	-	-	-	-	-	-
0.283578550353776	5.70581500399263	2.30056031402463	0.025662300252363	0.127188775625774	-3.99732602046471	No.sig	TAB2	-	+	-	-	-	-	-	-	-	-	-	+	-	-	-	-	-	-	-	-	-	-	-	-	-	-	-	-	-	-	-	-	+	-	+	-	-	-	-	-	-	-
-0.926942131944711	3.18330035219558	-2.28723945992566	0.0264872579064306	0.12935010579871	-4.02482276763388	No.sig	KIR2DL3	-	-	-	-	-	-	-	-	-	-	-	-	-	-	-	-	-	-	-	-	-	-	-	-	-	-	-	-	-	-	-	-	-	+	-	-	-	-	-	-	-	-
-0.987308736187911	4.67271977496294	-2.28630504612407	0.0265460024470721	0.12935010579871	-4.02674675499767	No.sig	CARD16	-	-	-	-	-	-	-	-	-	-	-	-	-	-	-	-	-	-	-	-	-	-	-	-	-	-	-	-	-	-	-	-	-	-	+	-	-	-	-	-	-	-
-0.833827709896444	2.14520882876597	-2.28564248146909	0.0265877266648042	0.12935010579871	-4.02811061315083	No.sig	CCR8	-	-	-	-	-	-	+	-	-	-	-	-	-	-	-	-	-	-	-	-	-	-	-	-	-	-	-	-	-	-	-	-	-	-	-	-	-	-	-	-	-	-
-0.418308956442062	5.70717484990015	-2.27812117289465	0.027065479767708	0.130871496681661	-4.0435705572237	No.sig	TNFRSF1A	-	-	-	+	-	-	-	-	-	-	-	-	-	-	-	-	-	-	-	-	-	-	-	-	-	-	-	-	-	-	-	-	+	-	-	-	+	-	-	-	-	-
-1.37116546655832	2.97572880079876	-2.27022959141979	0.0275749460772944	0.132356127988303	-4.05974742995943	No.sig	IL22	-	-	-	-	-	-	-	-	-	-	-	-	-	-	-	-	-	-	-	-	-	-	+	-	-	-	-	-	-	-	-	-	-	-	-	-	+	-	-	-	-	-
-0.533795623588833	6.50977429738269	-2.26821554464576	0.0277063269181062	0.132356127988303	-4.06386874875938	No.sig	PTGS2	-	-	-	-	-	-	-	-	-	-	-	-	-	-	-	-	-	-	-	-	-	-	-	+	-	-	-	-	-	-	-	-	+	-	-	-	+	-	-	-	-	-
-0.401866775329047	4.16283721472835	-2.2500124988569	0.0289192072467757	0.137322942195767	-4.10098323527527	No.sig	PRKCQ	-	-	-	-	-	-	-	+	-	-	-	-	-	-	-	-	-	-	-	-	-	-	-	-	-	-	-	-	-	-	-	-	+	-	-	-	-	-	-	-	-	-
0.678584911117516	3.64062697084037	2.24090158751459	0.0295437790398046	0.139453671300982	-4.11946864312246	No.sig	ITGAM	-	-	-	-	-	-	-	-	+	-	-	-	-	-	-	-	-	-	-	-	-	-	-	-	+	-	-	-	-	-	+	-	-	-	-	-	+	-	-	-	-	-
0.413882503527212	3.70866817419895	2.23407542518101	0.0300195304186285	0.139944981793761	-4.13327855791464	No.sig	NDUFS8	-	-	-	-	-	-	-	-	-	-	-	-	-	-	-	-	-	-	-	-	-	-	-	-	-	-	-	-	-	-	-	-	-	-	-	-	-	+	-	-	-	-
-1.37584631628538	2.74472110784434	-2.23312361436282	0.0300864033402595	0.139944981793761	-4.13520143415487	No.sig	LIF	-	-	-	-	-	-	-	-	-	-	-	-	-	-	-	-	-	+	-	-	-	-	+	-	-	-	-	-	-	-	-	-	-	-	-	-	-	-	-	-	-	-
0.385879218675881	5.20541087642585	2.23183299534915	0.0301772911560316	0.139944981793761	-4.13780771683842	No.sig	MAP2K7	-	-	-	-	-	-	-	-	-	-	-	-	-	-	-	-	-	-	-	-	-	-	-	-	-	-	+	-	-	-	-	-	-	-	-	-	-	-	-	-	+	-
-0.418934920247613	4.65785026768556	-2.22822693971663	0.0304325261435967	0.140308100185303	-4.14508330993955	No.sig	DDIT3	-	-	-	+	-	-	-	-	-	-	-	-	-	-	-	-	-	-	-	-	-	-	-	-	-	-	+	-	-	-	-	-	-	-	-	-	-	-	-	-	+	-
-0.653091856982759	6.96738641149423	-2.22466078067151	0.0306868145011585	0.14066268149953	-4.15226899340338	No.sig	FCGR2A	-	-	-	-	-	-	-	-	-	-	-	-	-	-	-	-	-	-	-	-	-	-	-	-	-	-	-	-	-	-	+	-	-	-	-	-	-	-	+	-	-	-
0.374147412280835	5.01959995878861	2.21221221504992	0.0315892665984258	0.141867862184178	-4.17727890200365	No.sig	MYC	-	-	-	-	-	-	-	-	-	-	-	-	-	-	-	-	-	-	-	-	-	-	-	-	-	-	-	-	-	-	-	-	-	-	-	-	+	-	-	-	-	-
-0.472168330469295	4.64701189709832	-2.2121809527478	0.0315915621595059	0.141867862184178	-4.17734156576506	No.sig	CGAS	-	-	-	-	-	-	-	-	-	-	+	-	-	-	-	-	-	-	-	-	-	-	-	-	-	-	-	-	-	-	-	-	-	-	-	-	-	-	-	-	-	-
0.669990019795825	3.4099606123302	2.21191253282502	0.0316112780461242	0.141867862184178	-4.17787957068517	No.sig	CD79B	-	-	-	-	-	+	-	-	-	-	-	-	-	-	-	-	-	-	-	-	-	-	-	-	-	-	-	-	-	-	-	-	-	-	-	-	-	-	-	-	-	-
-1.01309697385222	2.80019659101126	-2.20846755319774	0.0318652844009261	0.141867862184178	-4.18477975216955	No.sig	IL18BP	-	-	-	-	-	-	-	-	-	-	-	-	-	-	+	-	-	-	-	-	-	-	-	-	-	-	-	-	-	-	-	-	-	-	-	-	-	+	-	-	-	-
-0.706522256315475	3.53749226982063	-2.20828001852545	0.0318791633702266	0.141867862184178	-4.18515512597956	No.sig	TNFRSF18	-	-	-	-	-	-	-	-	-	-	-	-	-	-	-	-	-	-	-	-	-	-	-	-	-	-	-	-	-	-	-	-	+	-	-	-	-	-	-	-	-	-
1.26127458845154	4.01963177759369	2.20633887350788	0.0320231366090389	0.141867862184178	-4.18903903816067	No.sig	FCGR1A/B	-	-	-	-	-	-	-	-	-	-	-	-	-	-	-	-	-	-	-	-	-	-	-	-	-	-	-	+	-	-	-	-	-	-	-	-	-	-	+	-	-	-
0.53408256014323	4.9065807256796	2.20315931127336	0.0322602031562277	0.14212411723827	-4.19539479078654	No.sig	SIGIRR	-	-	-	-	-	-	-	-	-	-	-	-	-	-	+	-	-	-	-	-	-	-	-	-	-	-	-	-	-	-	-	-	-	-	-	-	-	-	-	-	-	-
0.529265139818134	5.04558397662302	2.17357409435023	0.0345413838891959	0.150955661121343	-4.25417379692598	No.sig	PIK3CG	-	-	-	-	-	-	+	+	-	-	-	-	-	-	-	-	-	-	-	-	-	-	-	-	-	-	-	-	-	-	+	-	-	-	-	-	-	-	-	-	-	-
1.15226209540547	6.03145570328982	2.17226453533545	0.0346455615688328	0.150955661121343	-4.25676051548865	No.sig	IFIT2	-	-	-	-	-	-	-	-	-	-	-	-	-	-	-	-	-	-	-	-	-	-	-	-	-	-	-	-	-	-	-	-	-	-	-	-	-	-	-	-	-	-
0.683897986348607	4.08226466874618	2.15754907274705	0.035835346916057	0.155092739283341	-4.2857391586543	No.sig	EGLN1	-	-	-	-	-	-	-	-	-	-	-	-	+	-	-	-	-	-	-	-	-	-	-	-	-	-	-	-	-	-	-	-	-	-	-	-	-	+	-	-	-	-
0.359221384705425	5.20721768662757	2.15561516746589	0.0359943482098843	0.155092739283341	-4.28953546705051	No.sig	NFATC3	-	-	-	-	-	+	-	-	-	-	-	+	-	-	-	-	-	-	-	-	-	-	-	-	-	-	-	-	-	-	-	-	-	-	-	-	-	-	-	-	-	-
-0.975580843045148	2.49963485574925	-2.15334500187261	0.0361817865919523	0.155092739283341	-4.2939882819123	No.sig	IL17RD	-	-	-	-	-	-	-	-	-	-	-	-	-	-	-	+	-	-	-	-	-	-	-	-	-	-	-	-	-	-	-	-	-	-	-	-	-	-	-	-	-	-
-0.974283989701849	6.64133289411535	-2.14769927123403	0.0366516533002716	0.156262156274814	-4.30504531070672	No.sig	CCL18	-	-	-	-	-	-	+	-	-	-	-	-	-	-	-	-	-	-	-	-	-	-	-	-	-	-	-	-	-	+	-	-	-	-	-	-	-	-	-	-	-	-
-0.353731352254971	5.50213635705456	-2.13777538786233	0.0374905611727433	0.158984037486553	-4.32442287476055	No.sig	RB1CC1	-	-	-	-	+	-	-	-	-	-	-	-	-	-	-	-	-	-	-	-	-	-	-	-	-	-	-	-	-	-	-	-	-	-	-	-	-	-	-	-	-	-
0.528711328750517	4.64569605955988	2.13376745480705	0.0378341132559577	0.159587509638162	-4.33222780016231	No.sig	ULK1	-	-	-	-	+	-	-	-	-	-	-	-	-	-	-	-	-	-	-	-	-	-	-	-	-	-	-	-	-	-	-	-	-	-	-	-	-	-	-	-	-	-
0.370353244981818	5.77078058791046	2.12262057257141	0.0388041498023499	0.162813178800336	-4.35387109990388	No.sig	IL16	-	-	-	-	-	-	-	-	-	-	-	-	-	-	-	-	-	-	-	-	-	-	-	-	-	-	-	-	-	-	+	-	-	-	-	-	+	-	-	-	-	-
0.361373439073069	3.68654426442792	2.11704052425091	0.0392978703629141	0.164016901041005	-4.36467026701672	No.sig	MAVS	-	-	-	-	-	-	-	-	-	-	+	-	-	-	-	-	-	-	-	-	-	-	-	-	-	-	-	-	-	-	-	-	-	-	+	-	-	-	-	-	-	+
-0.466098985338497	8.37625853484898	-2.10996323068679	0.0399319657651999	0.165028234636761	-4.37833311995425	No.sig	PLEK	-	-	-	-	-	-	-	+	-	-	-	-	-	-	-	-	-	-	-	-	-	-	-	-	-	-	-	-	-	-	-	-	-	-	-	-	-	-	-	-	-	-
0.370596415256256	5.16129303219909	2.10969254361259	0.0399563947670343	0.165028234636761	-4.37885493175096	No.sig	MAP2K4	-	-	-	-	-	-	-	-	-	-	-	-	-	-	+	+	-	-	-	-	-	-	-	-	-	-	+	-	-	-	-	+	-	-	-	-	-	-	-	-	-	-
-0.747517932930895	2.78477312419046	-2.10711780133517	0.0401894142976141	0.165130598642528	-4.38381555878968	No.sig	IL7	-	-	-	-	-	-	-	-	-	-	-	-	-	-	-	-	-	-	-	-	-	-	+	-	-	-	-	-	-	-	-	-	-	-	-	-	+	-	-	-	-	-
-0.942971181363827	5.73330298245796	-2.10035908733913	0.040806750479638	0.166561377739531	-4.39681325365077	No.sig	IL1A	-	-	-	-	-	-	-	-	-	-	-	-	-	-	+	-	-	-	-	-	-	-	-	-	-	-	-	-	-	-	-	-	-	-	-	-	-	-	-	-	-	-
-0.961549374275861	1.94759533891409	-2.09871988677122	0.0409577158375897	0.166561377739531	-4.39996036509505	No.sig	CXCL14	-	-	-	-	-	-	+	-	-	-	-	-	-	-	-	-	-	-	-	-	-	-	-	-	-	-	-	-	-	-	-	-	-	-	-	-	-	-	-	-	-	-
-0.851736939757961	4.59559879929294	-2.08233723211312	0.0424934919742886	0.171925199671484	-4.43130094467819	No.sig	IL10	-	-	-	-	-	-	-	-	-	-	-	-	-	-	-	-	-	-	-	-	-	-	+	-	-	-	-	-	-	-	+	-	-	-	-	-	+	-	-	-	-	-
0.314447600733575	7.6558140502029	2.07297281999528	0.043393701208775	0.174676167809942	-4.44912323460576	No.sig	MAPK1	-	-	-	-	-	+	-	-	-	-	-	-	-	-	-	-	-	-	-	-	-	-	-	-	-	-	+	-	-	+	+	-	-	-	+	-	-	-	-	-	-	-
0.401142973555039	7.54741372271755	2.06386586204079	0.0442850382292378	0.176386727715548	-4.4663910567076	No.sig	IFITM1	-	-	-	-	-	+	-	-	-	-	-	-	-	-	-	-	-	-	-	-	-	-	-	-	-	-	+	-	-	-	-	-	-	-	-	-	-	-	-	-	-	-
0.601378248397213	2.79026668281468	2.06298323050959	0.0443722656464963	0.176386727715548	-4.46806124054371	No.sig	IRF3	-	-	-	-	-	-	-	-	-	-	+	-	-	-	-	-	-	-	-	-	-	+	-	-	-	-	-	-	-	-	-	-	-	-	+	-	-	-	-	-	-	+
0.622691704516583	5.22666722456195	2.06183531265734	0.0444859338500752	0.176386727715548	-4.47023252393898	No.sig	GZMA	-	-	-	-	-	-	-	-	-	+	-	-	-	-	-	-	-	-	-	-	-	-	-	-	-	-	-	-	-	-	-	-	-	-	-	-	-	-	-	-	-	-
-0.99103369291089	2.07595025629477	-2.05125321774575	0.045545762178914	0.179690494566561	-4.4902007726017	No.sig	PLAT	-	-	-	-	-	-	-	+	+	-	-	-	-	-	-	-	-	-	-	-	-	-	-	-	-	-	-	-	-	-	-	-	-	-	-	-	-	-	-	-	-	-
0.343695410797113	6.14410064338104	2.04055901121046	0.0466390238006925	0.183092801356184	-4.51029287442602	No.sig	TGFB1	-	-	-	-	-	-	-	-	-	-	-	-	-	-	-	-	-	-	-	-	-	-	-	-	-	-	-	-	-	+	+	-	-	-	-	-	+	-	-	-	-	-
-0.649261909280222	3.12950388223668	-2.02524298490531	0.0482443717283871	0.188462003845374	-4.53891436107379	No.sig	FBXO6	-	-	-	-	-	-	-	-	-	-	-	-	-	-	-	-	-	-	-	-	-	-	-	-	-	-	-	+	-	-	-	-	-	-	-	-	-	-	-	-	+	-
-0.856975055562337	2.25018438565944	-2.0121568379799	0.0496536701086671	0.19301647253026	-4.56322465195832	No.sig	CD276	-	-	-	-	-	-	-	-	-	-	-	-	-	-	-	-	-	-	-	-	-	-	-	-	-	-	-	-	-	-	-	-	-	-	-	-	-	-	-	-	-	-
0.260703536706302	5.37312133633862	1.99734279523151	0.0512918528038486	0.198411898894887	-4.59058399824655	No.sig	DNAJA2	-	-	-	-	-	-	-	-	-	-	-	-	-	-	-	-	-	-	-	-	-	-	-	-	-	-	-	-	-	-	-	-	-	-	-	-	-	-	-	-	+	-
0.388172633844378	6.37258656230587	1.99398538398044	0.0516695408904079	0.198902650126667	-4.59676083279227	No.sig	LAMP2	-	-	-	-	-	-	-	+	-	-	-	-	-	-	-	-	-	-	-	-	-	-	-	-	-	+	-	-	-	-	+	-	-	-	-	-	-	-	+	-	-	-
0.932946564140924	5.31683690754088	1.98971947800858	0.0521528861006348	0.199793423564268	-4.60459636702223	No.sig	IFIT3	-	-	-	-	-	-	-	-	-	-	-	-	-	-	-	-	-	-	-	-	-	-	-	-	-	-	-	-	-	-	-	-	-	-	-	-	-	-	-	-	-	-
0.325183337686677	5.27078045250699	1.9841962809754	0.0527844720266362	0.201240799601551	-4.614720109784	No.sig	STAT6	-	-	-	-	-	-	-	-	-	-	+	-	-	-	-	-	-	-	-	-	-	-	-	-	-	-	-	-	-	-	-	-	-	-	-	-	+	-	-	-	-	-
0.519886303504864	3.70731542071289	1.97469629527907	0.0538862213053562	0.20306713216607	-4.63207716493874	No.sig	RNASEL	-	-	-	-	-	-	-	-	-	-	-	-	-	-	-	-	-	-	-	-	-	+	-	-	-	-	-	-	-	-	-	-	-	-	+	-	-	-	-	-	-	-
0.327658097173111	5.32317730927581	1.97366117822407	0.0540074544410494	0.20306713216607	-4.63396410718655	No.sig	CASP3	-	-	-	+	-	-	-	-	-	+	-	-	-	-	-	-	-	-	+	-	-	-	-	-	-	-	-	-	-	-	-	-	-	-	-	-	+	-	-	-	-	-
0.270662072128767	5.23624947461098	1.97345411573061	0.0540317337793704	0.20306713216607	-4.63434146584581	No.sig	RAB5C	-	-	-	-	-	-	-	-	-	-	-	-	-	-	-	-	-	-	-	-	-	-	-	-	-	-	-	-	-	-	+	-	-	-	-	-	-	-	+	-	-	-
-0.472566252217793	7.48381576207291	-1.96582856330665	0.0549324371025463	0.205046657439075	-4.64821508757149	No.sig	TNFAIP3	NA	NA	NA	NA	NA	NA	NA	NA	NA	NA	NA	NA	NA	NA	NA	NA	NA	NA	NA	NA	NA	NA	NA	NA	NA	NA	NA	NA	NA	NA	NA	NA	+	NA	+	NA	NA	+	NA	NA	NA	NA
0.380822544643979	4.59047648347304	1.96462656133562	0.0550755839022988	0.205046657439075	-4.65039778734574	No.sig	STING1	-	-	-	-	-	-	-	-	-	-	+	-	-	-	-	-	-	-	-	-	-	-	-	-	-	-	-	-	-	-	+	-	-	-	+	-	-	-	-	-	-	+
-0.338961219845396	5.09736307299238	-1.96213684304708	0.0553731047019448	0.205190990788048	-4.65491521554099	No.sig	CUL1	-	-	-	-	-	+	-	-	-	-	-	+	-	-	-	-	-	-	-	-	-	-	-	-	-	-	-	-	-	-	-	-	+	-	-	-	-	-	-	-	-	-
-1.48239854584598	7.36932656398272	-1.95699685933519	0.0559916995733798	0.206518222147396	-4.66422592235492	No.sig	THBS1	-	-	-	-	-	-	-	+	-	-	-	-	-	-	-	-	-	-	-	-	-	-	-	-	-	-	-	-	-	+	+	-	-	-	-	+	-	-	-	-	-	-
0.660964847165327	4.8848539814722	1.94123470554727	0.0579257712434636	0.212662669426234	-4.69264786505778	No.sig	ENTPD1	-	-	-	-	-	-	-	-	-	-	-	-	-	-	-	-	-	-	-	-	-	-	-	-	-	-	-	-	-	-	-	+	-	-	-	-	-	-	-	-	-	-
0.412994649497712	6.06934676956028	1.93086274965128	0.0592294236667505	0.21644669570384	-4.71124306556909	No.sig	PSMB9	-	-	-	-	-	+	-	-	-	-	-	+	-	-	-	-	-	-	-	-	-	-	-	-	-	-	-	+	-	-	-	-	+	-	-	-	-	-	-	-	-	-
0.300726589554839	4.80346105132928	1.92575602630348	0.0598804537158169	0.216785962987019	-4.72036721844744	No.sig	HCST	-	-	-	-	-	-	-	-	-	-	-	-	-	-	-	-	-	-	-	-	-	-	-	-	-	-	-	-	-	-	-	-	-	+	-	-	-	-	-	-	-	-
0.81769320792903	5.33064291808519	1.92454094535118	0.0600362557390993	0.216785962987019	-4.72253514529329	No.sig	OAS1	-	-	-	-	-	-	-	-	-	-	-	-	-	-	-	-	-	-	-	-	-	+	-	-	-	-	-	-	-	-	-	-	-	-	+	-	-	-	-	-	-	-
0.325528253708919	5.16537220380627	1.9237147925965	0.0601423856962725	0.216785962987019	-4.72400848281028	No.sig	AP1M1	-	-	-	-	-	-	-	-	-	-	-	-	-	-	-	-	-	-	-	-	-	-	-	-	-	+	-	-	+	-	+	-	-	-	-	-	-	-	-	-	-	-
0.247462438542605	5.7578693932953	1.91652068085194	0.0610733548964993	0.219145567569792	-4.73681531050582	No.sig	AKT2	-	-	-	-	-	+	-	-	-	-	-	-	-	-	-	-	-	-	-	-	-	-	-	-	-	-	-	-	-	-	-	-	-	-	-	-	-	-	-	-	-	-
-0.339263611518133	3.82745692197978	-1.90893122323069	0.0620687887647705	0.221714186893977	-4.75028124689169	No.sig	TRAF2	-	-	-	-	-	-	-	-	-	-	-	-	-	-	-	-	-	-	-	-	-	-	-	-	-	-	-	-	-	-	-	-	+	-	+	-	-	-	-	-	-	+
-0.679656578737755	3.67259094080454	-1.90548581437458	0.0625252346620015	0.222343099044696	-4.75637925716366	No.sig	GAB2	-	-	-	-	-	-	-	-	-	-	-	-	-	-	-	-	+	-	-	-	-	-	-	-	-	-	-	-	-	-	+	+	-	-	-	-	-	-	-	-	-	-
-0.532933591270016	4.70225262321294	-1.89655893063174	0.0637211888282684	0.225027634447586	-4.77213478847292	No.sig	STAT2	-	-	-	-	-	-	-	-	-	-	-	-	-	-	-	-	-	-	-	-	-	-	-	-	-	-	-	-	-	-	-	-	-	-	+	-	-	-	-	-	-	-
0.525750049636467	4.58914319586249	1.89562306254063	0.0638476894712571	0.225027634447586	-4.77378286149452	No.sig	TLR8	-	-	-	-	-	-	-	-	-	-	-	-	-	-	-	-	-	-	-	-	-	-	-	-	-	-	-	-	-	-	+	-	-	-	-	-	-	-	-	-	-	-
-0.805757053880431	3.31124952244266	-1.88995638076149	0.064618224021044	0.226323853709517	-4.78374696808422	No.sig	GZMB	-	-	-	+	-	-	-	-	-	+	-	-	-	-	-	-	-	-	-	-	-	-	-	-	-	-	-	-	-	-	-	-	-	-	-	-	-	-	-	-	-	-
1.09271983847246	5.13767310044266	1.88798118552663	0.0648886558344394	0.226323853709517	-4.78721404038214	No.sig	IFIT1	-	-	-	-	-	-	-	-	-	-	-	-	-	-	-	-	-	-	-	-	-	+	-	-	-	-	-	-	-	-	-	-	-	-	-	-	-	-	-	-	-	-
0.285473907757154	5.00527231441226	1.88664840324993	0.0650716754675534	0.226323853709517	-4.78955171412084	No.sig	OS9	-	-	-	-	-	-	-	-	-	-	-	-	-	-	-	-	-	-	-	-	-	-	-	-	-	-	-	-	-	-	-	-	-	-	-	-	-	-	-	-	+	-
-0.306437878611252	4.55079719116662	-1.8790662449698	0.0661212361844201	0.22811654479952	-4.80282355357782	No.sig	CCNC	-	-	-	-	-	-	-	-	-	-	-	-	-	-	-	-	-	-	-	-	-	-	-	-	-	-	-	-	-	-	-	-	-	-	-	-	-	-	-	-	-	-
0.408943537271364	5.38774346967034	1.87877076119086	0.0661624278737574	0.22811654479952	-4.80333983509589	No.sig	NKG7	-	-	-	-	-	-	-	-	-	+	-	-	-	-	-	-	-	-	-	-	-	-	-	-	-	-	-	-	-	-	-	-	-	-	-	-	-	-	-	-	-	-
0.945173173281182	1.5177340061039	1.86557523009653	0.0680242755955379	0.23352056513966	-4.82632403429697	No.sig	CXCL12	-	-	-	-	-	-	+	-	-	-	-	-	-	-	-	-	-	-	-	-	-	-	-	-	+	-	-	-	-	+	-	-	+	-	-	-	-	-	-	-	-	-
0.588191742526947	5.65129088458106	1.85484933905851	0.069570200213915	0.237596671262032	-4.84490321526675	No.sig	OAS2	-	-	-	-	-	-	-	-	-	-	-	-	-	-	-	-	-	-	-	-	-	+	-	-	-	-	-	-	-	-	-	-	-	-	+	-	-	-	-	-	-	-
0.505024202680883	2.84069221489595	1.85194011788777	0.0699945959958482	0.237596671262032	-4.84992650012953	No.sig	PLIN4	-	-	-	-	-	-	-	-	-	-	-	-	-	-	-	-	-	-	-	-	-	-	-	-	-	-	-	-	-	-	-	-	-	-	-	-	-	-	-	+	-	-
-0.417010985215739	6.71970478656732	-1.85114823981565	0.0701104931592882	0.237596671262032	-4.85129263335765	No.sig	STAT5A	-	-	-	-	-	-	-	-	-	-	-	-	-	-	-	-	+	-	-	-	-	-	-	-	-	-	-	-	-	-	-	-	-	-	-	-	-	-	-	-	-	-
0.248996961564187	5.46800597550729	1.84543223502932	0.0709518944024154	0.239424903238789	-4.86113873542874	No.sig	ATG13	-	-	-	-	+	-	-	-	-	-	-	-	-	-	-	-	-	-	-	-	-	-	-	-	-	-	-	-	-	-	-	-	-	-	-	-	-	-	-	-	-	-
0.437111972580461	5.9578010402838	1.84162125053115	0.0715176022557222	0.240311265206727	-4.86768865232657	No.sig	CSF2RB	-	-	-	-	-	-	-	-	-	-	-	-	-	-	-	-	+	-	-	-	-	-	+	-	-	-	-	-	-	-	-	-	-	-	-	-	-	-	-	-	-	-
0.250714894491891	9.62973780174506	1.82896424529562	0.0734238244163983	0.245675496886936	-4.8893576817317	No.sig	UBA52	-	+	-	-	-	+	-	-	-	-	+	+	-	-	-	-	-	-	-	-	-	+	-	-	-	-	-	-	-	-	-	-	+	-	-	-	-	-	-	-	-	+
-0.785380900464248	6.65934451459389	-1.81756645727754	0.0751768702203151	0.250059124904321	-4.90875953765861	No.sig	RSAD2	-	-	-	-	-	-	-	-	-	-	-	-	-	-	-	-	-	-	-	-	-	-	-	-	-	-	-	-	-	-	-	-	-	-	-	-	-	-	-	-	-	-
0.325488405004759	6.14637781591028	1.81486343535524	0.0755977380929026	0.250059124904321	-4.91334523665485	No.sig	RHOG	-	-	-	-	-	-	-	+	-	-	-	-	-	-	-	-	-	-	-	-	-	-	-	-	-	-	-	-	-	-	+	-	-	-	-	-	-	-	-	-	-	-
-0.757547367204792	2.17892212395901	-1.81433699171771	0.0756799369193405	0.250059124904321	-4.91423765990328	No.sig	MKNK1	-	-	-	-	-	-	-	-	-	-	-	-	+	-	-	-	-	-	-	-	-	-	-	-	-	-	-	-	-	-	-	-	-	-	-	-	-	-	-	-	-	-
0.355530725454396	5.03845704484549	1.80768659597867	0.0767248156326815	0.251759140368095	-4.92549189863031	No.sig	PSMB10	-	-	-	-	-	+	-	-	-	-	-	+	-	-	-	-	-	-	-	-	-	-	-	-	-	-	-	+	-	-	-	-	+	-	-	-	-	-	-	-	-	-
0.562860170430985	6.54838087653104	1.80702515749773	0.0768293971867327	0.251759140368095	-4.92660925533354	No.sig	IL6	-	-	-	-	-	-	-	-	-	-	+	-	+	-	-	-	-	+	-	-	-	-	+	-	-	-	-	-	-	+	+	-	-	-	+	-	-	-	-	-	-	-
0.793726392564307	5.35880761125705	1.80468797846797	0.0771998933903614	0.251932162380891	-4.93055455052725	No.sig	MX1	-	-	-	-	-	-	-	-	-	-	-	-	-	-	-	-	-	-	-	-	-	+	-	-	-	-	-	-	-	-	-	-	-	-	-	-	-	-	-	-	-	-
0.381738750662309	5.54442456656308	1.80193235678243	0.0776386481877595	0.252325606610218	-4.935200469331	No.sig	CTSA	-	-	+	-	-	-	-	-	-	-	-	-	-	-	-	-	-	-	-	-	-	-	-	-	-	+	-	-	+	-	+	-	-	-	-	-	-	-	-	-	-	-
0.500470028541213	3.72839738868362	1.79559160163503	0.0786561867761453	0.25444306688973	-4.9458672676182	No.sig	BTK	NA	NA	NA	NA	NA	NA	NA	NA	NA	NA	NA	NA	NA	NA	NA	NA	NA	NA	NA	NA	NA	NA	NA	NA	NA	NA	NA	+	NA	NA	NA	NA	+	NA	NA	NA	NA	NA	NA	NA	NA	NA
0.492990484950036	5.10351287093202	1.79280753023032	0.0791064831609322	0.25444306688973	-4.9505404052985	No.sig	IL13RA1	-	-	-	-	-	-	-	-	-	-	-	-	-	-	-	-	-	-	-	-	-	-	+	-	-	-	-	-	-	-	-	-	-	-	-	-	+	-	-	-	-	-
0.926177660940635	4.41524980344452	1.79083199824529	0.079427314946651	0.25444306688973	-4.95385253788101	No.sig	ALPL	-	-	-	-	-	-	-	-	-	-	-	-	-	-	-	-	-	-	-	-	-	-	-	-	-	-	-	-	-	-	+	-	-	-	-	-	-	-	-	-	-	-
0.307025432968557	6.1492225550311	1.78993333960346	0.0795736199100289	0.25444306688973	-4.95535815069808	No.sig	PELI1	-	-	-	-	-	-	-	-	-	-	-	-	-	-	+	-	-	-	-	-	-	-	-	-	-	-	-	-	-	-	-	-	-	-	-	-	-	-	-	-	-	-
0.511976354644154	3.56118313089838	1.78512179196322	0.0803608028507553	0.255928179360036	-4.96340815691057	No.sig	IL1RAP	-	-	-	-	-	-	-	-	-	-	-	-	-	-	-	-	-	-	-	-	-	-	-	-	-	-	-	-	-	-	-	-	-	-	-	-	-	-	-	-	-	-
-0.528986559861665	4.89166810861973	-1.78185958742692	0.0808982083587895	0.25613610365504	-4.9688552171603	No.sig	MAPK13	-	-	-	-	-	-	-	-	-	-	-	-	-	-	-	-	-	-	-	-	-	-	-	-	-	-	+	-	-	-	-	-	-	-	+	-	-	-	-	-	-	+
0.456219698420491	6.19381241433832	1.77180658104942	0.0825732502051715	0.259843600844052	-4.98558623317917	No.sig	NCF2	-	-	-	-	-	-	-	-	-	-	-	-	-	-	-	-	-	-	-	-	-	-	-	-	-	-	-	+	-	-	-	-	-	-	-	-	-	+	+	-	-	-
-0.304738909574518	5.97897641811721	-1.76714123510445	0.0833603814991098	0.260371665432921	-4.99332243751207	No.sig	IL6ST	-	-	-	-	-	-	-	-	-	-	-	-	-	-	-	-	-	+	-	-	-	-	+	-	-	-	-	-	-	-	-	-	-	-	-	-	-	-	-	-	-	-
0.653914714566	2.65424688561176	1.76692076168385	0.0833977339469886	0.260371665432921	-4.99368758913084	No.sig	TLR5	-	-	-	-	-	-	-	-	-	-	-	-	-	-	-	-	-	-	-	-	-	-	-	-	-	-	-	-	-	-	-	-	-	-	-	-	-	-	-	-	-	-
0.268778662700129	5.09642201392282	1.75251955428174	0.0858680008997164	0.267032645935196	-5.01745229584578	No.sig	VRK3	-	-	-	-	-	-	-	-	-	-	-	-	-	-	-	+	-	-	-	-	-	-	-	-	-	-	-	-	-	-	-	-	-	-	-	-	-	-	-	-	-	-
0.502970197811407	5.46311427844161	1.74666624287883	0.0868892999804697	0.269153183142627	-5.02706241837277	No.sig	PECAM1	-	-	-	-	-	-	-	+	-	-	-	-	-	-	-	-	-	-	-	-	-	-	-	-	+	-	-	-	-	+	+	-	-	-	-	-	-	-	-	-	-	-
-0.848573119094015	1.3032565351302	-1.74138837663771	0.0878188378377719	0.269608324574761	-5.03570346166122	No.sig	IFNK	-	-	-	-	-	-	-	-	-	-	-	-	-	-	-	-	-	-	-	-	-	-	+	-	-	-	-	-	-	-	-	-	-	-	-	-	-	-	-	-	-	+
-0.296767344241738	7.34603203524423	-1.74102614774281	0.0878829355338761	0.269608324574761	-5.03629566542964	No.sig	HSP90AB1	-	-	-	-	-	-	-	-	-	-	-	-	-	-	-	-	-	-	-	-	+	-	-	-	-	-	-	-	-	-	+	-	-	-	+	-	-	-	-	-	+	-
-0.553021262460061	3.14419294571589	-1.73909763591638	0.0882248474132504	0.269608324574761	-5.03944673716994	No.sig	KLRD1	-	-	-	-	-	-	-	-	-	-	-	-	-	-	-	-	-	-	-	-	-	-	-	-	-	-	-	-	-	-	-	-	-	+	-	-	-	-	-	-	-	-
0.376761455244242	5.37589606196354	1.73813363493992	0.0883961719917249	0.269608324574761	-5.04102070140721	No.sig	RAC2	-	-	-	-	-	+	-	-	-	-	-	-	-	-	-	-	-	-	-	-	-	-	-	-	+	-	-	-	-	-	+	+	-	-	-	-	-	-	-	-	-	-
-0.601500352437478	3.20161608470948	-1.73615434541331	0.0887488023421784	0.269646744281025	-5.04424995514026	No.sig	NOX1	-	-	-	-	-	-	-	-	-	-	-	-	-	-	-	-	-	-	-	-	-	-	-	-	-	-	-	-	-	-	-	-	-	-	-	-	-	+	-	-	-	-
0.72270718765294	5.9018371201593	1.72622778479348	0.0905349800450138	0.27367137984812	-5.06039633486114	No.sig	TNFSF10	-	-	-	+	-	-	-	-	-	+	-	-	-	-	-	-	-	-	-	-	-	-	-	-	-	-	-	-	-	-	-	-	-	-	-	-	-	-	-	-	-	-
0.495809933538569	5.56933128009847	1.72496873327095	0.0907636480454674	0.27367137984812	-5.06243844059089	No.sig	AIF1	-	-	-	-	-	-	-	-	-	-	-	-	-	-	-	-	-	-	-	-	-	-	-	-	-	-	-	-	-	+	+	-	-	-	-	-	-	+	-	-	-	-
0.771160688203725	1.73893740589304	1.72179488264431	0.0913422052276936	0.274372608884701	-5.06758038829061	No.sig	IFNA14/16	-	-	-	-	-	-	-	-	-	-	+	-	-	-	-	-	-	-	-	-	-	-	+	-	-	-	-	-	-	-	-	-	-	-	+	-	-	-	-	-	-	+
-0.267208161273586	5.87504891103624	-1.71639990472585	0.0923326566407569	0.276301119683473	-5.07630155434233	No.sig	CD45RA	-	-	-	-	-	-	-	-	-	-	-	-	-	-	-	-	-	-	-	+	-	-	-	-	-	-	-	-	-	-	+	-	-	-	-	-	-	-	-	-	-	-
0.301803236174623	4.5398302189952	1.70506976502568	0.0944416739342621	0.280507539775288	-5.0945381979823	No.sig	IL21R	-	-	-	-	-	-	-	-	-	-	-	-	-	-	-	-	+	-	-	-	-	-	+	-	-	-	-	-	-	-	-	-	-	-	-	-	-	-	-	-	-	-
-0.631778949363923	4.46185328953799	-1.70319463373594	0.0947945236167249	0.280507539775288	-5.09754602645352	No.sig	TNFRSF9	-	-	-	-	-	-	-	-	-	-	-	-	-	-	-	-	-	-	+	-	-	-	-	-	-	-	-	-	-	-	-	-	+	-	-	-	-	-	-	-	-	-
0.336952659300278	4.72156983374387	1.70316811442345	0.0947995216390632	0.280507539775288	-5.09758854405016	No.sig	ZAP70	-	-	-	-	-	-	-	-	-	-	-	-	-	-	-	-	-	-	-	-	-	-	-	-	-	-	-	-	-	-	-	-	+	+	-	-	-	-	-	-	-	-
0.302946230200067	4.84257802681044	1.69802269992495	0.0957733881477506	0.282335675840767	-5.10582691642224	No.sig	CASP8	-	-	-	+	-	-	-	-	-	-	-	+	-	-	-	-	-	-	-	-	-	-	-	-	-	-	-	-	-	-	-	-	-	-	+	-	-	-	-	-	-	+
0.517856865585251	3.56956676103696	1.69273891141838	0.0967820181047455	0.284252371692827	-5.11426381380934	No.sig	HDC	-	-	-	-	-	-	-	-	-	-	-	-	-	-	-	-	-	-	-	-	-	-	-	-	-	-	-	-	-	-	-	+	-	-	-	-	-	-	-	-	-	-
0.759996266027908	1.66365769920966	1.66826572917677	0.101568509299245	0.29720969695314	-5.15303636062834	No.sig	CCL27	-	-	-	-	-	-	+	-	-	-	-	-	-	-	-	-	-	-	-	-	-	-	-	-	-	-	-	-	-	+	-	-	-	-	-	-	-	-	-	-	-	-
0.253869452254964	4.36315063315303	1.66564639811308	0.102092117230035	0.297643562365508	-5.15715634192294	No.sig	IKBKG	-	-	-	-	-	+	-	-	-	-	+	+	-	-	-	-	-	-	-	-	-	-	-	-	-	-	-	-	-	-	-	-	+	-	+	-	-	-	-	-	-	+
-0.708586581622305	1.93371607312948	-1.6543840869177	0.104368745316151	0.303166355442151	-5.17480518021442	No.sig	CD209	-	-	-	-	-	-	-	-	-	-	-	+	-	-	-	-	-	-	-	-	-	-	-	-	-	-	-	-	-	-	-	-	-	-	-	-	-	-	+	-	-	-
0.285781886282989	4.37296592578525	1.64835198887311	0.105605094103436	0.305638100817609	-5.18421393626413	No.sig	IKBKE	-	-	-	-	-	-	-	-	-	-	+	-	-	-	-	-	-	-	-	-	-	-	-	-	-	-	-	-	-	-	-	-	-	-	+	-	-	-	-	-	-	+
0.453549440528031	4.16158966186475	1.64441826689559	0.106417787248842	0.30687020104848	-5.19033313737405	No.sig	ALPK1	-	+	-	-	-	-	-	-	-	-	-	-	-	-	-	-	-	-	-	-	-	-	-	-	-	-	-	-	-	-	-	-	-	-	-	-	-	-	-	-	-	-
0.505881946186463	2.86140697323141	1.64251515244086	0.106812793820391	0.306893280795543	-5.19328888320686	No.sig	TIRAP	NA	NA	NA	NA	NA	NA	NA	NA	NA	NA	NA	NA	NA	NA	NA	NA	NA	NA	NA	NA	NA	NA	NA	NA	NA	NA	NA	+	NA	NA	NA	NA	+	NA	NA	NA	NA	NA	NA	NA	NA	NA
-0.26444864242898	5.1830847983952	-1.63509392179242	0.108364580835375	0.310048699972866	-5.2047856139141	No.sig	TRIM33	-	-	-	-	-	-	-	-	-	-	-	-	-	-	-	-	-	-	-	-	-	-	-	-	-	-	-	-	-	-	-	-	-	-	-	-	-	-	-	-	-	-
-0.478016117283606	2.98550557609772	-1.63353448584952	0.108692986875734	0.310048699972866	-5.20719551639082	No.sig	CR2	NA	NA	NA	NA	NA	NA	NA	NA	+	NA	NA	NA	NA	NA	NA	NA	NA	NA	NA	NA	NA	NA	NA	NA	NA	NA	NA	NA	NA	NA	NA	NA	NA	NA	NA	NA	NA	NA	NA	NA	NA	NA
-0.35978380565051	5.98572349457901	-1.60935664078616	0.113889217222664	0.322931709228527	-5.24429532698466	No.sig	CASP4	-	-	-	-	-	-	-	-	-	-	-	-	-	-	-	-	-	-	-	-	-	-	-	-	-	-	-	-	-	-	-	-	-	-	+	-	-	-	-	-	-	-
-0.699847144334328	6.59512209801496	-1.60874241355478	0.114023806537185	0.322931709228527	-5.24523136262213	No.sig	C5AR1	-	-	-	-	-	-	-	-	+	-	-	-	-	-	-	-	-	-	-	-	-	-	-	-	-	-	-	-	-	+	+	-	-	-	-	-	-	-	-	-	-	-
0.53123676990148	2.01561572871849	1.60538209091757	0.114762405092168	0.323866858498538	-5.25034655546868	No.sig	VCAM1	-	-	-	-	-	-	-	-	-	-	-	-	-	-	-	-	-	-	-	-	-	-	-	-	+	-	-	-	-	-	-	-	+	-	-	-	+	-	-	-	-	-
-0.35323455602223	5.2894106731718	-1.59320179688242	0.117472198660215	0.329772456773387	-5.26880715927456	No.sig	ADORA2A	-	-	-	-	-	-	-	-	-	-	-	-	-	-	-	-	-	-	-	-	-	-	-	-	-	-	-	-	-	-	-	+	-	-	-	-	-	-	-	-	-	-
0.579045274112868	2.35368044829045	1.59224708617412	0.117686765784197	0.329772456773387	-5.27024878272875	No.sig	MS4A2	-	-	-	-	-	-	-	-	-	-	-	-	-	-	-	-	-	-	-	-	-	-	-	-	-	-	-	-	-	-	-	+	-	-	-	-	-	-	-	-	-	-
-0.388848489480373	9.28045169188221	-1.56714346216623	0.123443271252543	0.343649289939887	-5.30787586030061	No.sig	NAMPT	-	-	-	-	-	-	-	-	-	-	-	-	-	-	-	-	-	-	-	-	-	-	-	-	-	-	-	-	-	-	+	-	-	-	+	-	-	-	-	-	-	-
-0.170703675425247	7.37944310783149	-1.56644002038875	0.123607784285645	0.343649289939887	-5.30892245384862	No.sig	NFE2L2	-	-	-	-	-	-	-	-	-	-	-	-	-	-	-	-	-	-	-	-	-	-	-	-	-	-	-	-	-	-	-	-	-	-	-	-	-	+	-	-	+	-
-0.532132235925523	2.46449956894303	-1.56502567921478	0.123939088175041	0.343649289939887	-5.31102545154233	No.sig	ACKR4	-	-	-	-	-	-	+	-	-	-	-	-	-	-	-	-	-	-	-	-	-	-	-	-	-	-	-	-	-	-	-	-	-	-	-	-	-	-	-	-	-	-
-0.250558391434848	4.15009910873719	-1.56075257413283	0.124944385537208	0.344181753522155	-5.31736874280513	No.sig	IL27RA	-	-	-	-	-	-	-	-	-	-	-	-	-	-	-	-	-	-	-	-	-	-	+	-	-	-	-	-	-	-	-	-	-	-	-	-	+	-	-	-	-	-
-0.439450943915831	3.09481523100913	-1.5605204857739	0.124999174040833	0.344181753522155	-5.31771282181646	No.sig	FOXP3	-	-	-	-	-	-	-	-	-	-	-	-	-	-	-	-	-	-	-	-	-	-	-	-	-	-	-	-	-	-	-	-	-	-	-	-	-	-	-	-	-	-
0.663982914328364	3.93274297274235	1.55620101653254	0.126022386552213	0.345798451681332	-5.32410813847358	No.sig	CSF1R	-	-	-	-	-	-	-	-	-	-	-	-	-	-	-	-	-	-	-	-	-	-	-	-	-	-	-	-	-	+	-	-	-	-	-	-	+	-	-	-	-	-
0.29115703914845	3.89436942765504	1.55350153472561	0.126665256508314	0.346363960038252	-5.3280967920087	No.sig	NFATC1	-	-	-	-	-	+	-	-	-	-	-	+	-	-	-	-	-	-	-	-	-	-	-	-	-	-	-	-	-	-	-	-	-	+	-	-	-	-	-	-	-	-
0.548140366479287	3.40875101134239	1.55098846506962	0.127266095154506	0.34681104280936	-5.33180437658134	No.sig	MME	-	-	+	-	-	-	-	-	-	-	-	-	-	-	-	-	-	-	-	-	-	-	-	-	-	-	-	-	-	-	+	-	-	-	-	-	-	-	-	-	-	-
-0.303614565523684	5.19470892976852	-1.54715048945821	0.12818810698505	0.348127290545015	-5.33745613447154	No.sig	APOBEC3G	-	-	-	-	-	-	-	-	-	-	-	-	-	-	-	-	-	-	-	-	-	-	-	-	-	-	-	-	-	-	-	-	-	-	-	-	-	-	-	-	-	+
-0.459052866392045	5.02656273955874	-1.53785823581125	0.130442588040782	0.353040861147917	-5.35108724720696	No.sig	IL2RA	-	-	-	-	-	-	-	-	-	-	-	-	-	-	-	-	+	-	-	-	-	-	+	-	-	-	-	-	-	-	-	-	-	-	-	-	-	-	-	-	-	-
-0.478787236370202	4.74364627500105	-1.53155591506522	0.131989615098926	0.354840555114202	-5.36028994582574	No.sig	CD86	-	-	-	-	-	-	-	-	-	-	-	-	-	-	-	-	-	-	+	-	-	-	-	-	-	-	-	-	-	-	-	-	-	-	-	-	+	-	-	-	-	-
-0.437097408968394	3.17635564325242	-1.53150376835934	0.132002476366569	0.354840555114202	-5.36036594782036	No.sig	C5	-	-	-	-	-	-	-	-	+	-	-	-	-	-	-	-	-	-	-	-	-	-	-	-	-	-	-	-	-	-	-	-	-	-	-	-	-	-	-	-	-	-
-0.505510777845104	3.78720289007956	-1.51671557466426	0.135690333973596	0.362373749076664	-5.38182436266607	No.sig	IL18RAP	-	-	-	-	-	-	-	-	-	-	-	-	-	-	+	-	-	-	-	-	-	-	-	-	-	-	-	-	-	-	+	-	-	-	-	-	-	+	-	-	-	-
-0.52878002816262	2.30497879586688	-1.51660270346896	0.135718793790377	0.362373749076664	-5.38198741681254	No.sig	IL36B	-	-	-	-	-	-	-	-	-	-	-	-	-	-	+	-	-	-	-	-	-	-	-	-	-	-	-	-	-	-	-	-	-	-	-	-	-	-	-	-	-	-
-0.439127641920205	7.61549177373325	-1.50964408027095	0.137482562149164	0.365851247598279	-5.39201855170673	No.sig	MARCKS	-	-	-	-	-	-	-	-	-	-	-	-	-	-	-	-	-	-	-	-	-	-	-	-	-	-	-	-	-	-	-	-	-	-	-	-	-	-	+	-	-	-
-0.44245038164384	2.74291396071443	-1.49875293837158	0.140279590786848	0.372045871217292	-5.40763425671776	No.sig	SELENOS	-	-	-	-	-	-	-	-	-	-	-	-	-	-	-	-	-	-	-	-	-	-	-	-	-	-	-	-	-	-	-	-	-	-	-	-	-	+	-	-	+	-
-0.237630238194446	6.9554122800792	-1.49580905460518	0.141043323290382	0.372824517897576	-5.41183750670283	No.sig	CFLAR	-	-	-	-	-	-	-	-	-	-	-	-	-	-	-	-	-	-	-	-	-	-	-	-	-	-	-	-	-	-	-	-	+	-	-	-	-	+	-	-	-	-
-0.480739113911165	4.68379367649672	-1.48149236398438	0.144804559335968	0.381495068283796	-5.4321712492893	No.sig	IRF7	-	-	-	-	-	-	-	-	-	-	+	-	-	-	-	-	-	-	-	-	-	-	-	-	-	-	-	-	-	-	-	-	-	-	+	-	-	-	-	-	-	+
-0.320117441221843	3.68297925577072	-1.47213830092163	0.147304504364442	0.386796264771533	-5.44536018630433	No.sig	CASP10	-	-	-	+	-	-	-	-	-	-	-	-	-	-	-	-	-	-	-	-	-	-	-	-	-	-	-	-	-	-	-	-	-	-	-	-	-	-	-	-	-	+
0.196882007812541	4.2840260357831	1.4652025436502	0.149179995437913	0.389541979156038	-5.45509006935983	No.sig	RNF31	-	-	-	-	-	-	-	-	-	-	-	-	-	-	-	-	-	-	-	-	-	-	-	-	-	-	-	-	-	-	-	-	-	-	+	-	-	-	-	-	-	-
0.57608813384777	2.74147119865957	1.46289133442652	0.149809122511271	0.389541979156038	-5.45832302842336	No.sig	KITLG	NA	NA	NA	NA	NA	NA	NA	NA	NA	NA	NA	NA	NA	NA	NA	NA	NA	NA	NA	NA	NA	NA	+	NA	NA	NA	+	NA	NA	NA	NA	NA	NA	NA	NA	NA	+	NA	NA	NA	NA	NA
-0.235300936413567	4.20783353037765	-1.46283736538493	0.149823838136938	0.389541979156038	-5.45839846543078	No.sig	DIABLO	-	-	-	+	-	-	-	-	-	-	-	-	-	-	-	-	-	-	-	-	-	-	-	-	-	-	-	-	-	-	-	-	-	-	-	-	-	+	-	-	-	-
-0.628642961779373	2.30238988689059	-1.45877044923276	0.150936027994039	0.391151209801545	-5.4640758008581	No.sig	CCL17	-	-	-	-	-	-	+	-	-	-	-	-	-	-	-	-	-	-	-	-	-	-	-	-	-	-	-	-	-	+	-	-	-	-	-	-	-	-	-	-	-	-
-0.563203289375276	2.595612964162	-1.4557728200316	0.15175993999189	0.392005317308042	-5.46825116564236	No.sig	IL17A	-	-	-	-	-	-	-	-	-	-	-	-	-	-	-	+	-	-	-	-	-	-	-	-	-	-	-	-	-	-	-	-	-	-	-	-	-	-	-	-	-	-
-0.308415869582596	4.77560338325393	-1.45296523774356	0.15253481352912	0.392727620547377	-5.47215467973491	No.sig	SLC11A1	-	-	-	-	-	-	-	-	-	-	-	-	-	+	-	-	-	-	-	-	-	-	-	-	-	+	-	-	-	-	+	-	-	-	-	-	-	-	-	-	-	-
-0.408760986315107	4.15958739919415	-1.44428634196464	0.154949757318387	0.396087531805086	-5.48417767061276	No.sig	IRAK1	-	-	-	-	-	-	-	-	-	-	-	-	-	-	-	+	-	-	-	-	-	-	-	-	-	-	-	-	-	-	-	-	+	-	-	-	-	-	-	-	-	-
-0.830604893319742	2.46788708879299	-1.44292654018772	0.155330825287904	0.396087531805086	-5.48605543558044	No.sig	IL19	-	-	-	-	-	-	-	-	-	-	-	-	-	-	-	-	-	-	-	-	-	-	+	-	-	-	-	-	-	-	-	-	-	-	-	-	+	-	-	-	-	-
-0.446459587122954	3.45279676145101	-1.44290011611962	0.155338237567947	0.396087531805086	-5.48609190878754	No.sig	NT5E	-	-	-	-	-	-	-	-	-	-	-	-	-	-	-	-	-	-	-	-	-	-	-	-	-	-	-	-	-	-	-	+	-	-	-	-	-	-	-	-	-	-
-0.397725018294044	3.8864971162659	-1.43477207614674	0.157631414107456	0.40064651085645	-5.49728196103636	No.sig	BCL2	-	-	-	+	-	-	-	-	-	-	-	-	-	-	-	-	-	-	-	-	+	-	+	-	-	-	+	-	-	-	-	-	+	-	+	-	+	-	-	-	-	-
0.425716923118413	6.17643980732525	1.43100384511261	0.158703478984203	0.402082616084579	-5.50245007151717	No.sig	LILRB2	-	-	-	-	-	+	-	-	-	-	-	-	-	-	-	-	-	-	-	-	-	-	-	-	-	-	-	-	-	-	+	-	-	-	-	-	-	-	-	-	-	-
0.295032619483395	5.15592147842972	1.41253666779895	0.164039817073874	0.41427890108147	-5.5275969744082	No.sig	MS4A1	-	-	-	-	-	-	-	-	-	-	-	-	-	-	-	-	-	-	-	+	-	-	-	-	-	-	-	-	-	-	-	-	-	-	-	-	-	-	-	-	-	-
-0.566496078774158	3.73663480539773	-1.40937930502095	0.164965968862718	0.415135513951735	-5.53186628358792	No.sig	CD40LG	-	-	-	-	-	-	-	-	-	-	-	-	-	-	-	-	-	-	-	-	-	-	-	-	-	-	-	-	-	-	-	-	+	-	-	-	-	-	-	-	-	-
-0.257713836488218	5.61805056459161	-1.40781609438745	0.165426005559582	0.415135513951735	-5.53397676179114	No.sig	CSF2RA	-	-	-	-	-	-	-	-	-	-	-	-	-	-	-	-	+	-	-	-	-	-	+	-	-	-	-	-	-	-	-	-	-	-	-	-	-	-	-	-	-	-
-0.620195025487056	1.67305277159827	-1.39906895361372	0.16801857650529	0.420311454790836	-5.54574636769714	No.sig	IL21	-	-	-	-	-	-	-	-	-	-	-	-	-	-	-	-	+	-	-	-	-	-	+	-	-	-	-	-	-	-	-	-	-	-	-	-	-	-	-	-	-	-
0.411003442531297	4.31906432447155	1.38156733304978	0.173300130366444	0.431523102629553	-5.56909219651249	No.sig	MYD88	-	-	-	-	-	-	-	-	-	-	+	-	-	-	-	-	-	-	-	-	-	-	-	-	-	-	-	-	-	-	-	-	+	-	+	-	-	-	-	-	-	-
-0.435776118241073	3.62940750417035	-1.37970440884167	0.173869763477243	0.431523102629553	-5.57156120886967	No.sig	AIM2	-	-	-	-	-	-	-	-	-	-	+	-	-	-	-	-	-	-	-	-	+	-	-	-	-	-	-	-	-	-	-	-	-	-	+	-	-	-	-	-	-	-
0.248986724948225	5.4690558878839	1.37884542226977	0.174132903961484	0.431523102629553	-5.57269862283727	No.sig	RAB31	-	-	-	-	-	-	-	-	-	-	-	-	-	-	-	-	-	-	-	-	-	-	-	-	-	-	-	-	-	-	+	-	-	-	-	-	-	-	-	-	-	-
0.581065514899572	2.39052398146797	1.36470203498483	0.178509751312601	0.439682480186235	-5.59133214595272	No.sig	KIR3DL1/2	-	-	-	-	-	-	-	-	-	-	-	-	-	-	-	-	-	-	-	-	-	-	-	-	-	-	-	-	-	-	-	-	-	+	-	-	-	-	-	-	-	-
-0.33292127009282	3.92207524381769	-1.36346006466281	0.178898088175816	0.439682480186235	-5.5929599143005	No.sig	CDK4	-	-	-	-	-	-	-	-	-	-	-	-	-	-	-	-	-	-	-	-	-	-	-	-	-	-	-	-	-	-	-	-	-	-	-	-	-	-	-	-	-	-
-0.231925829466468	5.97052997427119	-1.36118157596631	0.17961220465379	0.439682480186235	-5.59594260981895	No.sig	IL10RA	-	-	-	-	-	-	-	-	-	-	-	-	-	-	-	-	-	-	-	-	-	-	+	-	-	-	-	-	-	-	-	-	-	-	-	-	+	-	-	-	-	-
0.24703542929454	4.79819176431015	1.35815500008156	0.180564157985556	0.439682480186235	-5.59989745554531	No.sig	JAK2	-	-	-	-	-	-	-	-	-	-	-	-	-	-	-	-	+	+	-	-	-	-	-	-	-	-	-	-	-	-	+	-	-	-	-	-	-	-	-	-	-	-
0.196181339912769	5.43307468573554	1.3572358063944	0.180854036464275	0.439682480186235	-5.6010969568498	No.sig	SMAD4	-	-	-	-	-	-	-	-	-	-	-	-	-	-	-	-	-	-	-	-	-	-	-	-	-	-	-	-	-	-	-	-	-	-	-	-	-	-	-	-	-	-
0.317188520600966	3.20424459553812	1.3560077425795	0.181241876222491	0.439682480186235	-5.60269834363177	No.sig	RNF135	-	-	-	-	-	-	-	-	-	-	-	-	-	-	-	-	-	-	-	-	-	-	-	-	-	-	-	-	-	-	-	-	-	-	-	-	-	-	-	-	-	+
0.697618678200382	1.81416124460775	1.35289261797938	0.182228529442273	0.439682480186235	-5.60675441728788	No.sig	CCL11	-	-	-	-	-	-	+	-	-	-	-	-	-	-	-	-	-	-	-	-	-	-	-	-	-	-	-	-	-	+	-	-	-	-	-	-	-	-	-	-	-	-
0.289392151521359	6.02030609779086	1.3525069220385	0.182350975936406	0.439682480186235	-5.60725601417039	No.sig	DTX3L	-	-	-	-	-	-	-	-	-	-	-	-	-	-	-	-	-	-	-	-	-	-	-	-	-	-	-	+	-	-	-	-	-	-	-	-	-	-	-	-	-	-
-0.447391215856683	4.25275323947152	-1.35220870222276	0.18244569456622	0.439682480186235	-5.60764375760237	No.sig	IL18R1	-	-	-	-	-	-	-	-	-	-	-	-	-	-	+	-	-	-	-	-	-	-	-	-	-	-	-	-	-	-	-	-	-	-	-	-	-	-	-	-	-	-
0.250262648780694	5.15287325615568	1.35056003907099	0.182970010670186	0.439682480186235	-5.60978590772098	No.sig	KPNB1	-	-	-	-	-	-	-	-	-	-	-	-	-	-	-	-	-	-	-	-	-	+	-	-	-	-	-	-	-	-	+	-	-	-	-	-	-	-	-	-	-	-
[truncated: 463 more rows]
[truncated: 15 more columns]

## Sheet: CD25+ B vs (CD25+ CD25) B
logFC	AveExpr	t	P.Value	adj.P.Val	B	res	Genes
[truncated: 668 more rows]
